# Supplementary material for: Global Genome Conformational Programming during Neuronal Development Is Associated with CTCF and Nuclear FGFR1—The Genome Archipelago Model
Source: Int J Mol Sci. 2020 Dec 31;22(1):347. doi: 10.3390/ijms22010347 (PMC7795191; doi:10.3390/ijms22010347)
Supplement: Supplementary file 1 [file ijms-22-00347-s001.zip]

Archive with 2 entries (2 files):
- Supplement_1.docx
- Table_S1_Supplemental_Tables.xlsx
