# Supplementary material for: Global Genome Conformational Programming during Neuronal Development Is Associated with CTCF and Nuclear FGFR1—The Genome Archipelago Model
Source: Int J Mol Sci. 2020 Dec 31;22(1):347. doi: 10.3390/ijms22010347 (PMC7795191; doi:10.3390/ijms22010347)
Supplement: Supplementary file 1 [file ijms-22-00347-s001.zip › Table_S1_Supplemental_Tables.xlsx]

## Sheet: Sheet1
Table S1. Sh1. DNA processing steps of the Hi-C and Hi-ChIP protocols. Multiplex adapter addition Primers. The PCR amplification of tn5 tagmented Hi-C and Hi-ChIP samples was completed using separate barcoded adapters for each sample so that they could be loaded into illumina flow cells and sequenced simultaneously.
Adapter Addition Primers
Forward Primers:
Ad2.1_TAAGGCGA		CAAGCAGAAGACGGCATACGAGATTCGCCTTAGTCTCGTGGGCTCGGAGATGT
Ad2.2_CGTACTAG		CAAGCAGAAGACGGCATACGAGATCTAGTACGGTCTCGTGGGCTCGGAGATGT
Ad2.3_AGGCAGAA		CAAGCAGAAGACGGCATACGAGATTTCTGCCTGTCTCGTGGGCTCGGAGATGT
Ad2.4_TCCTGAGC		CAAGCAGAAGACGGCATACGAGATGCTCAGGAGTCTCGTGGGCTCGGAGATGT
Ad2.5_GGACTCCT		CAAGCAGAAGACGGCATACGAGATAGGAGTCCGTCTCGTGGGCTCGGAGATGT
Ad2.6_TAGGCATG		CAAGCAGAAGACGGCATACGAGATCATGCCTAGTCTCGTGGGCTCGGAGATGT
Reverse Primer:
Ad1_noMX:		AATGATACGGCGACCACCGAGATCTACACTCGTCGGCAGCGTCAGATGTG

## Sheet: Sheet2
Table S1. Sh2. DNA processing steps of the Hi-C and Hi-ChIP protocols. Sequencing depth and normalization show the amount of paired-end tag reads which resulted from illumina sequencing, the total number of valid interaction pairs after Hi-C Pro processing, and the number of reads used for analysis for comparisons of HiC to HiC samples and HiChIP to HiChIP analyses. Each Interaction Pair is a chr…
Protocol – Sequencing Depth / Normalization
Sample	Sample	Illumina output	HiC-Pro Processing	Valid Pairs	Valid Pairs	Valid Pairs
			Valid	Normalization	Normalization	Normalization
Type	ID	Total PETS	Interaction Pairs	HiC - HiC	HiChIP - HiChIP	HiChIP - HiChIP
Hi-C	ESC Input	172658607	62659168	62500000
Hi-ChIP	ESC FGFR1	59942944	23776004		23150000
Hi-ChIP	ESC CTCF	48190699	14363761			14000000
Hi-C	NCC Input	179349456	67430184	62500000
Hi-ChIP	NCC FGFR1	67844960	23173291		23150000
Hi-ChIP	NCC CTCF	48752464	17944629			14000000

## Sheet: Sheet3
Table S1. Sh3. HoxA cluster qPCR analysis primers. Primers designed for 3C-qPCR, ChIP-qPCR, and RT-qPCR.
3C-qPCR
Sequence Name	Bases	Sequence
3C_Hoxa1_F	23	GAT GCT GAT GGT GTC AGT AAT TG
3C_Hoxa1_R	25	CTC CTC CTT AAG ACT ATG TCC ATT C
3C_Hoxa2_F	24	AAA CAA AGC TCT GAA GGA AGT CTG
3C_Hoxa2_R	22	TTT CCC TGT TTA CTT GCG TTT C
3C_Hoxa3_1_F	25	GGC CTG AAC TTC CTC TCT ATT TTA C
3C_Hoxa3_1_R	24	GCA TGC ATA CAC TAG GTC TCC TAC
3C_Hoxa3_2_F	20	GAG GAG GTG GAG GCA AAG GT
3C_Hoxa3_2_R	21	GCG TTG AGT ACC ATC GAC CTG
3C_Hoxa3_3_F	22	CCC ATT ACA TTT GGC AGC ATT A
3C_Hoxa3_3_R	22	ATA CCG CAT GCT CAA AAT CAA C
3C_Hoxa3_4_F	21	GAA GAA GAG GAG CCC TCT CAG
3C_Hoxa3_4_R	24	TGT GTG TGT GTT TAA CTT GGT CTG
3C_Hoxa4_F	26	CAA ATG AGA CAG GAG ACA TCT CTA AC
3C_Hoxa4_R	24	GAA GCA GAC TAG ATT TCC TCA AGC
3C_Hoxa5_F	27	GTT AAG TAG AAG ATA AAA GAG GGA GGC
3C_Hoxa5_R	23	CAC ATT TGA CCT CTT TCT GTG TC
3C_Hoxa6_F	24	GCC CTC TCT TAC CAC TGT AGT ACC
3C_Hoxa6_R	22	AAC TTG CAA CCT GGC TAA TTT C
3C_Hoxa7_F	22	CCT AAT TGG AGC TGG ACA GTT G
3C_Hoxa7_R	24	GTT GTT GCA GAC AGA AAG GAC TTC
3C_Hoxa9_F	21	CTC TCT CAT CAC GGT CAA AGC
3C_Hoxa9_R	23	AAT TCC TGC CTA GGT TCT GTG TC
3C_Hoxa10_F	25	AGA CAC CAT TAA CTA TCT GAT TTG C
3C_Hoxa10_R	24	TTC CAC CTA TCT AGT GAA CAG AGC
3C_Hoxa11_1_F	22	AGA TTT AAG TGT TGG GGA CAG C
3C_Hoxa11_1_R	24	CTT AAT CTC TCC TGG CCT TAA TTC
3C_Hoxa11_2_F	25	CCT TTA AAA CAA GTC AAG TCA GAG C
3C_Hoxa11_2_R	23	CTC AGC CAG ATT CGT AGA TCA AG
3C_Hoxa13_F	23	GTG AGA GTA GCT GGG TAC GGA AG
3C_Hoxa13_R	24	CAG TTT CCA GGA ACA GAA AAT GAC
GapDH_1_F	23	ACT TGG CCT GAT AAG AAC AAA CC
GapDH_1_R	23	GCC TGG AGA AAC CTG TAT GTA TG
ChIP-qPCR
Sequence Name	Bases	Sequence
FGFR1_CHIP_1_F	23	CTT CCT CCA TAG GAC CAG AGA AG
FGFR1_CHIP_1_R	20	CAT TGG CTG GTA GAG TCA CG
FGFR1_CHIP_2_F	21	AAG TCT CCG GAC TGA CCT TTG
FGFR1_CHIP_2_R	23	AGT ATC CCT GGA TGA AGG AGA AG
FGFR1_CHIP_3_F	22	ATC TAG TGT GCT CCC TGG AGT G
FGFR1_CHIP_3_R	20	TCT TCC CGA CAG TCC CAA AC
FGFR1_CHIP_4_F	20	GGC CTC TAT CCC CAG AAC TC
FGFR1_CHIP_4_R	20	TCT GGC AGA AGC GAA CTG TC
FGFR1_CHIP_5_F	23	GAG GTG AGT TAG GCC AAA GAG TG
FGFR1_CHIP_5_R	22	CTA TGG GAC CCC ACA CTT ACA G
FGFR1_CHIP_6_F	23	AGA TCG CTG AGC TGT CGT AGT AG
FGFR1_CHIP_6_R	20	GTG CCA ATG TGC TCC CTT AC
FGFR1_CHIP_7_F	23	TAA ACT ACT CAC TCG CCA TTT GC
FGFR1_CHIP_7_R	23	CCT AGC TTC TTG GTG GTT CTT TG
FGFR1_CHIP_8_F	21	TAG CCT TCA GGG TGG GAG AAG
FGFR1_CHIP_8_R	22	GAA AGG ACC CGC AGT CTA ACA G
FGFR1_CHIP_9_F	22	GCT GAG ATC CAT GCC ATT GTA G
FGFR1_CHIP_9_R	27	TAA TTA TGG AGA TCA TAG TTC CGT GAG
FGFR1_CHIP_10_F	23	GCT GAG CTT TCT GTC ATG GGT AG
FGFR1_CHIP_10_R	20	CTC AGA ATC CCC AGA AGC AG
FGFR1_CHIP_11_F	22	GAG TCT AGG ACT CGC TCC TTC C
FGFR1_CHIP_11_R	21	AGC TCG CTA GTC CCT TTC CTG
FGFR1_CHIP_12_F	21	AGT CGA CCA AAA AGG AGT TCG
FGFR1_CHIP_12_R	23	ATG TTT TGC ACA AGA AAT GTC AG
FGFR1_CHIP_13_F	23	GTT TTG TTG GGG GAA ACC TAA AG
FGFR1_CHIP_13_R	21	GCT TTA TGA AAG GGG AGT TGG
FGFR1_CHIP_14_F	23	AAG GCC AGG AGA GAT TAA GTA CC
FGFR1_CHIP_14_R	22	CCA GGC ATT ATT TGC TGA GAA C
FGFR1_CHIP_15_F	20	GCG GTG TCC ATG TAC TTG TC
FGFR1_CHIP_15_R	22	CTA CTT CGG CAG CGG CTA CTA C
mRNA RT-qPCR
Sequence Name	Bases	Sequence
mRNA_Hoxa1_F	22	GGC CAA GAT AAG GTA TTT CCA G
mRNA_Hoxa1_R	22	CAC AAC AGT GAA GGA AAG GAT G
mRNA_Hoxa2_F	22	GAA CCG GAG AAT GAA GCA TAA G
mRNA_Hoxa2_R	22	TGA CTT CTC TTC CTC GTC TTC C
mRNA_Hoxa3_F	21	AGC TAT GGG ACC CCA CAC TTA
mRNA_Hoxa3_R	22	AGG TGA GTT AGG CCA AAG AGT G
mRNA_Hoxa4_F	22	ACC AAA ACA AAA TCC AAC TTG C
mRNA_Hoxa4_R	22	AGT AAC GAG GAC GAG GAC AGA C
mRNA_Hoxa5_F	22	GTT CTC GTT GCC CTA ATT CAT C
mRNA_Hoxa5_R	22	TTT TCA AGA CAA AGC CAT TCA G
mRNA_Hoxa6_F	23	CAC CTT GTT TTT ACC AAC AGT CC
mRNA_Hoxa6_R	21	CGC CAC TGA GGT CTT TAT CAG
mRNA_Hoxa7_F	22	AAT GGG GTT TGG TGT AAA TCT G
mRNA_Hoxa7_R	22	TTT GAC CTG TGA TTT GTT GTC C
mRNA_Hoxa9_F	22	CAA GGG AGA GTA CAG AGG CAA G
mRNA_Hoxa9_R	22	ATG TTT TTA TGC AAA GGG ATC G
mRNA_Hoxa10_F	22	CGG ACA GAC AAG TGA AAA TCT G
mRNA_Hoxa10_R	22	CGT TGT CTG GAA GTT TCA TCA G
mRNA_Hoxa11_F	22	GGT TCA GAT CTC CGT GGT TAA G
mRNA_Hoxa11_R	22	CAA AGC TTT TGC AGG CTC TAA G
mRNA_Hoxa13_F	21	CAC CTC TGG AAG TCC ACT CTG
mRNA_Hoxa13_R	22	GTT CGA GTT CTT TCA ACT GCA C

## Sheet: Sheet4
Table S1. Sh4. Network-Theory analysis of ESC and NCC Favored Interactions. One-way ANOVA results for quantitative network theory analysis are shown comparing ESC to NCC for intra- and inter-chromosomal interactions that are stronger in ESC or NCC. Sums of Squares (SS) – total variance of the observed dataset; Degrees of Freedom (df) – sample size minus number of sample groups; Mean Square (MS) –…
ESC Higher Interactions - Intra
ANOVA: Single Factor	Clustering Coefficient
SUMMARY
Groups	Count	Sum	Average	Variance
ESC	2097	289.998	0.138292	0.048672
NCC	1931	150.765	0.078076	0.034484
ANOVA
Source of Variation	SS	df	MS	F	P-value	F crit
Between Groups	3.64512	1	3.64512	87.0567	1.69e-20	3.84377
Within Groups	168.571	4026	0.041871
Total	172.216	4027
ANOVA: Single Factor	Node Degree Distribution
SUMMARY
Groups	Count	Sum	Average	Variance
ESC	2097	9992	4.7649	25.1751
NCC	1931	6864	3.55464	8.85958
ANOVA
Source of Variation	SS	df	MS	F	P-value	F crit
Between Groups	1472.49	1	1472.49	84.8518	5.05e-20	3.84377
Within Groups	69866.1	4026	17.3537
Total	71338.6	4027
NCC Higher Interactions - Intra
ANOVA: Single Factor	Clustering Coefficient
SUMMARY
Groups	Count	Sum	Average	Variance
ESC	1770	83.2835	0.047053	0.01785
NCC	1962	128.385	0.065436	0.020933
ANOVA
Source of Variation	SS	df	MS	F	P-value	F crit
Between Groups	0.314451	1	0.314451	16.1502	5.97e-05	3.84395
Within Groups	72.6247	3730	0.01947
Total	72.9392	3731
ANOVA: Single Factor	Node Degree Distribution
SUMMARY
Groups	Count	Sum	Average	Variance
ESC	1770	7442	4.20452	10.7213
NCC	1962	10000	5.09684	16.7688
ANOVA
Source of Variation	SS	df	MS	F	P-value	F crit
Between Groups	740.921	1	740.921	53.301	3.48e-13	3.84395
Within Groups	51849.6	3730	13.9007
Total	52590.5	3731
ESC Higher Interactions - Inter
ANOVA: Single Factor	Clustering Coefficient
SUMMARY
Groups	Count	Sum	Average	Variance
ESC	1723	12.5041	0.007257	0.001867
NCC	515	2.69603	0.005235	0.002385
ANOVA
Source of Variation	SS	df	MS	F	P-value	F crit
Between Groups	0.001621	1	0.001621	0.816306	0.36636	3.84562
Within Groups	4.44089	2236	0.001986
Total	4.44251	2237
ANOVA: Single Factor	Node Degree Distribution
SUMMARY
Groups	Count	Sum	Average	Variance
ESC	1723	10000	5.80383	20.8395
NCC	515	1310	2.54369	4.72328
ANOVA
Source of Variation	SS	df	MS	F	P-value	F crit
Between Groups	4214.1	1	4214.1	245.938	1.15e-52	3.84562
Within Groups	38313.5	2236	17.1348
Total	42527.6	2237
NCC Higher Interactions - Inter
ANOVA: Single Factor	Clustering Coefficient
SUMMARY
Groups	Count	Sum	Average	Variance
ESC	528	2.96109	0.005608	0.001179
NCC	1431	13.1901	0.009217	0.00145
ANOVA
Source of Variation	SS	df	MS	F	P-value	F crit
Between Groups	0.005024	1	0.005024	3.6478	0.056289	3.84621
Within Groups	2.6955	1957	0.001377
Total	2.70053	1958
ANOVA: Single Factor	Node Degree Distribution
SUMMARY
Groups	Count	Sum	Average	Variance
ESC	528	1902	3.60227	8.83962
NCC	1431	10000	6.98812	39.7936
ANOVA
Source of Variation	SS	df	MS	F	P-value	F crit
Between Groups	4421.54	1	4421.54	140.554	2.32e-31	3.84621
Within Groups	61563.3	1957	31.458
Total	65984.8	1958

## Sheet: Sheet5
Table S1. Sh5. Top 200 NCC- Midpoints Locations used for the DiffGene and DiffTAD Analyses. Locations were identified by the regulated interacting gene discovery algorithm. The midpoint locations are shown along with the genes present and the sum of Log2 fold Change FPKM of those genes +/- 100 kb from the midpoint locations. The TADs which overlap the midpoints used in the DiffTAD analyses are al…
			Sum of Log2
			Fold Change
Chrom	Midpoint	External Gene Name	(ESC / NCC)	TAD Start	TAD End
chr1	9588756	2610203C22Rik, Adhfe1, Mybl1, Rrs1	7.23	9560000	9719999
chr1	52950962	1700019D03Rik, Hibch	3.67	52120000	52999999
chr1	75220893	A630095N17Rik, Abcb6, Ankzf1, Atg9a, Cnppd1, Dnajb2, Dnpep, Glb1l, Nhej1, Ptprn, Resp18, Slc23a3, Stk16, Tuba4a, Zfand2b	4.9	74600000	75599999
chr1	75235985	A630095N17Rik, Abcb6, Ankzf1, Atg9a, Cnppd1, Dnajb2, Dnpep, Glb1l, Ptprn, Resp18, Stk16, Tuba4a, Zfand2b	7.94	74600000	75599999
chr1	87635620	Inpp5d, Neu2, Ngef	2.33	87160000	87759999
chr1	119420542	Inhbb, Ralb	5	119080000	119519999
chr1	135135182	Arl8a, Gpr37l1, Lgr6, Ptpn7, Ptprv	4.49	135120000	135399999
chr1	153726774	C230024C17Rik, Rgs16, Rgs8, Rgsl1, Rnasel	2.46	153480000	153759999
chr1	166135665	Dusp27, Gpa33, Mael	6.1	165640000	166159999
chr1	170965325	Atf6, Dusp12, Fcgr2b, Fcgr3, Fcgr4, Fcrla, Fcrlb	4.37	170880000	171079999
chr1	172235626	Atp1a2, Atp1a4, Casq1, Dcaf8, Igsf8, Kcnj9, Pea15a, Pex19	6.85	172040000	172359999
chr10	10866790	4930567K20Rik, Grm1	3.62	10360000	11319999
chr10	21131544	Ahi1, Myb	3.9	20960000	21359999
chr10	21948847	Sgk1	3.64	21360000	22039999
chr10	62810501	Ccar1, Snord98, Stox1, Tet1	-0.15
chr10	75934804	Chchd10, Derl3, Gm5134, Gstt2, Mif, Mmp11, Smarcb1, Vpreb3, Zfp280b	10.02	75520000	75959999
chr10	78037603	Aire, Dnmt3l, Icosl, Pfkl, Trpm2	4.63	77960000	78239999
chr10	81508645	BC025920, Celf5, Gna11, Gna15, Ncln, Nfic, S1pr4, Tle2, Tle6	4.71	80720000	81759999
chr10	120157020	Grip1, Helb, Irak3, Llph, Tmbim4	2.87	119760000	120199999
chr10	127618603	Lrp1, Myo1a, Nab2, Nxph4, Shmt2, Stat6	1.68	127320000	128039999
chr10	128711805	Cdk2, Dgka, Dnajc14, Ikzf4, Mmp19, Pmel, Rab5b, Rps26, Suox, Tmem198b	3.73	128320000	128839999
chr11	4135555	Ccdc157, Mir3060, Mtfp1, Rnf215, Sec14l2, Sec14l3, Sec14l4, Sf3a1, Tbc1d10a	4.57	3960000	5079999
chr11	6653292	Ccm2, Gm11978, Gm11981, Nacad, Ramp3, Snora5c, Tbrg4, Wap	3.19	6640000	7159999
chr11	12299826	Cobl	2.98	12000000	12559999
chr11	33560923	Gabrp, Kcnip1, Ranbp17	1.15	33160000	33719999
chr11	49092573	9930111J21Rik2, Btnl9, Ifi47, Olfr1394, Olfr1395, Olfr1396, Tgtp1, Tgtp2	4.86	48800000	49639999
chr11	50855719	Adamts2, Grm6, Prop1, Zfp2, Zfp354b, Zfp354c, Zfp454	-0.13	49880000	51279999
chr11	55127662	Anxa6, Ccdc69, Gm2a, Slc36a1, Slc36a2, Slc36a3	5.11	54880000	55159999
chr11	67213361	2310065F04Rik, Myh1, Myh2, Myh4, Myh8	-1.96	67080000	67439999
chr11	69629374	Atp1b2, Cd68, Efnb3, Eif4a1, Fxr2, Mir1934, Mir467f, Mpdu1, Sat2, Senp3, Shbg, Sox15, Trp53, Wrap53	9.07	69040000	69639999
chr11	70336264	0610010K14Rik, Alox12, Alox12e, Alox15, Arrb2, Pelp1, Rnasek	4.61	70240000	70839999
chr11	77886526	Gm11190, Myo18a, Phf12, Pipox, Sez6	9.88	77680000	77999999
chr11	96144303	Atp5g1, Calcoco2, Hoxb13, Snf8, Ttll6, Ube2z	1.56	96080000	96959999
chr11	100263087	Eif1, Gast, Hap1, Krt14, Krt16, Krt17, Krt42, Krt9	15.02	99160000	100319999
chr11	100742829	Dhx58, Ghdc, Hcrt, Hspb9, Kat2a, Kcnh4, Rab5c, Stat5b, Zfp385c	2.17	100320000	101079999
chr11	106018538	Ace, Ace3, Cyb561, Dcaf7, Kcnh6, Map3k3, Taco1, Tanc2	2.86	105920000	106199999
chr11	113698842	Cdc42ep4, Cog1, Cpsf4l, D11Wsu47e, Fam104a, Sdk2, Slc39a11, Sstr2	-0.46	113640000	113839999
chr11	116543916	Aanat, Prpsap1, Qrich2, Rhbdf2, Sphk1, Ube2o	4.03	116480000	116839999
chr11	118450498	C1qtnf1, Cant1, Engase, Gm11747, Lgals3bp, Rbfox3, Timp2	4.01	118280000	118999999
chr12	76507569	AI463170, Gm10451, Mir5135, Plekhg3, Ppp1r36, Sptb	2.87	76360000	76959999
chr12	86363263	Esrrb, Gpatch2l	5.49	86120000	86679999
chr12	105221148	Tcl1, Tcl1b1, Tcl1b2, Tcl1b3, Tcl1b4, Tcl1b5	5.1	105040000	105799999
chr13	6624917	Pfkp, Pitrm1	3.96	6560000	8799999
chr13	20889765	Aoah	3.3	20280000	21159999
chr13	54795987	Cdhr2, Eif4e1b, Gprin1, Sncb, Tspan17	2.55	54680000	55199999
chr13	62872763	Fbp1, Fbp2, Gm5141	3.67	62640000	63359999
chr13	63471260	Fancc, Ptch1	-0.43	63400000	63799999
chr14	34253454	Fam25c, Glud1, Gprin2, Syt15	3.57	34080000	34599999
chr14	48664332	Otx2, Otx2os1	11.6	48360000	49159999
chr14	48988113	Ap5m1, Exoc5	0.15	48360000	49159999
chr14	51908609	Arhgef40, AY358078, Ear6, Gm16617, Mettl17, Ndrg2, Rnase13, Slc39a2, Tppp2, Zfp219	1.51	51880000	52519999
chr14	54380534	Lrp10, Mmp14, Mrpl52, Olfr49, Oxa1l, Rem2, Slc7a7	3.5	54040000	54679999
chr14	63497940	Blk, Fam167a, Mtmr9, Tdh	8.4	63360000	63839999
chr14	64255216	Msra	-0.13	64080000	64599999
chr14	68129024	Nefl, Nefm	4.09	67960000	68519999
chr14	70640124	Fam160b2, Fgf17, Hr, Npm2, Nudt18, Reep4, Xpo7	6.59	69720000	70679999
chr14	76518158	Serp2, Tsc22d1	-0.8	76480000	77039999
chr14	121481063	Dock9, Slc15a1	2.88	121240000	121599999
chr15	4535289	Plcxd3	-2.51	3960000	5119999
chr15	34249365	9430069I07Rik, Laptm4b, Matn2	5.5	34040000	34439999
chr15	39773231	Dcstamp, Dpys, Gm16291, Lrp12, Rims2	8.55	39360000	39879999
chr15	40727320		0	40160000	41119999
chr15	54898165	Enpp2	5.57	54760000	54999999
chr15	65932163	Efr3a, Hhla1, Kcnq3, Oc90	6.72	65840000	66599999
chr15	74687696	4933427E11Rik, Arc, Jrk, Ly6d, Lynx1, Lypd2, Mroh4, Psca, Slurp1, Them6	10.72	74560000	74759999
chr15	75452579	9030619P08Rik, Ly6h	-1.6	75120000	75679999
chr15	79896574	Apobec3, Cbx6, Cbx7, Pdgfb	5.84	79680000	80079999
chr15	80686159	A430088P11Rik, Fam83f, Grap2, Tnrc6b	3.36	80080000	80719999
chr15	100288492	Atf1, Dip2b, Mettl7a1, Mettl7a3, Slc11a2, Tmprss12	6.53	99960000	100399999
chr15	102225587	Csad, Espl1, Igfbp6, Itgb7, Mfsd5, Rarg, Soat2, Spryd3	4.57	102080000	102319999
chr16	13725132	3110001I22Rik, Ntan1, Parn, Pla2g10, Rrn3	5.91	13640000	14159999
chr16	13988411	Ifitm7, Mpv17l, Pdxdc1	3.7	13640000	14159999
chr16	20318089	Abcc5, Cyp2ab1, Map6d1, Parl, Yeats2	2.33	19720000	20679999
chr16	21957122	Liph, Map3k13, Senp2, Tmem41a	3.59	21760000	22239999
chr16	31297392	Acap2, Apod, Ppp1r2	3.9	30520000	31439999
chr16	48438171	Gm5485, Morc1	3.37	48240000	48999999
chr17	6734775	Dynlt1f, Ezr, Sytl3, Tmem181c-ps	2.95	6200000	6759999
chr17	13231315	Gm10512, Smok2a, Smok2b, Unc93a	4.41
chr17	28581371	Armc12, Clps, Clpsl2, Fkbp5, Lhfpl5, Srpk1	6.8	28560000	29359999
chr17	31614882	Cbs, Cryaa, Ndufv3, Pknox1, U2af1, Wdr4	1.12	31520000	31679999
chr17	34781706	C2, C4a, C4b, Cfb, Cyp21a1, Nelfe, Skiv2l, Stk19, Tnxb, Zbtb12	1.96	34560000	34959999
chr17	35379627	H2-Q1, H2-Q10, H2-Q2, H2-Q4, H2-Q5, H2-Q7	-0.07	34960000	35399999
chr17	48080643	1700067P10Rik, 1700122O11Rik, 9830107B12Rik, A530064D06Rik	2.94	47720000	48119999
chr17	52698743	Kcnh8	2.89	52520000	53439999
chr17	52868691	Kcnh8	2.89	52520000	53439999
chr17	56879539	1700061G19Rik, Acer1, Acsbg2, Mllt1, Rfx2	9.04	56760000	56999999
chr17	83591596	Cox7a2l, Kcng3	3.57	83240000	83839999
chr17	87753025	Kcnk12, Msh2	3.85	87600000	87959999
chr18	21088072	Mep1b, Rnf138	4.3	21000000	21799999
chr18	37676410	Slc25a2, Taf7	1.32	37280000	37719999
chr18	38587697	Arhgap26, Spry4	6.02	38480000	38919999
chr18	40364361	Kctd16	4.09	40240000	42279999
chr19	3331250	Cpt1a, Gal, Ighmbp2, Mrpl21	4.04	3240000	3919999
chr19	6404514	Cdc42bpg, Map4k2, Men1, Nrxn2, Pygm, Rasgrp2, Sf1	3.87	6360000	7039999
chr19	10501130	Cpsf7, Lrrc10b, Ppp1r32, Sdhaf2, Syt7, Tmem138, Tmem216	-2.35	10240000	10519999
chr19	10974141	AW112010, Ccdc86, Ms4a10, Ms4a15, Ms4a18, Ms4a8a, Prpf19, Tmem109	4.33	10520000	10999999
chr19	16448164	Gna14, Gnaq	3.23	16000000	16799999
chr19	20857040	Tmc1	3.11	20760000	21559999
chr19	40869597	Blnk, Ccnj, E030044B06Rik, Zfp518a	5.96	40760000	41079999
chr2	70040064	Myo3b, Ubr3	4.12	69920000	70639999
chr2	70578104	Erich2, Gad1, Gorasp2	2.7	69920000	70639999
chr2	79727835	Ppp1r1c	-0.05	78920000	79839999
chr2	119220857	Dnajc17, Gchfr, Gm14137, Ppp1r14d, Rad51, Rhov, Rmdn3, Spint1, Vps18	2.65	119000000	119599999
chr2	122164218	B2m, Patl2, Sord, Spg11, Trim69	4.47	122040000	122399999
chr2	131267697	Ap5s1, Cdc25b, Cenpb, Mavs, Mir103-2, Pank2, Rnf24, Spef1	-3.72	130600000	131519999
chr2	131836068	5330413P13Rik, Erv3, Prnp	9.18	131800000	132279999
chr2	152371811	6820408C15Rik, Csnk2a1, Defb23, Gm14164, Nrsn2, Rbck1, Sox12, Tbc1d20, Trib3, Zcchc3	9.65	151720000	152599999
chr2	152755058	Bcl2l1, Cox4i2, H13, Id1, Mcts2, Tpx2	-4.83	152600000	152839999
chr2	163057044	Gtsf1l, Ift52, L3mbtl1, Mybl2, Sgk2	9.03	162880000	163399999
chr2	173213061	Ctcfl, Pck1, Pmepa1, Zbp1	6.73	173080000	173559999
chr2	180729191	Bhlhe23, Dido1, Gid8, Slc17a9, Tcfl5	8.18	180280000	180919999
chr3	8517888	Stmn2	3.59	7320000	8559999
chr3	9450190	C030034L19Rik	0.6	9360000	9719999
chr3	30870860	Gpr160, Phc3, Sec62	1.32	30560000	31159999
chr3	31310709	Slc7a14	0.71	31160000	31679999
chr3	84667655	Arfip1, Tigd4, Tmem154	4.47	84560000	84919999
chr3	88560087	Arhgef2, Lamtor2, Lmna, Mex3a, Mir1905, Rab25, Rxfp4, Sema4a, Ssr2, Ubqln4	8.4	88280000	89079999
chr3	96833570	4930442L01Rik, Cd160, Gja5, Gja8, Gpr89, Pdzk1, Rnf115	6.27	96720000	97639999
chr3	102091445	Casq2, Nhlh2, Vangl1	1	101840000	103399999
chr3	133183828	Arhgef38, Gstcd, Ints12	2.8	133080000	134639999
chr3	142625520	Gbp2, Gbp3, Gbp7	9.63	142280000	142759999
chr4	41587292	1110017D15Rik, Cntfr, Dnaic1, Enho, Fam219a	-0.85	41440000	41759999
chr4	55529049	Klf4	3.16	55360000	56759999
chr4	96332905	Cyp2j11	0	96000000	96679999
chr4	99194896	Atg4c, Dock7	-1.64	98920000	99199999
chr4	101575841	Dnajc6, Leprot	4.52	101360000	101639999
chr4	104771373	C8a, C8b, Dab1	4.56	104360000	104919999
chr4	126509982	5730409E04Rik, Clspn	-1.28	126320000	126559999
chr4	127342870	Gja4, Gjb3, Gjb4, Gjb5, Smim12	9.05	127040000	127359999
chr4	132029752	Oprd1	-0.62	131880000	132359999
chr4	132994038	Ahdc1, Fam76a, Fgr	5.99	132920000	133319999
chr4	135554773	1700029M20Rik, Grhl3, Nipal3, Stpg1	9.96	135440000	135959999
chr4	139476370	Emc1, Iffo2, Ubr4	1.14	139320000	139679999
chr4	140951378	4930515B02Rik, Atp13a2, Crocc, Gm13031, Mfap2, Padi2, Sdhb	0.81	140560000	141119999
chr4	154058755	A430005L14Rik, Ccdc27, Cep104, Dffb, Lrrc47, Smim1, Tprgl, Trp73	4.48	154000000	154319999
chr5	28215733	Cnpy1, En2	3.21	27680000	28439999
chr5	30977074	Abhd1, Agbl5, Atraid, Cad, Cgref1, Emilin1, Khk, Ost4, Preb, Slc5a6, Tcf23, Tmem214	-5.06	30680000	31159999
chr5	37054308	Jakmip1, Ppp2r2c, Wfs1	2.29	36800000	37239999
chr5	65972319	9130230L23Rik, Chrna9, Rbm47, Rhoh	8.13	65960000	66239999
chr5	89450859	Gc, Npffr2	3.43	89440000	89679999
chr5	110448823	Fbrsl1, Galnt9, Lrcol1	6.84	110280000	110759999
chr5	113090077	2900026A02Rik, Crybb2, Crybb3	0.01	112200000	113239999
chr5	113762310	1700069L16Rik, Coro1c, Ficd, Iscu, Sart3, Selplg, Tmem119	1.16	113240000	114159999
chr5	119628634	Gm16063, Tbx3	4.14	118760000	119719999
chr5	122111329	Ccdc63, Cux2, Hvcn1, Myl2, Ppp1cc	3.26	121720000	122119999
chr5	137298387	Ache, Ephb4, Slc12a9, Srrt, Trip6, Ufsp1, Zan	1.68	136920000	137799999
chr6	5489783	Asb4, Pdk4	1.08	4400000	5639999
chr6	23094123	Aass, Ptprz1	1.76	22960000	23159999
chr6	39384730	Dennd2a, Mkrn1, Rab19, Slc37a3	6.28	39120000	39599999
chr6	71750542	Immt, Mrpl35, Reep1	-1.05	71440000	71839999
chr6	91397826	1810044D09Rik, 4930471M09Rik, Chchd4, Tmem43, Wnt7a, Xpc	1.15	90760000	91439999
chr6	108436451	Itpr1	1.24	108080000	108439999
chr6	108653500	0610040F04Rik, Bhlhe40	7.08	108440000	108799999
chr6	113293676	Arpc4, Brpf1, Camk1, Cpne9, Lhfpl4, Mtmr14, Ogg1, Tada3	2.52	113040000	113399999
chr6	115732305	Cand2, Efcab12, Raf1, Rpl32, Snora7a, Tmem40	2.82	115040000	115839999
chr6	122709285	Dppa3, Gdf3, Nanog, Slc2a3	10.14	122640000	123279999
chr6	125532840	Cd9, Vwf	5.29	125080000	125599999
chr6	128358724	Fkbp4, Gm10069, Itfg2, Nrip2, Rhno1, Tead4, Tulp3	2.2	127480000	128479999
chr6	129087554	BC064078, Clec2d, Clec2e, Klrb1-ps1, Klrb1f	10.85	128800000	129359999
chr7	4127083	9430041J12Rik, Cdc42ep5, D030047H15Rik, Lair1, Leng8, Leng9, Ttyh1	10.48	3880000	4519999
chr7	19855681	Bcam, Bcl3, Cblc, Ceacam16, Ceacam19, Gm19345, Igsf23, Pvr	11.3	18880000	20079999
chr7	26240175	Cyp2a4, Cyp2b9, Nlrp9c, Vmn1r184	0	25720000	27239999
chr7	27492346	2310022A10Rik, Akt2, Blvrb, Hipk4, Pld3, Prx, Sertad1, Sertad3, Sptbn4	3.96	27280000	27799999
chr7	30459441	Aplp1, Arhgap33, Hcst, Hspb6, Kirrel2, Lin37, Lrfn3, Nfkbid, Nphs1, Prodh2, Tyrobp	11.03	30160000	30559999
chr7	45068297	Aldh16a1, Bcl2l12, Cpt1c, Fcgrt, Flt3l, Gm15545, Irf3, Mir150, Nosip, Pih1d1, Prmt1, Prr12, Prrg2, Rcn3, Rpl13a, Rps11, Rras, Scaf1, Slc17a7, Snord32a, Snord34, Snord35a, Snord35b	3.86	44880000	45439999
chr7	45588011	0610005C13Rik, Bcat2, Dhdh, Fgf21, Fut1, Fut2, Hsd17b14, Izumo1, Mamstr, Ntn5, Nucb1, Plekha4, Ppp1r15a, Rasip1, Sec1, Tulp2	13.74	45440000	45959999
chr7	49451888	Nav2	1.94	49440000	49759999
chr7	57100684	Gabrg3	4.52	56880000	57519999
chr7	57850368	Gabrb3	1.16	57520000	58519999
chr7	64232427	Mir211, Mtmr10, Trpm1	3.13	63720000	64399999
chr7	81118405	Alpk3, Pde8a, Slc28a1, Zfp592	6.76	80840000	81159999
chr7	91261444	Dlg2	5.01	90440000	91439999
chr7	107458938	Syt9	0.51	107200000	107799999
chr7	127603717	1700008J07Rik, 1700120K04Rik, Bcl7c, Phkg2, Rnf40, Snora30, Zfp629	-3.52	127240000	127639999
chr7	140412724	Olfr525, Olfr527, Olfr530, Olfr531, Olfr532, Olfr533, Olfr535, Olfr536, Olfr60	-1.27	140080000	140839999
chr8	11655504	1700016D06Rik, Ankrd10, Arhgef7, Gm6524, Ing1	3.93	11440000	11759999
chr8	12561917	Spaca7, Tubgcp3	-0.5	12400000	12879999
chr8	15062405	Arhgef10, BB014433, Kbtbd11, Myom2	7.56	13760000	15079999
chr8	25244478	5430421F17Rik, Tacc1	1.35	25240000	25719999
chr8	61941382	Ddx60, Palld	3.19	61880000	62039999
chr8	70761751	2010320M18Rik, Arrdc2, Gm3336, Ifi30, Il12rb1, Jund, Kcnn1, Lsm4, Mast3, Mpv17l2, Pde4c, Pik3r2, Rab3a	2.93	70640000	70879999
chr8	71977690	Cyp4f18, Olfr372, Zfp617	-2.1	71360000	72599999
chr8	78325365	Ttc29	4.16	78040000	78759999
chr8	84039729	1700067K01Rik, Asf1b, Cc2d1a, Dcaf15, Il27ra, Mir1199, Mir709, Palm3, Podnl1, Prkaca, Rfx1, Rln3, Samd1	6.38	84000000	84199999
chr8	124797721	2810004N23Rik, Arv1, Exoc8, Fam89a, Gnpat, Trim67, Ttc13	4.34	124400000	124839999
chr9	6357739	Ddi1, Pdgfd	-2.72	5640000	7199999
chr9	21023740	Dnmt1, Icam1, Icam4, Icam5, Mir1900, Mrpl4, S1pr2, Tyk2	5.63	20880000	21159999
chr9	44785707	Arcn1, Ift46, Phldb1, Tmem25, Treh, Ttc36	-0.02	44360000	44959999
chr9	45323193	4833428L15Rik, BC049352, Fxyd2, Fxyd6, Il10ra, Tmprss13	4.04	45160000	45959999
chr9	49094087	Tmprss5, Usp28	5.41	49040000	49479999
chr9	76238571	Gfral, Hcrtr2	4.66	75640000	76239999
chr9	98378649	Nmnat3, Rbp1	-0.33	97200000	98559999
chr9	106651464	Grm2, Iqcf3, Iqcf4, Iqcf6, Rad54l2, Tex264	2.83	106520000	106839999
chr9	110340062	Cspg5, Elp6, Klhl18, Ngp, Ptpn23, Scap, Smarcc1	-0.43	110320000	110919999
chr9	110949136	Als2cl, Lrrc2, Ltf, Prss46, Prss50, Rtp3, Tdgf1, Tmie	17.25	110920000	111319999
chr9	119175980	Acaa1b, Dlec1, Oxsr1, Plcd1, Slc22a13, Slc22a14	5.1	118920000	119439999
chrX	8669326	Ssx9, Ssxb3, Ssxb8	0	8640000	9039999
chrX	9838537	Sytl5	-0.83	9760000	10279999
chrX	52357333	Gpc3, Mir717	-2.22	51720000	52439999
chrX	103324830	4930519F16Rik, Cdx4, Chic1, Tsx	6.23	103240000	103479999

## Sheet: Sheet6
Table S1. Sh6. Top 200 NCC+ Midpoints Locations used for the DiffGene and DiffTAD Analyses. Locations were identified by the regulated interacting gene discovery algorithm. The midpoint locations are shown along with the genes present and the sum of Log2 fold Change FPKM of those genes +/- 100 kb from the midpoint locations. The TADs which overlap the midpoints used in the DiffTAD analyses are al…
			Sum of Log2
			Fold Change
Chrom	Midpoint	External Gene Name	(NCC / ESC)	TAD Start	TAD End
chr1	15396570	Kcnb2	3.71	15000000	16079999
chr1	19216712	Tfap2b, Tfap2d	6.5	19080000	20599999
chr1	43029804	AI597479, Fhl2, Gpr45, Tgfbrap1	5.8	42880000	43079999
chr1	68835780	Erbb4	3.75	68080000	69159999
chr1	78136512	Pax3	4.66	77960000	78519999
chr1	80512246	1700016L21Rik, Dock10	5.04	80120000	80519999
chr1	91187400	Lrrfip1, Ramp1, Rbm44, Ube2f	2.35	90880000	91479999
chr1	125757659	Gpr39	4.12	125600000	126439999
chr1	136076679	Ascl5, Cacna1s, Gm15850, Igfn1, Kif21b, Tmem9	8.47	135840000	136519999
chr1	159806593	Tnr	0.97	159240000	160199999
chr1	161048345	Ankrd45, Cenpl, Dars2, Gas5, Klhl20, Rc3h1, Serpinc1, Snord47, Zbtb37	-0.59	160920000	161199999
chr1	162631698	Myoc, Prrc2c, Vamp4	0.55	162000000	162719999
chr1	166280161	Ildr2, Mael, Tada1	6.72	166160000	166359999
chr1	167741833	Lmx1a	3.81	167680000	167919999
chr10	13063908	Plagl1, Sf3b5, Stx11, Zc2hc1b	5.02	13000000	13479999
chr10	13253601	Ltv1, Phactr2, Zc2hc1b	2.46	13000000	13479999
chr10	20416294	Bclaf1, Mtfr2, Pde7b	4.57	20320000	20959999
chr10	21337547	4930455C13Rik, Aldh8a1, Hbs1l	-2.68	20960000	21359999
chr10	24920268	Arg1, Enpp3, Med23	6.02	24640000	25239999
chr10	28509631	Ptprk	0.24	27800000	28879999
chr10	29511289	Rspo3	4.59	29360000	30599999
chr10	68725232	Tmem26	3.77	68000000	68879999
chr10	80499594	Atp8b3, Klf16, Onecut3, Rexo1, Tcf3, Uqcr11	1.92	80280000	80559999
chr10	84806570	Polr3b, Rfx4	4.49	84640000	85119999
chr10	88353739	Chpt1, Dram1, Gnptab	0.15	87520000	88359999
chr10	105426998	Tmtc2	3.27	103240000	105839999
chr10	115523519	A930009A15Rik, Lgr5, Zfc3h1	5.85	115160000	116199999
chr10	127089025	Agap2, Arhgef25, Avil, B4galnt1, Cdk4, Ctdsp2, Cyp27b1, March9, Mettl1, Os9, Slc26a10, Tsfm, Tspan31	7.01	126880000	127319999
chr10	127428398	Arhgap9, Gli1, Inhbc, Inhbe, Ndufa4l2, Nxph4, R3hdm2, Shmt2, Stac3	-2.67	127320000	128039999
chr11	5908133	Aebp1, Camk2b, Gck, Myl7, Pold2, Polm, Ykt6	7.84	5480000	5959999
chr11	18910071	Meis1	5.88	17240000	19039999
chr11	63138166	Pmp22, Tekt3	6.76	62720000	63199999
chr11	68160579	Ntn1, Stx8	1.48	67800000	68559999
chr11	68641941	Ccdc42, Mfsd6l, Myh10, Pik3r6	6.38	68560000	69039999
chr11	71108684	6330403K07Rik, Derl2, Mis12, Nlrp1a, Nlrp1b	-0.51	70960000	71239999
chr11	75418398	Mir22, Prpf8, Rilp, Rpa1, Scarf1, Serpinf1, Serpinf2, Smyd4, Tlcd2, Wdr81	8.49	75160000	75679999
chr11	76911180	Blmh, Cpd, Slc6a4, Tmigd1	7.95	76640000	76959999
chr11	83031402	Slfn1, Slfn10-ps, Slfn2, Slfn5, Slfn8, Slfn9, Unc45b	-2.9	82920000	83319999
chr11	84524498	Aatf, Lhx1	5.23	84160000	84839999
chr11	93270532	Car10	5.66	93120000	93879999
chr11	95689590	Phb	-0.83	95680000	96079999
chr11	96318676	Gm53, Hoxb1, Hoxb2, Hoxb3, Hoxb4, Hoxb5, Hoxb6, Hoxb7, Hoxb8, Hoxb9, Mir10a, Mir196a-1	65.69	96080000	96919999
chr11	101925893	4930417O22Rik, Dusp3, Meox1, Mpp3, Sost	10.72	101760000	101999999
chr11	113280972	2610035D17Rik, 4732490B19Rik, Slc39a11	3.17	113160000	113639999
chr11	119055661	Cbx2, Cbx4, Cbx8, Enpp7, Tbc1d16	8.65	119000000	119239999
chr12	5234227	Klhl29	3.01	5040000	6519999
chr12	56802462	Pax9, Slc25a21	8.78	56640000	57239999
chr12	57546000	Foxa1, Mipol1	5.16	57240000	57559999
chr12	61626416	Lrfn5	4.67	61080000	61759999
chr12	88812538	Nrxn3	3.99	88160000	89439999
chr12	90327286	Nrxn3	3.99	89440000	90559999
chr12	109415757	Dlk1	2.85	109400000	109599999
chr12	117875664	Cdca7l	0.61	117800000	118439999
chr12	118347746	Sp4	0.28	117800000	118439999
chr13	9068887	Gtpbp4, Larp4b	-0.98	8840000	9159999
chr13	10045421	Chrm3	5.12	9840000	10559999
chr13	41317627	Elovl2, Nedd9, Smim13	6.12	41280000	41599999
chr13	77588197	2210408I21Rik	-0.19	76720000	77879999
chr13	89577778	Hapln1, Vcan	5.92	89560000	90919999
chr13	93216379	Cmya5, Homer1	0.4	92760000	93279999
chr13	114842452	Itga2, Mocs2	6.8	114800000	117159999
chr14	16487178	Rarb, Top2b	8.4	16400000	17399999
chr14	21273501	Adk	-0.05	21040000	21759999
chr14	22645214		0	21760000	22839999
chr14	32864552	Fam170b, Vstm4, Wdfy4	8.39	32520000	33399999
chr14	58076581	Fgf9	4.67	57920000	59159999
chr14	62581490	Fam124a, Ints6, Serpine3	4.44	62480000	62999999
chr14	97918263	Dach1	4.93	96920000	99079999
chr14	103840112	Ednrb	7.37	103720000	103999999
chr14	117475305	Gpc6	3.05	116200000	118159999
chr15	13037361	Cdh6	5.04	12840000	14079999
chr15	55312633	Col14a1, Deptor	1.78	55280000	55559999
chr15	64710098	Adcy8	5.48	64680000	65839999
chr15	91274109	Abcd2, Slc2a13	5.07	90960000	91359999
chr15	91356140	Slc2a13	3.53	90960000	91359999
chr15	98383703	1700031M16Rik, Lalba, Olfr281, Olfr282, Olfr283, Olfr284, Zfp641	0.85	98040000	98519999
chr15	98799226	Arf3, Ccdc65, Ddn, Dhh, Fkbp11, Prkag1, Rhebl1, Wnt1, Wnt10b	15.21	98520000	98799999
chr15	103000772	Hotair, Hoxc10, Hoxc11, Hoxc12, Hoxc13, Hoxc4, Hoxc5, Hoxc6, Hoxc8, Hoxc9, Mir196a-2, Mir615	39.76	102960000	103399999
chr16	12076143	Shisa9	5.47	11960000	13079999
chr16	21657876	2510009E07Rik, Vps8	4.5	21440000	21799999
chr16	43809969	Drd3	4.21	42920000	44119999
chr16	52363404	Alcam	3.59	52240000	53319999
chr16	74315967	Mir691, Robo2	5.1	74200000	74839999
chr16	94113628	Hlcs, Sim2	4	93880000	94359999
chr17	8534709	Pde10a, T	3.06	8440000	8599999
chr17	12775817	Airn, Igf2r, Mas1, Slc22a1	3.37	12400000	13319999
chr17	14286205	Dact2, Smoc2	5.3	14240000	14519999
chr17	25113689	BC003965, Ccdc154, Clcn7, Cramp1l, Ift140, Ptx4, Telo2, Tmem204, Unkl	1.75	24920000	25279999
chr17	44782528	4930564C03Rik, Runx2, Supt3	4.87	44760000	45439999
chr17	80332798	Arhgef33, Dhx57, Gm10190, Morn2, Sos1	0.2	80240000	81079999
chr17	84672222	Abcg5, Abcg8, Dync2li1, Lrpprc, Plekhh2	6.35
chr17	85610731	Six2, Six3, Six3os1	5.53	84680000	85639999
chr18	15028365	4933424G05Rik, Kctd1	4.78	14760000	15159999
chr18	16713461	Cdh2	3.96	16200000	16839999
chr18	21646116	4930426D05Rik, Klhl14	4.37	21400000	21799999
chr18	37493294	Pcdhb10, Pcdhb11, Pcdhb12, Pcdhb13, Pcdhb14, Pcdhb15, Pcdhb16, Pcdhb17, Pcdhb18, Pcdhb19, Pcdhb20, Pcdhb21, Pcdhb22, Pcdhb9	21.01	37280000	37679999
chr18	52794051	Gykl1, Sncaip	5.32	52600000	52919999
chr18	58015529	Fbn2, Slc12a2	4.86	57960000	58479999
chr18	71576556	Dcc	4.93	71320000	72359999
chr18	84051039	Tshz1, Zadh2, Zfp407	12.78	83800000	84599999
chr19	20602022	Aldh1a1, Aldh1a7, C730002L08Rik	14.13	20360000	20759999
chr19	20987744	Tmc1	-3.11	20760000	21359999
chr19	24695730	Pgm5, Tmem252	4.8	24680000	24919999
chr19	30689658	Prkg1	3.64	30560000	31839999
chr19	30936749	Prkg1	3.64	30560000	31839999
chr19	38113900	Cep55, Ffar4, Fra10ac1, Myof, Pde6c, Rbp4	2.03	37440000	38199999
chr19	42050236	4933411K16Rik, Ankrd2, Avpi1, Hoga1, Marveld1, Mms19, Morn4, Pi4k2a, Ubtd1	6.4	41920000	42159999
chr19	44761346	1700039E22Rik, Pax2	4.44	44560000	44999999
chr19	48208329	Sorcs3	4.85	47840000	49519999
chr19	48341060	Sorcs3	4.85	47840000	49519999
chr19	58955575	Eno4, Hspa12a, Mir3086	-0.75	58720000	59239999
chr2	9877726	4930412O13Rik, 9230102O04Rik, Gata3, Taf3	8.47	8640000	10079999
chr2	12208936	E030013I19Rik, Itga8	5.86	11760000	12399999
chr2	22856965	Abi1, Apbb1ip, Pdss1	3.85	21960000	22919999
chr2	31646145	Abl1, Exosc2, Fubp3, Prdm12	5.93	31160000	31679999
chr2	38077392	Dennd1a	0.43	37800000	38399999
chr2	38345446	Dennd1a, Lhx2	4.14	37800000	38399999
chr2	65338478	Cobll1, Slc38a11	5.44	64960000	65359999
chr2	74717904	Evx2, Hoxd1, Hoxd10, Hoxd11, Hoxd12, Hoxd13, Hoxd3, Hoxd4, Hoxd8, Hoxd9, Mir10b	34.54	74680000	75159999
chr2	75715123	Hnrnpa3, Nfe2l2	-1.53	75600000	76119999
chr2	93671008	Alx4, Ext2	3.55	93480000	93839999
chr2	105396717	Rcn1	0.84	105240000	106319999
chr2	105671599	Elp4, Pax6, Pax6os1	7.63	105240000	106319999
chr2	115968641	Meis2	6.29	115520000	116159999
chr2	124215394	4930517E11Rik, 4930583P06Rik, Sema6d	3.68	124080000	125239999
chr2	145257280	Slc24a3	4.44	145120000	145679999
chr2	146421839	Ralgapa2	-0.16	145920000	146439999
chr2	152623486	Defb19, Defb21, Defb25, Defb29, Defb36, Defb45, H13, Mcts2, Rem1	9.18	152600000	153159999
chr2	169736013	Tshz2	3.99	169000000	170119999
chr2	180333064	B230312C02Rik, Cables2, Gata5, Mir133a-2, Mir1a-1, Mir3091, Rbbp8nl, Rps21	2.92	180240000	180919999
chr3	5225356	2700069I18Rik, Zfhx4	4.2	3000000	6319999
chr3	27885362	Pld1, Tmem212	4.54	27120000	27959999
chr3	29288174	Egfem1	5.86	28920000	29719999
chr3	80812879	Glrb, Gria2	7.05	80080000	80839999
chr3	87869191	Crabp2, Hdgf, Insrr, Isg20l2, Mrpl24, Ntrk1, Pear1, Prcc, Rrnad1, Sh2d2a	8.44	87000000	87879999
chr3	103656654	Hipk1, Olfml3, Syt6	8.36	103400000	103759999
chr3	105467919	Kcnd3	3.8	105080000	105759999
chr3	107601289	Ahcyl1, Alx3, Slc6a17, Strip1, Ubl4b	9.21	107520000	108399999
chr3	109908363	Ntng1	4.65	109520000	110119999
chr3	138218882	0610031O16Rik, 4930579F01Rik, Adh1, Adh6a, Adh7, Mttp, Trmt10a	12.56	138160000	138479999
chr3	141651489	Unc5c	3.73	140680000	141839999
chr3	152844085	Pigk, St6galnac5	4.89	152760000	153879999
chr3	154049381	Slc44a5	3.81	153920000	154239999
chr3	158240045	Lrrc7	3.89
chr4	41075820	Aqp3, Aqp7, Mir3094, Nfx1, Nol6, Ube2r2	-2.14	41000000	41399999
chr4	57470550		0	57360000	57639999
chr4	58063364	Svep1, Txndc8	6.24	57920000	59039999
chr4	63241751	Ambp, Col27a1, Kif12, Mir455	7.19	63160000	63359999
chr4	76703923	Ptprd	3.75	74920000	77039999
chr4	128766087	A3galt2, Phc2, Zfp362	6.63	128600000	128919999
chr4	144896596	Dhrs3, Vps13d	3.46	144560000	145439999
chr4	154048182	A430005L14Rik, BC039966, Ccdc27, Cep104, Dffb, Lrrc47, Smim1, Trp73	-3.78	154000000	154319999
chr5	12477040	Sema3d	6.06	11960000	12559999
chr5	14070030	Sema3e	-0.79	13680000	14279999
chr5	37992268	Stx18	1.18	37760000	38239999
chr5	66694855	Apbb2, Limch1, Uchl1	2.39	66680000	67039999
chr5	67096647	Limch1, Phox2b	9.02	67040000	67479999
chr5	90630132	Afm, Rassf6	-2.02	90600000	90919999
chr5	127246019	4930572K03Rik, Tmem132c	4.69	127200000	127479999
chr5	140238394	Mad1l1, Nudt1	0.81	139800000	140439999
chr6	4751026	Peg10, Sgce	4.6	4560000	5599999
chr6	30734452	Copg2, Cpa1, Mest, Mir335	2.93	30400000	31039999
chr6	34924023	Agbl3, Cnot4, Stra8, Tmem140, Wdr91	7.82	34480000	35199999
chr6	52197796	Hoxa1, Hoxa10, Hoxa11, Hoxa13, Hoxa2, Hoxa3, Hoxa4, Hoxa5, Hoxa6, Hoxa7, Hoxa9, Mir196b	44.53	51880000	52239999
chr6	72215100	4933431G14Rik, Atoh8, Sftpb, St3gal5	5.29	71840000	72399999
chr6	77082865	Ctnna2	2.68	76320000	77599999
chr6	83412563	B230319C09Rik, Bola3, Dguok, Mob1a, Mthfd2, Tet3	1.54	83320000	83799999
chr6	84573625	Cyp26b1, Exoc6b	6.01	83800000	84599999
chr6	127145736	9330179D12Rik, Ccnd2, Fgf23	6.48	127120000	127479999
chr7	40894538	4930433I11Rik, A230077H06Rik, Vstm2b	6.27	40280000	40959999
chr7	50039140	Nell1, Slc6a5	-0.86	49920000	50639999
chr7	70358731	B130024G19Rik, Nr2f2	6.89
chr7	74315301	Slco3a1	1.2	73640000	74359999
chr7	75213045	1500012K07Rik, Sv2b	5.12	75120000	75359999
chr7	81971488	Bnc1, Gm20744, Tm6sf1	4.79	81800000	82119999
chr7	115472320	Sox6	3.73	115200000	116119999
chr7	115558874	Sox6	3.73	115200000	116119999
chr7	127982461	Bckdk, Fus, Itgam, Kat8, Prss36, Prss53, Prss8, Pycard, Trim72, Vkorc1, Zfp646	-3.2	127960000	128359999
chr7	128251022	4931431B13Rik, 9130023H24Rik, Armc5, BC017158, Cox6a2, Itgad, Slc5a2, Tgfb1i1	9.19	127960000	128359999
chr7	131546690	Acadsb, Bub3, Fgfr2, Hmx2, Hmx3	12.47	131360000	131879999
chr8	22762385	Ap3m2, Ikbkb, Kat6a, Plat	5.33	22640000	23159999
chr8	35594917	Eri1, Gm16793, Mfhas1	6.19	35480000	35839999
chr8	57604496	AW046200, Galnt7, Hmgb2	0.5	57440000	57839999
chr8	64040238	Tll1	2.98	64000000	64959999
chr8	81737421	Inpp4b	3.66	81000000	81999999
chr8	113771017	Adamts18	5.63	113640000	114039999
chr8	114751688	Wwox	-0.21	114440000	115719999
chr8	128410496	Nrp1	8.11	126960000	128759999
chr9	36997788	Pknox2	3.75	36760000	37359999
chr9	45260646	BC049352, Il10ra, Tmprss13, Tmprss4	-2.4	45160000	45959999
chr9	48438209	Gm5617, Nxpe2, Nxpe4, Rbm7, Rexo2	3.51	46320000	48439999
chr9	48661552	Nnmt, Zbtb16	8.73	48640000	48999999
chr9	54655933	Acsbg1, Cib2, Dnaja4, Idh3a, Wdr61	2.54	54160000	54719999
chr9	58080257	Ccdc33, Cyp11a1, Gm16130, Islr, Stra6	11.24	57520000	58279999
chr9	59059116	Neo1	1.32	58880000	59319999
chr9	65159734	Dpp8, Igdcc3, Igdcc4, Parp16	3.89	65040000	65599999
chr9	69764464	B230323A14Rik, Foxb1	6.47	69520000	69999999
chr9	89998627	Ctsh, Morf4l1, Rasgrf1	4.63	89720000	90119999
chr9	98250683	Nmnat3	-3.05	97160000	98559999
chr9	99707398	A4gnt, Cldn18, Dzip1l	2.34	99680000	100439999

## Sheet: Sheet7
Table S1. Sh7. Overrepresented 20 bp sequences in 5' ESC Regulated TAD borders.
Row	-190kb Sequences	-190kb adjusted p	-180kb Sequences	-180kb adjusted p	-170kb Sequences	-170kb adjusted p	-160kb Sequences	-160kb adjusted p	-150kb Sequences	-150kb adjusted p	-140kb Sequences	-140kb adjusted p	-130kb Sequences	-130kb adjusted p	-120kb Sequences	-120kb adjusted p	-110kb Sequences	-110kb adjusted p	-100kb Sequences	-100kb adjusted p	-90kb Sequences	-90kb adjusted p	-80kb Sequences	-80kb adjusted p	-70kb Sequences	-70kb adjusted p	-60kb Sequences	-60kb adjusted p	-50kb Sequences	-50kb adjusted p	-40kb Sequences	-40kb adjusted p	-30kb Sequences	-30kb adjusted p	-20kb Sequences	-20kb adjusted p	-10kb Sequences	-10kb adjusted p	0kb Sequences	0kb adjusted p	10kb Sequences	10kb adjusted p	20kb Sequences	20kb adjusted p	30kb Sequences	30kb adjusted p	40kb Sequences	40kb adjusted p	50kb Sequences
1	CTCTGCCTGGCCCTCCTCTTC	0	CAGTCCCACAGTCCCACAGTC	0	GCACCACCTGCCTGCACTGCC	0	TGATGGATGCAAGAGGGGTGT	0	CCTCCTGCCTCCTGCCTCCTG	0	GCCCTCTGCCCTCTGCCCTCT	0	ACACAGGACAGCACCTAACAC	0	ACTGAACTCAGCAAGCACCCA	0	GGAAGCAAGCCACCCACTGAA	0	TGATCCAGTGTGGACACATTT	0	TGACATACACGGTGCCTGACA	0	CAGGGAAGACTGTAGATAGGG	0	CCTCTGCGCCTCTGCGCCTCT	0	TACAGGCTGAGGATGGTAATC	0	GAAGGAGGGAGGAGGAGAGGA	0	CCTGCTGAGCGCCTGCTGAGC	0	CAGGCTGTGAGAGGGTCTGGG	0	TAGTGACTATGAAGCCTACAG	0	CCCGTGAGCCACGGCGCTGCA	0	GCTCTGCCACTGAACTATACT	0	ACAAATGGCTTCCATCCTCCT	0	TTCCTCCCAGGAGGCCTTCTC	0	CCAGCATCCCAGGACAGAGCC	0	CCCATTGAGATCTCTCTCCTC	0	CACATACTGTGATATCAACCA
2	CTGGCCCTCCTCTTCCAGCCT	0	CACAGTCCCACAGTCCCACAG	0	ACCACCTGCCTGCACTGCCTG	0	GGGGTGATGGATGCAAGAGGG	0	GATGAGGAGGCCCTGTGGATG	0	CCCTCTGCCCTCTGCCCTCTG	0	GGACAGCACCTAACACACAGT	0	CACTGAACTCAGCAAGCACCC	0	TAGTCCCCTCTAGGAAGCAAG	0	GAGTGGAAATATTTGTAATTC	0	GACATACACGGTGCCTGACAT	0	TATAGCAGGGAAGACTGTAGA	0	GCCTCTGCGCCTCTGCGCCTC	0	TCTACAGGCTGAGGATGGTAA	0	GCTGTTACCCTGTGAGTAACA	0	TTCGGTAAGTTGTTTTGGCCA	0	CTCTCCTCCCTCTCCTCCCTC	0	CACAAACACACTCACACACAC	0	TCACAAGCATAGTCACAAGCA	0	GTGCTCTGCCACTGAACTATA	0	GGCACCCACCTCATGCCCAGC	0	CCTCCCAGGAGGCCTTCTCTT	0	ACAGAGCCTGGTCCCACCCAG	0	CTGTCCCATTGAGATCTCTCT	0	ACTGTGATGCACATACTGTGA
3	GCCCTCCTCTTCCAGCCTTGG	0	AGTCCCACAGTCCCACAGTCC	0	CCACCTGCCTGCACTGCCTGC	0	GTGATGGATGCAAGAGGGGTG	0	GGAGGCCCTGTGGATGAGGAG	0	CACACACACACAGACACTCAC	0	GTACACAGGACAGCACCTAAC	0	TTGCTGGTGCTCCCCTCCACT	0	AGCCACCCACTGAAGACATCT	0	AATGGTGGGCCATAGTGGAAA	0	CTGACATACACGGTGCCTGAC	0	AGCAGGGAAGACTGTAGATAG	0	AGAGAGGCAGAGAGAGGCAGA	0	TGAGGATGGTAATCTACAGGC	0	GGAAGGAGGGAGGAGGAGAGG	0	AAAGAACCAAATGACAGATAA	0	CTGTGCTGTGCTGTAGTGTGC	0	GGGTTAGTGTGATCGGCTGAG	0	AGCCACGGCGCTGCATGTGCA	0	CTGCCACTGAACTATACTCCC	0	AAAAACAAATGGCTTCCATCC	0	ACCCCTGCACACCTGCTGCCC	0	CACCCAGCATCCCAGGACAGA	0	ATGGAGCACTGCAGTAAGGGC	0	CAACCACTGTGATGCACATAC
4	TCCTCTGCCTGGCCCTCCTCT	0	GGAAGTGAGGAAGGAAGGAAG	0	AGGCCCCTCCCACAACTTTCA	0	TGTGGGGGTGATGGATGCAAG	0	TGCCTCCTGCCTCCTGCCTCC	0	CACACACACAGACACTCACAC	0	CCATAACAGATGCCATAGTCC	0	ACATGGGAATGGGTGGGTAGG	0	CCGTTCAGCTGTATACAATAT	0	AATATTTGTAATTCCAGATAT	0	CTCCTAGACCTGGTCCCTCAT	0	GCTATAGCAGGGAAGACTGTA	0	TCTGCGCCTCTGCGCCTCTGC	0	CTACAGGCTGAGGATGGTAAT	0	CACTACAGTCTATGTGTGCCT	0	AACTAAGATCAGCCCAGCTGA	0	TGCTGTGCTGTAGTGTGCTGT	0	GTAGTGACTATGAAGCCTACA	0	GAGCCACGGCGCTGCATGTGC	0	ACTGAACTATACTCCCTGCCC	0	AACAAATGGCTTCCATCCTCC	0	AGGCCTTCTCTTCCTCCCAGG	0	GAGAGACAGAGAGAGTCAGAG	0	ATTGAGATCTCTCTCCTCTAC	0	CATACTGTGATATCAACCACT
5	TTGGGGTCCTCTGCCTGGCCC	0	TGGATGGATGGATAGATAGAT	0	ATACATATACAGTATACATAT	0	ACTCTCTCTCCACATACGTGC	0	ATAGCCAAGGTCAGGGATGAC	0	GTACTAGGTAGTCAGTGGGAA	0	CTGTAGTACACAGGACAGCAC	0	ACTTGCTGGTGCTCCCCTCCA	0	CCTCTAGGAAGCAAGCCACCC	0	AGCAGTTGCCGAGCCTGGAAA	0	GGTCCCTCATCCTTCTCCACC	0	TAGCAGGGAAGACTGTAGATA	0	CGCCTCTGCGCCTCTGCGCCT	0	GGCTGAGGATGGTAATCTACA	0	AGGAAGGAGGGAGGAGGAGAG	0	ACCATATTAGTCATCTCTGCA	0	AAAACTGAGTTTCTCCGTGTA	0	GCCACTCCCACCCTCTTACAG	0	TAGTCACAAGCATAGTCACAA	0	CCGTGCTCTGCCACTGAACTA	0	AGCAGCCAGCAGCCAGCAGCC	0	CTCTTCCTCCCAGGAGGCCTT	0	TGCATGGATGGGTGGATGGAT	0	CCTCTACTGTCCCATTGAGAT	0	CTGTGATATCAACCACTGTGA
6	CCTCTGCCTGGCCCTCCTCTT	0	AAAAAGGGATCTATCATGACT	0	CCGGCGCCTGTGCCACAAACC	0	AGAGGGGTGTGTGTGGGTGAT	0	CCCCCATGTCTCTCACTCACC	0	ACACACACACAGACACTCACA	0	TCTCACACTGTAGTACACAGG	0	CACTTGCTGGCTAAACAGTCT	0	CTGTATACAATATCCCTGCCT	0	ATGCCAGGAAATGGTGATCCA	0	TGCCTGACATACACGGTGCCT	0	CCATCTCTGCTGTCCTCCATC	0	AGCTCAGATGTCTGTGCCAGC	0	AATCTACAGGCTGAGGATGGT	0	AGTAGGAAGGAGGGAGGAGGA	0	AGATAGAATCTTACTCAGTAG	0	AGTGGGGGTGGTGGTTGCCAG	0	TATGAAGCCTACAGCCCTCCA	0	TGAGCCACGGCGCTGCATGTG	0	AAAGAAATACAAGGAGAAAGC	0	CAAATGGCTTCCATCCTCCTC	0	GACGACTGAACGTGGCCTTCT	0	AGAGAGACAGAGAGAGTCAGA	0	CTCTATTATAAAGAGTACTCA	0	TGATATCAACCACTGTGATGC
7	AGCCTTGGGGTCCTCTGCCTG	0	AAGCTGGAGTTAGAGGGAGTT	0	CCTGCACCACCTGCCTGCACT	0	CAAGAGGGGTGTGTGGGGGTG	0	CCTGCCTCCTGCCTCCTGCCT	0	ACACACACAGACACTCACACA	0	AGTCTCACACTGTAGTACACA	0	AAATTATTCCTCCTGAAATTC	0	CGTTCAGCTGTATACAATATC	0	CACACGGGCACACATGCACAC	0	CCTGGTCCCTCATCCTTCTCC	0	ATAGCAGGGAAGACTGTAGAT	0	GAGGGAGACCAGGCTAGAGGA	0	TGGTAATCTACAGGCTGAGGA	0	CACACATGTCCACACACATGT	0	AGGGCTCACTTCTAGCCATTT	0	ATAGTAGACTGGGCTGGAATT	0	ACACAACATGATAACACAGAC	0	ATAGTCACAAGCATAGTCACA	0	ACACACTAACATGTTAGCATC	0	GGCAGAAAAAACAAATGGCTT	0	GGCCTTCTCTTCCTCCCAGGA	0	GCAGGAGGAGGAGCAGGAGCA	0	CTGCTCTTCATAGCTCAGGCT	0	AACCACTGTGATGCACATACT
8	CCAGCCTTGGGGTCCTCTGCC	0	AAGTAGCAGTATCTAGATGTG	0	TCACATACACACCACACACAC	0	CTCTCTCTCCACATACGTGCA	0	GCCTGAGCCCCCATGTCTCTC	0	ACAGCTCAGCCTCTTTTGCAA	0	ACACAGTCTCACACTGTAGTA	0	AGAGAGAGACACACACACACT	0	GGGTGCTGCCTCAGCGCCTCT	0	CCATAGTGGAAACATTTGAAA	0	CTAGACCTGGTCCCTCATCCT	0	CTATAGCAGGGAAGACTGTAG	0	CTGCGCCTCTGCGCCTCTGCG	0	ATCTACAGGCTGAGGATGGTA	0	CCCTGTGAGTAACACTGTTAC	0	ATATATTATATATTATATATT	0	ATCTATATGCCCATCTATATA	0	AGTGCTGGGACTAGGCCCTTC	0	CAAGCATAGTCACAAGCATAG	0	AGGCCTTCATCACCCTTGCAA	0	AAAACAAATGGCTTCCATCCT	0	TTCTGTGCGGCCTGACACTGC	0	GCCCAAAAAACAAAAAACTGT	0	ATCAATCACTGGTGCTGCTCT	0	TGTGATGCACATACTGTGATA
9	TCCAGCCTTGGGGTCCTCTGC	0	AGATAGATAGATAATGGATGG	0	CAAAGGGGGAGGTGGGGGGAT	0	GGATGCAAGAGGGGTGTGTGG	0	TGCATGCCTCCCTCAGCCATT	0	ACTAACTTCTCCAATAGAAAT	0	AGTACACAGGACAGCACCTAA	0	ATTGTAGGTGCACAGTACCAT	0	ACAGTAAGAGTAAAATATGTA	0	CTGGCCTCCAACCCTCCCTCC	0	CTGACATGCACAATGCCTGAC	0	GCAGGGAAGACTGTAGATAGG	0	GCAGAGAGAGGCAGAGAGAGG	0	CAGGCTGAGGATGGTAATCAT	0	GAGAGAGTAGGAAGGAGGGAG	0	ATGTCAGATACTACTCATGAT	0	CACTCATACACAGGCATACAC	0	ATGATAACACAGACACAACAT	0	CACAAGCATAGTCACAAGCAT	0	ATCTCATCTCATCTCATCTCA	0	AAACAAATGGCTTCCATCCTC	0	AAAGTCTCACCAGAGAGACTT	0	GCTGCCATTGGCCACGCTGGA	0	CTACTGTCCCATTGAGATCTC	0	ACTCTGACTCCCTGACTGACA
10	TCCTCTTCCAGCCTTGGGGTC	0	AGTGTGTTGTGATGTGTACAC	0	CCTGCCTGCACCACCTGCCTG	0	GGGTGTGTGTGGGTGATGGAT	0	AAAGTTTCTCCACAACATCAA	0	ATATGAGTTTTTGATTATTTT	0	ATAACAGATGCCATAGTCCAA	0	CACTTTAGAATCAGCTGATGA	0	CTCTAGGAAGCAAGCCACCCA	0	GCCAGGAAATGGTGATCCAGT	0	ATCCTTCTCCACCAGTCTCCT	0	GGGCTATAGCAGGGAAGACTG	0	GGAAGACCAGGCTAGAGGAGG	0	TGTGGTATCCCATCCTATGTG	0	GAGAGTAGGAAGGAGGGAGGA	0	CAATGCAATGCTATGAGTTAC	0	CCCGTCACCCCTACCTGTCAG	0	CTATATTACTAGTTCCAGGCA	0	GCATGTGCATCTATGTGTGAG	0	CACTGAACTATACTCCCTGCC	0	CTCATGCCCAGCCTGGCACCA	0	ACACACACACTCTGAGATATC	0	TCCCAGCTCCCAGCTCCCAGC	0	CTCCTCTACTGTCCCATTGAG	0	GCACATACTGTGATATCAACC
11	TCTGCCTGGCCCTCCTCTTCC	0	ATCCTGAGAGAAGCCAGGGGA	0	CTGTGCCACAAACCTCTCAGG	0	TGGATGCAAGAGGGGTGTGTG	0	AGGAGGCCCTGTGGATGAGGA	0	CACACACACACACAGACACTC	0	TAACAGATGCCATAGTCCAAT	0	CAGCAAGCACCCAGCCACTGA	0	TCCCTGCCTCCCGTTCAGCTG	0	GTAATTCCAGGAAATGGTGGG	0	CACGGTGCCTGACATGCACAA	0	GTGCATCAGTAGGGATGGGGC	0	TAGAGGAGGGAGACCAGGCTA	0	AATCATCTACAGGCTGAGGAT	0	GGAGAGAGAGTAGGAAGGAGG	0	CACACACACACACAGGCACAG	0	CCCTGCAGCTCAAGAGACTCA	0	GAGTGCTGGGACTAGGCCCTT	0	GCCCGTGAGCCACGGCGCTGC	0	CGTGCTCTGCCACTGAACTAT	0	CCCAGGCCCTAGGCAGAAAAA	0	ACCACAGCTCAGGGCAGCCAC	0	TCCTCTCTCCTCTCTCCTCTC	0	GCTCTTCATAGCTCAGGCTAT	0	TATCAACCACTGTGATGCACA
12	TGGGGTCCTCTGCCTGGCCCT	0	CACAGGAGAGGGGGAGATACA	0	GCCTGCACCACCTGCCTGCAC	0	AACACTCTCTCTCCACATACG	0	ATGTGTGAAACATTATTATAA	0	CACAGACACTCACACACACAC	0	TACACAGGACAGCACCTAACA	0	CCACCTTCAGGCCAGCCACCT	0	TGTGTGTGTGCTGTGCATACC	0	TTTGTAATTCCAGGAAATGGT	0	CATACACGGTGCCTGACATGC	0	AGGGAAGACTGTAGATAGGGC	0	CAGGCTAGAGGAGGAAGACCA	0	ACAGGCTGAGGATGGTAATCT	0	GGAGGGAGGAGGAGAGGAGAG	0	CATGTTTCAGAGGGGATTATT	0	CCCTGGGCTCTTCCCCGTTCC	0	GGATGGATGTGTGGATGGATG	0	TCTATGTGTGAGTGCCCGTGA	0	TATATATCACATATATATATA	0	CCCTAGGCAGAAAAAACAAAT	0	AGCTGAATGGACTCACGGAGG	0	TGGATGGATGCATGGATGGGT	0	TCTACTGTCCCATTGAGATCT	0	ACTCATCCACTGAGCTGCTGA
13	CCTCTTCCAGCCTTGGGGTCC	0	CAGGACTACGGGTGGCTTGTG	0	TCCCCTTATGACAGGAGATAT	0	GAGGGGTGTGTGGGGGTGATG	0	CAAAGATGATGGGAGGGGAAG	0	CCCTTCTTTCCTTCCTCCCTT	0	ACCATAACAGATGCCATAGTC	0	CCATCGTACCAGCCCGTGAAA	0	ACAGACTCAGGAATCTCAGGT	0	AAATCAGAGAGAGAGAGAGAG	0	CCCTCATCCTTCTCCACCAGT	0	CTCCATCTCTGTTGTCCTCCA	0	CTGCCTCTCTCTGCCTCTCTG	0	AGGATGGTAATCATCTACAGG	0	GTAACACTGTTACTGTGAGTA	0	CCTCACCACCTCTTAGGATTA	0	GGATAGCACTTTTAAGACTTT	0	GTGTGATCGGCTGAGGGGTCG	0	AAGCATAGTCACAAGCATAGT	0	TCTGCCACTGAACTATACTCC	0	CCTCATGCCCAGCCTGGCACC	0	AGGTGACGCACAGCTGCAGAA	0	AAACCCAAATATTATTATTAA	0	TCTCTCCTCTACTGTCCCATT	0	ACTGTGATATCAACCACTGTG
14	CTCTTCCAGCCTTGGGGTCCT	0	CCAAGTTCAATACCCAGAACC	0	TCTACATCTACATCTACATCT	0	GATGCAAGAGGGGTGTGTGGG	0	CACTTGAGGCAGGAGGTGCCG	0	CCTGGCCTGCAGCTGTATGTG	0	CACAGGACAGCACCTAACACA	0	CGGGATTGTAGGTGCACAGTA	0	AGGAAGCAAGCCACCCACTGA	0	ACAGACACAAGCTAACAGAAT	0	CTCATCCTTCTCCACCAGTCT	0	TCCATCTCTGCTGTCCTCCAT	0	CTGCCTCTCTGCCTCTCTCTG	0	AGGCTGAGGATGGTAATCATC	0	TGAGTAACACTGTTACTGTGA	0	CTATCTACCTATCTACCTATC	0	GGCTGCCGGGCGTGGTGGTGC	0	TAGGCCCTTCTCTCTGAGTGA	0	CCGTGAGCCACGGCGCTGCAT	0	AAAAAAAAAAAAACAACAGGT	0	CTGGCACCAGCCTGGCACCCA	0	ATGCACACTTGCTGTGCACCA	0	AAGGTCATGATCACTCAAGCA	0	AAAGAGTACTCACACACACAC	0	AGGGGACTCCACTGAATGATG
15	GTCCTCTGCCTGGCCCTCCTC	0	CCTCTTCTACTTCCTTCTATT	0	TGAGTAGACTCGGTTTTCTCA	0	GCAAGAGGGGTGTGTGGGGGT	0	CAGAGGGAAGAGACTAGCACT	0	CTAGGTGATGTGTACTAGGTA	0	CAGATGCCATAGTCCAATGAC	0	CTAAGAACGGACATTTTCACT	0	CAATATCCCTGCCTCCCGTTC	0	ACATGTGTTCTTACACTAGTA	0	GTCTCCTAGACCTGGTCCCTC	0	AGTGGATGATGCTGTACAGTG	0	GCCTCTCTCTGCCTCTCTGCC	0	CAGGCTGAGGATGGTAATCTA	0	AGCCTGGACCACTACAGTCTA	0	GAACAGGGAATTGGGCACTGA	0	GTTATCCAGCCTTTGTCTAGC	0	AAAGGGTAGTGACTATGAAGC	0	GCCACGGCGCTGCATGTGCAT	0	AATTTATAATTTCATTTAGAG	0	GTATTGTATTGTATTGTATTG	0	CCTGCCTAGTTAAGTATTAGT	0	ACCCAGCATCCCAGGACAGAG	0	AACATGGAGCACTGCAGTAAG	0	AGGTAAGTACTCATCCACTGA
16	TCTTCCAGCCTTGGGGTCCTC	0	CTCTCAGTTCCTCTGTCCTTC	0	AAGCAGGCCCCTCCCACAACT	0	GGAGGTGAGTGAAGGAGAGAG	0	CATACTGAGGGGATGGAGGCA	0	GAGGAGTCGACCTCGACGGGA	0	TGTAGTACACAGGACAGCACC	0	CTCTCAGTCTCCTGAAAAACA	0	CAGCTGTATACAATATCCCTG	0	ACATTTGTAATTCCAGGAAAT	0	CCACCAGTCTCCTAGACCTGG	0	GGATGATGCTGTACAGTGGAT	0	TGCGCCTCTGCGCCTCTGCGC	0	CTGAGGATGGTAATCTACAGG	0	AGGAGGGAGGAGGAGAGGAGA	0	GCATGGCGGTCTGGACCAGGC	0	TCAAGAGACTCACCCCTGCAG	0	AACACACTCACACACACAAAC	0	GTGAGCCACGGCGCTGCATGT	0	ACAATGTTATACCAATCTATA	0	GTCTCAATCACAGATGTGAGT	0	CTCTCCCCAGCTCAGAGCCCA	0	AGAGAGAGACAGAGAGAGTCA	0	AAGGGCATGGAGCACTGCAGT	0	AGGTCCATAACAGGGAAGACA
17	CCTTGGGGTCCTCTGCCTGGC	0	CTTTTAAGATAGGGTTTCACA	0	ACAACTTTCACATCTGTCCCC	0	GGGGTGACGGATGCAAGAGGG	0	CCAAGGACTAGCTTTTGCTTA	0	GCCAAAATCACCATGGGGAAG	0	ACACTGTAGTACACAGGACAG	0	CTCTCTTTTGACTAATTTTGA	0	CCACTGAAGACATCTGGCTAG	0	AGCAAGGTTCTTGAACAGATT	0	CCTGACATACACGGTGCCTGA	0	GGCTATAGCAGGGAAGACTGT	0	AGACCAGGCTAGAGGAGGGAG	0	GGATGGTAATCTACAGGCTGA	0	GTGAGTAACACTGTTACTGTG	0	GGCTCAGTGGTTACACTTACT	0	TCCCCAAACCCCCACCCATCA	0	AACATGATAACACAGACACAA	0	AGTCACAAGCATAGTCACAAG	0	ACACACAGACACATTCTAGTG	0	AACAGGTAAGGAGCACCCACA	0	CTCTGACCTCCACACATGAAC	0	AGAGGAATGGCAGCAGCTGCC	0	AGATCTCTCTCCTCTACTGTC	0	ATATCAACCACTGTGATGCAC
18	AGGAGGAAGAACAGTAGCAGA	0	GCATAGCTTTATATGCTGCAT	0	ACTGTCACAGAGGAGGACTGT	0	GGGTGATGGATGCAAGAGGGG	0	CCCAAAAGAATTGAAGAAAAG	0	GTACTAGGTAGACAGTGGGAA	0	ACAGTCTCACACTGTAGTACA	0	CTGGTGCTCCCCTCCACTTGC	0	CCCTCTAGGAAGCAAGCCACC	0	AGGAGCAGGAGGAGGAGGAGC	0	CTGACATGCACGGTGCCTGAC	0	ATCTCTGTTGTCCTCCATCTC	0	AGGCTAGAGGAGGAAGGCCAG	0	TCCCTGACTGACCACTTGAGC	0	TAGGAAGGAGGGAGGAGGAGA	0	GGGCAGAGGGGCAGAGGGGCA	0	TGACTGTGGAGCATCTGAGGC	0	ACACACACAAACACACTCACA	0	AGTGCCCGTGAGCCACGGCGC	0	ATGTTAGCATCCTGTTCACAC	0	AAGCCAGTGCTAGTTAGTATC	0	CTTGCTCAGCACAAACCCAGA	0	AGCATCCCAGGACAGAGCCTG	0	CACATCTCTATTATAAAGAGT	0	CCAAAGTTAGTGCTCGGATGG
19	CCCTCCTCTTCCAGCCTTGGG	0	GCCTGCACTATACAGCATGGG	0	AGAGAGCAGGTCTCATTATGT	0	AATGAGGAAGTCATTACTTTC	0	CCCTGCCTGAGCCCCCATGTC	0	GTGGGGCTAATTACATTCCTC	0	AGCACCTAACACACAGTCTCA	0	CTGGTGGCCATCCTGAAAGCT	0	GCCATGGGGAAGAGATCTGTC	0	ATTTGAAATGCCAGGAAATGG	0	GCACAATGCCTGACATACACG	0	CATCTCTGCTGTCCTCCATCT	0	CCTCTCTCTGCCTCTCTGCCT	0	AGGCTGAGGATGGTAATCTAC	0	TGTTACCCTGTGAGTAACACT	0	GGGGGTCAGCAGGAGTCACTG	0	TGCCCAGTGCAAGCCAGATTG	0	ACAGACACAACATGATAACAC	0	CATGTGCATCAGTGTATGAGT	0	CAATGAGGCTTCTAGCCTATC	0	ACAAAAATCTCAGTCACATTT	0	GCGTGCTCCAACGAGGGAGGC	0	AGGCAGGAGTCTGGAGGCAGG	0	CCATTGAGATCTCTCTCCTCT	0	CTGAGCTGCTGAGACTGAACC
20	CTTCCAGCCTTGGGGTCCTCT	0	GCTAGAGGCAAAGATCATTAA	0	AGCTTTCTACTACACTAAGCC	0	ACACTACATACCTGTATCTAC	0	CCCTGTCTGGGTTTCTCTCAG	0	GTGTACTAGGTAGTCAGTGGG	0	AGTCCAATAACCATAACAGAT	0	CTGTTCTCACCAGGGTATGGC	0	GGCAGGGTGCCCCACAGGGCA	0	ATTTGTCAGAGCATTTTACCA	0	GTCCCTCATCCTTCTCCACCA	0	CCCAGGGTCCCAGGGTCCCAG	0	GGTGTCGATGCCCCCGCTGCA	0	TAATCTACAGGCTGAGGATGG	0	AGAGAGAGTAGGAAGGAGGGA	0	GGTATTTCCTTCTTAGGTTTA	0	TGGGGGGAAGCCCTTGCTAAG	0	ACTATGAAGCCTACAGCCCTC	0	CCACGGCGCTGCATGTGCATC	0	CACATCTAGACTGCAGAGCCT	0	ACCCACCTCATGCCCAGCCTG	0	GCTCAGGGCAGCCACCACAGC	0	CAAGCGCTTTCTACCAGCTGA	0	CTCTCTCCTCTACTGTCCCAT	0	GACAGGCTATCTGTTGCCTGT
21	GCCTGGCCCTCCTCTTCCAGC	0	GGTCTGGGTTCTCAGTATGCA	0	AGGACTGTCACAGAGGAGGAC	0	ACATGTGGGTTAGTTACTGTC	0	CCTGTGGATGAGGAGGCCCTG	0	GTTATGCTTTAGCTAGCCTGG	0	CATAACAGATGCCATAGTCCA	0	TACTCACATTCTACCTTAAAA	0	GGCATGTGTGAGCTTTTGTGT	0	CAATTATTATAACATGATGGT	0	ACATACACGGTGCCTGACATG	0	CTGTAGATAGGGCGGGTGCTA	0	AAATCCCTGTAAAAACCAAGA	0	TGTTGGGGTCCTGCCGGGGAT	0	GAGAGGAGAGAGAGTAGGAAG	0	GTGGCTGGTGGCTGGTGGCTG	0	TGGTGTTAGGTGATGCCTAGG	0	ACTCTCTTACAGCCACTCCCA	0	CGTGAGCCACGGCGCTGCATG	0	CACGTGTATGCACACACACAT	0	AGCACCCACAACAGGTAAGGA	0	GGGGCTGTGACAGGGAGGGGC	0	CAGAGAGAGTCAGAGAGAGAG	0	GATCTCTCTCCTCTACTGTCC	0	GATGCACATACTGTGATATCA
22	GGCCCTCCTCTTCCAGCCTTG	0	GGTGTTGAGTTCTTGATCCTC	0	ATAAAATATGTATTATAAACA	0	ACTCAGGTGATATACCCCATG	0	CTCCTGCCTCCTGCCTCCTGC	0	TGAGTGTTGATTCAGGCACAC	0	CCATAGTCCAATAACCATAAC	0	TATACCCTATTAATTTCCTCC	0	GTATACAATATCCCTGCCTCC	0	CACATAACTAGTAATTTTTAA	0	AGATCTGGTCCCTCATCCTTC	0	GAAGACTGTAGATAGGGTGGG	0	AATGGCACAAATGTAAGAAAT	0	CACTTGTAGACAGTGCTGAGG	0	GAGGAGAGAGAGTAGGAAGGA	0	TAGATGAGTGTCTAGGTGGGT	0	TTGACTATGAGCAGTTTCGTG	0	ACTGCAAAGGGTAGTGACTAT	0	GCATAGTCACAAGCATAGTCA	0	CATCCTGTTCACACACACACT	0	AGTCCCATCTTGTTAACACAA	0	GTCTGTGTGTGTGTATGTGTC	0	CAGGGGTAGTCTTCACTCCTA	0	GGACTGTAGGCCTGCACAGCC	0	TCAACCACTGTGATGCACATA
23	AGTCTTGGGGTCCTCTGCCTG	0	GTCCCACAGTCCCACAGTCCC	0	ATGAGTCTCAGCTCCTCCAGC	0	AGGGGTGTGTGTGGGTGATGG	0	CTGAGCCCCCATGTCTCTCAC	0	TGGGATGAGAGCACAGGTGTG	0	AACCATAACAGATGCCATAGT	0	TCACCTCCCCAGCTCCGGGAT	0	TAGGAAGCAAGCCACCCACTG	0	CATTTGAAATGCCAGGAAATG	0	ATACACGGTGCCTGACATACA	0	GATGCTTACAGTGGGATGATG	0	ACCAGGCTAGAGGAGGAAGAC	0	GCTGAGGATGGTAATCTACAG	0	GCCTGGACCACTACAGTCTAT	0	TATTATATATTATATATTATA	0	TTGTGACACTTAATGATTAGG	0	CAAACACACTCACACACACAA	0	GTCACAAGCATAGTCACAAGC	0	CATGCATGCACGTGTATGCAC	0	ATGGCTTCCATCCTCCTCTCC	0	TATAGAATTTTTAAAAATGCC	0	CATCTGTCCCTTGTCAGTCAT	0	GGAGCACTGCAGTAAGGGCAT	0	TCCACTGAGCTGCTGAGACTG
24	CCTCCTCTTCCAGTCTTGGGG	0	GTCTACATATGTGGAGGCCCG	0	ATTTTTATCTTCTAACTTCAG	0	AGTCTCACTGCACCACACCTA	0	GACATTATTTACTATGACTTT	0	TGTACTAGGTAGTCAGTGGGA	0	AATAACCATAACAGATGCCAT	0	TGAGATCTGACGGATCTGACG	0	TATACAATATCCCTGCCTCCC	0	CTCACCCATGGCCAATGCACA	0	CCTAGACCTGGTCCCTCATCC	0	GCTGTCCTCCATCTCTGTCTT	0	AGAACCTAGAAACATTGTAAT	0	GGTAATCTACAGGCTGAGGAT	0	GTTACCCTGTGAGTAACACTG	0	TGAATACCTCACCCTATAGCT	0	TTTACGTTTATAGCCCTTTCA	0	CAAAGGGTAGTGACTATGAAG	0	GTGCCCGTGAGCCACGGCGCT	0	CATGGACCTGGGCAGAGCATT	0	ATGGCTTCCATCCTCCTCTTC	0	TCACACAGGAAGAAAAAAGTG	0	CATGGATGGGTGGATGGATGC	0	TCTCTCTCCTCTACTGTCCCA	0	AAATAAATTAGGGAATCACCG
25	CTTGGGGTCCTCTGCCTGGCC	0	TAGGGCCTTCCCTTTAGGCAC	0	CAAGTCAAGTCAAGTCAAGTC	0	AGTTGGGACAGGGTGTAGTGC	0	GAGGAGGCCCTGTGGATGAGG	0	TTAGAAATGTGGGTACCCTTG	0	AGTCCAGTGACCATAACAGAT	0	TGGCTTGGAAAATCTTTTTCC	0	TCAGCTGTATACAATATCCCT	0	GAAATATTTGTAATTCCAGAT	0	CGGTGCCTGACATGCACAATG	0	GGAAGACTGTAGATAGGGCGG	0	AGAGGAGGAAGACCAGGCTAG	0	TGTAGGTGGCACATGTCTGCA	0	TTACCCTGTGAGTAACACTGT	0	TGTGCACATCTGCATGAGTGT	0	CCCTCTCCTCCCTCTCCTCCC	8.30928e-238	CCACTGCAAAGGGTAGTGACT	0	ACAAGCATAGTCACAAGCATA	0	CCACTGAACTATACTCCCAGC	0	CACCATACATTTATACTGTGG	0	TCCCCGTCCTCCCTGTCCTCC	0	CCCTTTCCCCTTCCCTTTCCC	0	ACAGCTTTGGAGGTGTACACA	0	AACCTTAAAACAAACATATGA
26	GAGGAGGAACAGCAGCAGCAG	0	TCATATACGTAGAAGTCGGAG	0	CAGAGGAGGACTGTCACAGAG	0	ATACCCTCACTCAGGTGATAT	0	GAGGGTTGGTGTATCTGTGGC	0	TTGTTTTCTTACAGTCTGTAT	0	CACACTGTAGTACACAGGACA	0	TTGGAAGCTGATTACGGGATG	0	TCCGCCTGTTCCAGAAGCTGT	0	GCAGCCGCACAGAGTCTGTGA	0	CTGGTCCCTCATCCTTCTCCA	0	GGGAAGACTGTAGATAGGGCG	0	AGAGGAGGGAGACCAGGCTAG	0	ACAGGCTGAGGATGGTAATCA	0	AAGGAGGGAGGAGGAGAGGAG	0	TGTGTGGGCTGCCTATGCTTC	0	CCTCTCCTCCCTCTCCTCCCT	7.07612e-181	CCCTTCTCTCTGAGTGCTGGG	0	AGTGTATGAGTGCCCGTGAGC	0	CCACTGAACTATACTCCCTGC	0	CATCTTAAATGACTATCTCGG	0	TCTGATGATGCTGAAATAACT	0	CGAATCCTGTAGAACTAACAA	0	ACATCTCTATTATAAAGAGTA	0	AAGGAGTTAGGCAGGAAGAGA
27	GCCTTGGGGTCCTCTGCCTGG	0	TCCCACAGTCCCACAGTCCCA	0	CAGGAGATATGGACTCACTTC	0	ATATGGGGGGGATATGGGGGG	0	GCCTCCTTGCACTGAAGAGTC	0	ATGCTATACACTAACTTCTCC	4.95066e-248	CTGTCTCCTGCTCTGTGTGTG	0	CAGGGAGGCTGTTCTGGGGCT	1.68034e-224	TGTATACAATATCCCTGCCTC	0	GCTTGTTAAGGACTCAAAAGA	0	GCCAGAGAGATGGCTGGTCAC	0	GTCCCAGGGTCCCAGGGTCCC	0	AGCCCAGAAACTTTGAATACC	0	AGGGAAGGAGGGAAGGAGGGA	0	ACTACAGTCTATGTGTGCCTA	0	TTTTTCATTGGTAGCAAGTCT	0	TGTATAATAATAAATAAATCT	7.80396e-142	CGGAGTGATGCCCAGGGCCTG	0	ATGAGTGCCCGTGAGCCACGG	0	CCCCGTGCTCTGCCACTGAAC	0	CCAGCAGCCAGCAGCCAGCAG	0	TCTTCCTCCCAGGAGGCCTTC	0	CGCTCTTTTATGTGTCTGCTA	0	CATTGAGATCTCTCTCCTCTA	0	ACAAGATTCTCTCCTTGCTGG
28	GGTCCTCTGCCTGGCCCTCCT	0	TGAGACCAGAACATTCCTGAG	0	CATGGTGCTTCATGGTCATGG	0	ATGGATGCAAGAGGGGTGTGT	0	GGAGGGTTGGTGTATCTGTGG	0	CTTCTCCAATAGAAACTCTAT	1.68034e-224	GACCATAACAGATGCCATAGT	0	GAGACCAAGCATAGCAGCATA	1.68034e-224	TGTCTATACAGTAAGAGTAAA	0	GGAGAGAAGGGGATGAGGGAA	0	GCCTGACATACACGGTGCCTG	0	GTCCTCCATCTCTGCTGTCCT	0	AGGAAAATGTCATTATAAAAC	0	ATCATCTACAGGCTGAGGATG	0	AGGAGAGAGAGTAGGAAGGAG	0	ATAAAAACTTCAAATCTCTGA	1.39084e-163	CTTTTCTTTTCTTTTCTCTTC	7.80396e-142	CTAGAGTATCCACACGGTATG	0	CAGTGTATGAGTGCCCGTGAG	0	CTCATCTCATCTCATCTCATC	0	CCTAGGCTTGTCCGATTCGCA	0	TGACCTCAACCTTGTACTTCA	0	CTCCTGCCTCTGCCTCTCTGC	0	GAGATCTCTCTCCTCTACTGT	0	ACACATGTAGCAGGAGAGCCA
29	TGCCTGGCCCTCCTCTTCCAG	0	TGGTGATGTGGGAATTTTCCA	0	CCACCTGCCAGCCCCTCCACC	0	CACACAGTCTCACTGCCCCAC	0	GGATGAGGAGGCCCTGTGGAT	0	GCAACCACATGGAGGCTCACA	1.68034e-224	GATGCCATAGTCCAATGACCA	0	CGTCGTCGTCGTCGTCGTCGT	1.39084e-163	AAGACATCTGGCTAGTCCCCT	0	GTGTATAGTGTATAGTGTATA	0	GCCTGACATGCACAATGCCTG	0	GTCCTCCATCTCTGTTGTCCT	0	AGGAGGGAGACCAGGCTAGGG	0	ATGGTAATCATCTACAGGCTG	0	CCACTACAGTCTATGTGTGCC	0	AGGCAGGAGGCAGGAGGCAGG	4.96356e-124	CTCCCTCTCCTCCCTCTCCTC	8.99193e-129	CTATGAAGCCTACAGCCCTCC	0	CATCAGTGTATGAGTGCCCGT	0	GTGGCTCAGTGGTAGATCCCC	0	CTCATGTACACAGGGTCCAGA	0	TGTGTGTCCTGCAGCTTTCCT	0	CTTCTGAGAGGCTCTGCCAGT	0	GCAGTAAGGGCATGGAGCACT	0	ACATTTTTTTTCTAAGAAGAG
30	AGACACAGACACACATACATG	0	TGTTGTGATGTGTACACTAGA	0	CCTGCACTGCCTGCCTGCCTG	0	CACCTGAAGTATGACGTTCAA	0	TAATTGTTTCTGTCTCCATTT	0	ACTCACCAGAGGTCTTAGGGT	1.68034e-224	GTCTCACACTGTAGTACACAG	0	ACATTTGTAATTCCAGGAGAT	2.32899e-153	AAGCAAGCCACCCACTGAAGA	0	TCACCTGTTGTTATGAGTACC	0	GGTGCCTGACATGCACAATGC	0	AGCATGTTAGTAAACAGCATG	0	AGGATTGGTAAATATCCTTTC	0	CCACACCCAGTCTTACAACTG	0	CCTGTGAGTAACACTGTTACT	0	CCCTGACCTGCTTGAGTTCCA	6.73464e-114	GCGTGATTTCCGTCCTTGTAT	4.96356e-124	GAAATTTCTGGTGCCTCGAGT	0	CCATCCCATCCATCCATCCAT	0	GTTAGCATCCTGTTCACACAC	0	CTTGTAGCCTGTGGGACCCAC	0	TTCAAATCTTAAGGATTCTGC	0	GAGATGAGCAGGCAGGGTACC	0	GCTCAGGGGCTGGGACTGTAG	0	AGACCATTGATTTCAGTGTCA
31	AGAGAGCTTCTGACTGAGAGA	0	TTAAAAGGCGATGGAAAAGCT	0	CTCCACCTGCCAGCCCCTCCA	0	CAGGGTGTAGTGCTGTGTTAT	0	TACGAAGTGAGTTCCAGGCCA	0	CTAGGGACTTTTATAGAAAAG	1.68034e-224	TAGTACACAGGACAGCACCTA	0	ATGAGATGGTGAGCCAAGGTG	7.80396e-142	ACATCTGGCTAGTCCCCTCTA	0	TCTAAAATACTGGTTGTTTAA	0	TAGACCTGGTCCCTCATCCTT	0	ATGCTGTACAGTGAGATGATG	0	AGGGAGACCAGGCTAGAGGAG	0	CCCTGGCTTACTCAGCCTGCT	0	CTGTTACCCTGTGAGTAACAC	0	GCGACCTAAGCCACAGCAGCA	6.67091e-97	ATATAGATATAGATATAGATA	4.38218e-120	GACTAGGCCCTTCTCTCTGAG	0	CGCTGCATGTGCATCAGTGTA	0	TATACTCCCTGCCCCGTGCTC	0	GCACCCACCTCATGCCCAGCC	0	TTCAAGACTGGGGAGATGCCG	0	GAGCAGGAGCAGGAGGAGCAG	0	GTCCCATTGAGATCTCTCTCC	0	AGAGGCTGGCATACAACAGAT
32	CCTGGCCCTCCTCTTCCAGCC	0	TTAGAGCCCAGGCTGTCTGAG	0	CTGAGCTCTCTCTCCAGTCCC	0	CAGTACATGTGCACCACAGCA	0	TAGAGACATGGTTCCGTACTG	0	TCATGTTCACATGAAACAATA	1.68034e-224	AACAGATGCCATAGTCCAATA	0	TGAGCCAGAGTGGACACATTT	8.99193e-129	ACCCGACCGCCGTGATATCTT	0	TGTCTCTCTGTGTAGCCCTGA	0	ACACGGTGCCTGACATGCACA	0	CATCTCTGTCCTCCATCTCTG	0	ATAGATCAGAACTTCCTTCCT	0	CTCTGCTACAAGGAGGTGAGG	0	GAGGGAGGAGGAGAGGAGAGA	0	GAAGGACTTTAATAACTCACT	3.20094e-93	CTTCCCTCCTTCCCTCCTTCC	6.73464e-114	GCAAAGGGTAGTGACTATGAA	0	CTGCATGTGCATCAGTGTATG	0	TCCCAACCTCCCTAAGACCCC	0	GCCCTAGGCAGAAAAAACAAA	0	TTGCTGTGTACCATGCACACT	0	GATGCATGGATGGGTGGATGG	0	TACTGTCCCATTGAGATCTCT	0	AGATGGATGATGTGACAGGAA
33	CTGCCTGGCCCTCCTCTTCCA	0	TTCAAAGAACAAAAACGAAAA	0	CTTGATCTTTGACAATTGAGC	0	CCACACCTAATACCACACAGT	0	TATCCGGAAGGACCTCAGAGA	0	TGTGTGCATGTATGTGTGCAT	1.68034e-224	ACAGCAAAGCAGACAGAACTA	0	TTGATTTGATTTGATTTGATT	4.96356e-124	ACTGAAGACATCTGGCTAGTC	0	TGTGTTGATTGCCTGGAAGGT	0	AGTCTCCTAGACCTGGTCCCT	0	GCATGATAGTAAACAGCATGT	0	CAGAGTAATTTTATGCTAACC	0	CTTGTAGACAGTGCTGAGGTT	0	GGACCACTACAGTCTATGTGT	0	AGAGATGCCCATGAACATACA	4.0699e-63	TCCCTCCTTCCCTCCTTCCCT	1.73004e-77	GCCTACAGCCCTCCACTGCAA	0	GCATGTGCATCAGTGTATGAG	0	TCCCTGCCCCGTGCTCTGCCA	0	GGCCCTAGGCAGAAAAAACAA	0	TTTTATTTTTGTAACATTATT	0	GATGGGTGGATGGATGCATGG	0	TATAAAGAGTACTCACACACA	0	AGCACTCTGAACTTTTACAAG
34	CTGGCCCTCCTCTTCCAGTCT	0	TTGTGATGTGTACACTAGAGT	0	CTTTCACATCTGTCCCCTGTG	0	CCACATACGTGCACACAACAC	0	TCACCCCGCTTTCCATGAACC	0	CTATGCTATACACTAACTTCT	7.07612e-181	ACCTAACACACAGTCTCACAC	0	GAGTGGACACATTTGTAATTC	6.73464e-114	AGAGCACAGACTCAGGAATCT	0	TTTGAAATGCCAGGAAATGGT	1.06226e-262	ATACACGGTGCCTGACATGCA	0	GGAAGTGCATCAGTAGGGATG	0	CAGGAAACTACTCAGTGACCA	0	GACTGACCACTTGAGCGATCC	0	GGAGGAGAGGAGAGAGAGTAG	0	AGAAACTAGAGAGAGCACACA	4.0699e-63	GCGCAGAGAGGCAGTGCGCAG	1.73004e-77	GGCTGAGGGGTCGGAGTGATG	0	GTGAGTGCCCGTGAGCCACGG	0	TGCAGAGGACTCGAGTTCAGT	0	GGTCATATGCTGATTAAGGCT	0	GGAGGAGAAAGAGGAGGAGGA	8.30928e-238	GCTCCCAGCTCCCAGCTCCCA	0	TCTCCTCTACTGTCCCATTGA	0	AGCTGCTGAGACTGAACCCCG
35	GAGGAAGAACAGTAGCAGAGG	0	TTTAATCCCTTGGAGCTCTTA	0	GAGAGGAGGGAATCTGAGGGA	0	CTCCTAAAAGGCTGTTACCAT	0	TGCTAGGCCCAGGCATACTCT	0	AATTCCAACTCTAACAACAAA	7.07612e-181	ACCTCTGTCTCCTGCTCTGTG	0	TGGACACATTTGTAATTCCAG	1.79647e-99	AGCAAGCCACCCACTGAAGAC	0	ATTTGTAATTCCAGGAAATGG	8.30928e-238	CAATGCCTGACATACACGGTG	0	GGCTGGGGGAAGTGCATCAGT	0	CCCAGGGACAAAGGTCAGTTG	0	GATGGTAATCTACAGGCTGAG	0	TACTGTGAGTAGCGCTGTTAC	0	TCTCTCTCTCTCTCTCTCCTC	3.51996e-52	CTCCTTCCCTCCTTCCCTCCT	3.07011e-65	TACAGCCCTCCACTGCAAAGG	0	AGCATAGTCACAAGCATAGTC	0	TGCCTGTATCTTAGGGCTGCC	0	GTACGTGATGAATTTCTCTGA	0	ACATAACTAGATAACTCTGTC	1.68034e-224	GGAGGACATACTGCAGAGGAA	0	TGAGATCTCTCTCCTCTACTG	0	AGGCAAACGCAGGTGAATCTC
36	GGGGTCCTCTGCCTGGCCCTC	0	CAGGAGGAGCAGGAGCAGGAG	1.68034e-224	GGAACTGTGGGGGGAGGGAGG	0	CTCTCTCCACATACGTGCACA	0	TGTGGCATTGGGGGGAGGGTT	0	CTGCCCTCTGCCCTCTGCCCT	7.07612e-181	AGGACAGCACCTAACACACAG	0	AGAGAGCAGCGTTGGGGGATA	6.67091e-97	AGGAGGCCTTCCCAGAGCACA	0	CACATGCACACATGCACACAT	8.30928e-238	CGGTGCCTGACATACACGGTG	0	GTGCTATAGCAGGGAAGACTG	0	CTAGAGGAGGAAGGCCAGGCT	0	GCTGTGGTATCCCATCCTATG	0	TGAGTAGTGCTGTTACCCTGT	0	GCAGTCATTAATAGTCTCCCA	6.69381e-37	CAGACACACCAGAAGAGAGCA	3.51996e-52	TGACTATGAAGCCTACAGCCC	0	ATGTGCATCTATGTGTGAGTG	0	TGGACCTGGGCAGAGCATTAG	0	TATGGATATATGTATATATAG	0	CACAGACACACACACACATAC	1.68034e-224	GTCTGCTCCTGGGCTCACTCA	0	TGCTGCTCTTCATAGCTCAGG	0	ATTTCAATCTATTTGTAGTAC
37	GGTGACAGCATAGAGCAGGCA	0	TTTTTTTAATAGCTGAGTAGT	1.68034e-224	GGTAGTGCATATCTTTAATCC	0	GATGGATGCAAGAGGGGTGTG	0	TTTATATCATGCTGGTACCCA	0	TGAATGTTGGCTTTCCATTAT	7.07612e-181	ATAGTCCAATGACCATAACAG	0	AGATGGTGAGCCAGAGTGGAC	6.67091e-97	AGTCTGTTTCCTGAGTTCTTG	0	GAGCCAGAGTGGAAATATTTG	8.30928e-238	CTTCTCCACCAGTCTCCTAGA	0	TCCATCTCTGTCTTCCATCTC	0	CTCCGAAGCTGCCCACTGGTT	0	GTAGCTGTACAGATGTGCCTT	0	ACTGTTACTGTGAGTAGCGCT	0	AGCTGGTTCTTTGAGAAAATC	6.54892e-36	CCTTCCCTCCTTCCCTCCTTC	3.51996e-52	TGAGGGGTCGGAGTGATGCCC	0	CATAGTCACAAGCATAGTCAC	0	TTCTCCTCCTCCTCCTTCTTT	0	TCAATCACAGATGTGAGTATT	0	GCTCCTGCTCCTCCTCCTCCT	1.68034e-224	TACCAGACACAGGCACATCAG	0	TGGAGCACTGCAGTAAGGGCA	0	CAACCAGTACCCCCAGAGCTC
38	ACACCAGTGATCTGACTATTT	0	GATGCTGGCATCTATGGTTCC	1.39084e-163	GGTCCCTTCTCCTCCTCCCTG	0	GCACCACAGCACCTCTGCCCC	0	CATTGGGGGCCATGTGATCCA	8.30928e-238	GAAACTCTATGCTATACACTA	8.95582e-170	CAGCACCTAACACACAGTCTC	0	ATTCCAGGAGATGGTGAGCCA	3.20094e-93	ATAAAACCATAAACCATGCAT	0	ACATGCACACATGCACACATG	1.68034e-224	GACATGCACGGTGCCTGACAT	0	TGCTGTACAGTGAGATGATGC	0	CTCTGCGCCTCTGCGCCTCTG	0	TATATGCATCCAATCTCAAGA	0	AGAGAGTAGGAAGGAGGGAGG	0	CTTGACTCTAGCTGCATATAT	1.92798e-31	AGCTGTCTCTTGTGAGACTAG	3.51996e-52	TGATAACACAGACACAACATG	0	CCTGAAGAACAAGCTCTTAAC	0	TTTCAAGACCAAATTTCTCTC	0	TCCAAAGCTTAATATTAAACA	0	AGGGGAAGGGGAAGGGGAAGG	7.07612e-181	TCCCAGGACAGAGCCTGGTCC	0	TGTCCCATTGAGATCTCTCTC	0	CAAGTAACAACCAGGAAGATA
39	AGCAGAGGAGGAGGAGGAACA	0	GGATGGATGGATAGATAGATA	1.39084e-163	GTAAGCAGGCCCCTCCCACAA	0	GCTGAAGTCAGCTGTTTCTAA	0	AAGTGCAGTTAGCCAGCATGC	1.68034e-224	TACACTAACTTCTCCAATAGA	6.68425e-157	CAGGACAGCACCTAACACACA	0	TTGTAATTCCAGGAGATGGTG	1.03355e-90	CAAACTCACACCTAAACACAT	0	ACACATTTGTAATTCCAGGAA	1.68034e-224	GTGCCTGACATACACGGTGCC	0	TGCTGTCCTCCATCTCTGTTG	0	CTGAAAAGGCTGAGAACACAG	0	TCTTCCTCTTCTTCCTCTTCT	0	AGCCAGGACCACTACAGTCTA	0	CAAATGGTGCTGGCACAACTG	1.92798e-31	CCTCCTTCCCTCCTTCCCTCC	1.14715e-47	TGGATGGATGTGTGGATGGAT	0	CTGCATGTGCATCTATGTGTG	0	TTTGAATAGGATTTTAAAGCT	0	TCTCCCTGCCCCCCAGGCCCT	0	ACACACAGGCACACACACACA	7.07612e-181	TGACTGAGGGATGACTGAGGG	0	TTGAGATCTCTCTCCTCTACT	0	CACACTCTGACTCCCTGACTG
40	AGGAAGGAATCAAGTGACAAA	0	AGGAGGAGCAGGAGGAGCAGG	6.68425e-157	GTAAGCAGGCCCCTCCCACAG	0	GCTGTGTTATAGAGTTGGGAC	0	CTGTAGACCAAGCTGGCCTCA	1.68034e-224	TGCCCTCTGCCCTCTGCCCTC	6.68425e-157	CAGTCTCACACTGTAGTACAC	0	CACATACACATACACATACAC	1.73004e-77	CACACAGGGTGCTGCCTCAGC	0	ATGGTGATCCAGTGTGGACAC	1.68034e-224	TCATCCTTCTCCATCAGTCTC	0	TGTGGGTGTGAACATCTGTGC	0	GAAAACAGAGAGTCAGAACAC	0	TGACTGACCACTTGAGCGATC	0	CAGCCTGGACCACTACAGTCT	0	CAAGGAAGTCAGGACTGGAAC	1.17376e-27	TATAGATATAGATATAGATAT	1.157e-43	AAAGCCGAAAGCAAGAAACAG	0	GCGCTGCATGTGCATCAGTGT	0	TTTGTGATGAGTAATGAACAT	0	TTTGAAGATGACTGCGAGTTG	0	AAGGGGAAGGGGAAGGGGAAG	7.07612e-181	TGAGCTCAGCGCCCCCCACAC	0	AAATATTGCCTTCACATTTTT	0	CACCTCTCCCATCTTACCTCC
41	ATCCTCTGCCTGGCCCTCCTC	0	CAGCACACTCTGCAGCTAGGA	7.80396e-142	GTCATGGTGCTTCATGGTCAT	0	GGGGTGTGTGGGGGTGATGGA	0	TGTTCACACTTCAGTCTTCAT	1.68034e-224	CCTCTGCCCTCTGCCCTCTGC	7.80396e-142	GACAGCACCTAACACACAGTC	0	GTGAGCCAGAGTGGACACATT	1.73004e-77	CACATGCAACCCCCACATGTG	0	AAATATTTGTAATTCCAGGAG	1.68034e-224	TCTCCTAGACCTGGTCCCTCA	0	AACAGCATGTTAGTAAACAGC	0	GAAGATAAATCTTCAAATGAA	0	TGGACATCCTCTTCTGGTGTG	0	CAGTCTATGTGTGCCTACAGC	0	GACTGACTGACTGACTGACTG	1.17376e-27	GAAAGAAAGAAAGAAAGAAGA	1.157e-43	AAGGGTAGTGACTATGAAGCC	0	GCGCTGCATGTGCATCTATGT	0	TTTACTACTTAGAACACAGCT	1.68034e-224	AGCCAGCAGCCAGCAGCCAGC	4.95066e-248	CCTCCTCCTGCTCCTGCTCCT	7.07612e-181	TGCAGAGGAATGGCAGCAGCT	0	AAGAGTACTCACACACACACA	0	CATATACACATAACTAAAAAT
42	CAAACAGCGCGTTCTTTGTCT	0	GATCAGCCTTAGTCCATGGTG	4.96356e-124	TCCTTGGGCCCAGAACCTGAA	0	GGGGTGTGTGTGGGTGATGGA	0	TGGCTGGTTGGCTGGTTGGCT	7.07612e-181	TCTCTCTCTCCCCCTCCCTCT	4.96356e-124	AACAGATGCCATAGTCCAATG	0	TGGTGAGCCAGAGTGGACACA	4.92805e-68	CATAGTGAGAGCAGCCTGGAG	0	AATATTTGTAATTCCAGGAGA	1.68034e-224	AATGCCTGACATACACGGTGC	0	AATAATAGACAAACAGATGAT	0	GAATATTTAGATTATTAATGT	0	TGGTAATCATCTACAGGCTGA	0	GACCACTACAGTCTATGTGTG	0	CAGAAGAGCCTGGACAGATGT	5.71049e-27	TGTTCTGATTATTATGTGTCG	3.0662e-41	AGTGAGTGCTGGGACTAGGCC	0	GGAGAAGAAGAAGAAGGAGAA	0	CACACACACACACACGTACAC	1.39084e-163	CAGCCAGCAGCCAGCAGCCAG	4.95066e-248	TCCCCTCTCCCCTCTCCCCTC	7.07612e-181	TGGGTGGATGGATGCATGGAT	0	ACACACATCTCTATTATAAAG	0	CCACTTTGTATTTTGTGTGTG
43	CACATGGAGCTGGTGTGTCCC	0	ATGGATGGATAGATAGATAGA	4.38218e-120	TGAACTACTGTATAGATGCTG	0	GGTGATGGATGCAAGAGGGGT	0	GATGCATATGCAGCTAGAGTC	1.39084e-163	GCAGAGCAGAGCAGAGCAGAG	2.2614e-107	ACAGCACCTAACACACAGTCT	0	CATTTGTAATTCCAGGAGATG	4.0699e-63	CCACTTGCTCAGAGCTGCCCC	0	CAGAGTGGAAATATTTGTAAT	1.68034e-224	ACATGCACAATGCCTGACATA	0	ACAGTGAGATGATGCTTACAG	0	GAGGAGGGAGACCAGGCTAGA	0	AAAGCACCAAGACCAAGAAAC	0	GGAGAGGAGAGAGAGTAGGAA	0	TCCCGACACATAATAATCAGA	2.9216e-23	GTGCTGTGCTGTGCTGTGCTG	5.46706e-38	ATACCCTCTTCTACCAGCCTT	0	GTGCATCTATGTGTGAGTGCC	0	ATGTATGTATATATGTATGTA	1.39084e-163	CCTCCTCTGCCTCCTCTGCCT	1.68034e-224	GCCTAATAAACTGAGACCTTG	1.39084e-163	TTCCCCTTCCCTTTCCCCTTC	0	ACTGCAGTAAGGGCATGGAGC	0	CCCACTGCACTTTTAAAAGAA
44	CAGTCTTGGGGTCCTCTGCCT	0	GCTGTGACGAAAGGATGGACC	6.67091e-97	TGACAGGAGATATGGACTCAC	0	GTGAAATATGGATAAATAGAG	0	GTGGTGGTGGTGGTGGTGGTT	1.39084e-163	CTCTGCCCTCTGCCCTCTGCC	1.79647e-99	ACAGGACAGCACCTAACACAC	0	GAGTGGACACATTTGTAATCC	4.44736e-58	CCCCTCTAGGAAGCAAGCCAC	0	TGGAAATATTTGTAATTCCAG	1.68034e-224	ATGCACGGTGCCTGACATACA	0	ACCAGTCAGGCTGTATGTCCG	0	GAGGCAGGGAGAGGCAGGGGA	0	AACAGAGCACCATTTATCTTT	0	GGAGGAGGAGAGGAGAGAGAG	0	CCAAACGAGGAGTTGGTTCTT	2.9216e-23	TCCTTCCCTCCTTCCCTCCTT	1.92798e-31	ATTCCTTTGGAAACGGATGGA	0	TATGAGTGCCCGTGAGCCACG	0	AGTCACCATGTGGTTGCTGGG	1.73004e-77	CTGCCTCCTCTGCCTCCTCTG	7.07612e-181	TCCTCCTCCTGCTCCTGCTCC	1.39084e-163	TCTCCTCTCTCCTCTCTCCTC	8.30928e-238	AGACATGGGTAATCTTTGTCT	0	CCCAGCTATAGCTGTCTCTTG
45	CCCACCATGCTTTTGGTCAGG	0	AACTCAGAGATCTGCTTGCCT	3.20094e-93	TGGGATCTCATTGACCTGAGA	0	GTGTGGGGGTGATGGATGCAA	0	AGGTAGCCCGGGGCTCGAGTC	4.96356e-124	GCCACCATGTGGTTGCTAGGA	6.67091e-97	AGATGCCATAGTCCAATGACC	0	GATGGTGAGCCAGAGTGGACA	3.51996e-52	CCCGTTCAGCTGTATACAATA	0	AGAGTGGAAATATTTGTAATT	3.14743e-216	CACATTTTTAATCCCAGGAAA	0	ACTGTAGATAGGGCGGGGGCT	0	GCAGGGAGAGGCAGGGAGAGG	0	AACTAGGGTAATATGGAACAT	0	GGCTGGGAGGCTGGGAGGCTG	0	AATTAACCAAACGAGGAGTTG	1.22272e-21	CCCCTTCCCCTTCCCCTTCCC	1.92798e-31	CACAACATGATAACACAGACA	0	TGATGGGGAGATGGGCTTGCT	0	TCCTGAGTGCTAGGATTAAAG	3.07011e-65	AGTGCTGGGATTAAAGGTGTA	1.39084e-163	TGTGTGTGTGTCTGTGTCTGT	7.80396e-142	AGCAGGAGGAGCAGGAGGAGG	8.30928e-238	AGGTTCTGTAAGGTACTGAGA	0	CCCTCACAGCTCCCCTCACAG
46	CTCCCCTGCCAACTCCCAGAA	0	TTCTCCTTCTTCTCCTTCTTC	3.20094e-93	TGGTGCTTCATGGTCATGGTG	0	GTGTTTATATCTGTGTCTGTG	0	GAGTTCTCTGGTAGAATTTTT	4.96356e-124	AACTCTATGCTATACACTAAC	6.67091e-97	ATGCCATAGTCCAATGACCAT	0	GACTGACCTGCAGCACACTCT	1.14715e-47	CCTCCCGTTCAGCTGTATACA	0	GTGGAAATATTTGTAATTCCA	1.54648e-190	CCTGACATGCACAATGCCTGA	0	AGATGATGCTTACAGTGGGAT	0	GCCTCTCTGCCTCTCTCTGCC	0	AAGACACACACACTACAAAAA	0	GTGAGTAGCGCTGTTACCCTG	0	AGTACAGGGGAACACCAGGGC	3.18098e-19	CAGCTACAGTGTACTTATGTA	1.92798e-31	CACGGTATGCGCTGCCCGCCT	0	TGCATCAGTGTATGAGTGCCC	0	CAGCCCAGCCCAGCCCAGCCC	3.07011e-65	CTCTGCCTCCTCTGCCTCCTC	1.39084e-163	GCTCCTCCTCCTGCTCCTGCT	4.96356e-124	ATGGGTGGATGGGTGGGTGGA	1.68034e-224	ATTGAAAAGTTTTTCTTATTC	0	CCGCATATGCCCTGGGCCGTG
47	CTCTCTATCCATCTCTGTCTC	0	TAGGTATTTTCCTCGTTTACA	1.73004e-77	TTAAAAAACAAACAAACAAAC	0	TACCCTCACTCAGGTGATATA	0	TGTACCCATATCTTCGAGGCT	6.67091e-97	GTCTTAGGGTCCCGTGGGGAG	6.67091e-97	CACAGTCTCACACTGTAGTAC	0	TCCTTCCCTCCTTCCCTCCTT	1.14715e-47	CTAGGAAGCAAGCCACCCACT	0	AAATGCCAGGAAATGGTGATC	7.07612e-181	CTCCTAGATCTGGTCCCTCAT	0	AGGGAAGACTGTAGATAGGGT	0	GCGCCTCTGCGCCTCTGCGCC	0	AAGGTCAGGGGTCAGGGGCTA	0	TCCTAAATCTACCCACCAATC	0	ACCTCACACAATAATAGTGGG	1.36125e-18	CTTCCCCTTCCCCTTCCCCTT	1.51263e-28	CAGGGCCTGGGCCTGCTCAGG	0	TGCATGTGCATCAGTGTATGA	0	AGGGACATCTGGGTTCTTTCC	6.69381e-37	CCCCAGCCCCAGCCCCAGCCC	6.68425e-157	GGGAAGGGGAAGGGGAAGGGG	6.73464e-114	TGGGTGGATGGGTGGGTGGAT	1.68034e-224	ATTGGTGCTGCTCTTCATAGC	0	CCTCCCTGGTAGTTGAAACTA
48	CTTCCAGCCTTGGGGTCCTTA	0	CACTGAGTCATCTCTCCAGCC	1.73004e-77	TTCAGCTGAAGCCATGGGTAT	0	TAGCTTGACTTCTTCCTTTCC	0	AGCTTTGCCGCAGAAGATTCT	6.67091e-97	TGTACCACATTTTTTGTATCC	6.67091e-97	CACCTAACACACAGTCTCACA	0	CCTCCTTCCCTCCTTCCCTCC	1.14715e-47	CTCCACTGACCTCCCCCACCC	0	GGAGGCCAGAAGAGGGCATCA	1.39084e-163	GACATGCACAATGCCTGACAT	0	AGGGCTATAGCAGGGAAGACT	0	GCTGTGATGGACTGACTGTGT	0	ACAGATAGGAGAGGGAATGCA	0	TGGACCACTACAGTCTATGTG	0	TAATATCAATGGACTCAATTC	1.36125e-18	ATTAAAGGTGTGTGCCACCAT	5.71049e-27	CCACAGCTCCACAGCAGGTCA	0	TGTGCATCTATGTGTGAGTGC	0	TTAACCTCTGAGCCATCTCTC	5.71049e-27	TGGAGGCCAGCCTGGTCTACA	1.73004e-77	GTGTGTGTGTGTCTGTGTCTG	6.73464e-114	CAGAGAGAGAGAGACAGAGAG	1.68034e-224	CACACACACACACATCTCTAT	0	CCTGGTTATTTGGGTTCATTC
49	GAGGAGGAGGAAGAACAGTAG	0	GCAGGAGCAGGAGGAGCAGGA	1.73004e-77	GGGCTGGGCTGGGCTGGGCTG	9.27245e-288	TATATGCAAATAGAGCACTCA	0	CCAGCCTGAAACCTGCTTGCT	6.67091e-97	TCTTGGGTATCCTAGGTTTGG	1.73004e-77	CCTAACACACAGTCTCACACT	0	CTCCTTCCCTCCTTCCCTCCT	1.157e-43	CTTACAAAGGATCCAAGTTTG	0	GTCTGAACAGGTGAGAGGGTG	1.39084e-163	GACCTGGTCCCTCATCCTTCT	0	ATCCCTGCTGTCCTCCATCTC	0	GGGCAGCCACTGACTGAGCTG	0	ACTAGCTCACAGGATTTTTTT	0	TGTGCCTACAGCCTGGACCAC	0	AGCCACATTCATTAAAGAAAC	2.907e-15	TATTAGGTATTTTCCTCATTT	5.71049e-27	CCAGGGCCTGGGCCTGCTCAG	0	TGTGTGAGTGCCCGTGAGCCA	0	CCTTTGGAAGAGCAGTCGGGT	7.77251e-17	GTCTGTCACTATACCAGTACC	4.0699e-63	CTCCTGCTCCTCCTCCTGCTC	2.2614e-107	CTCTCCCTCCCTCTCCCTCCC	1.68034e-224	CATCAGCAAGAAGAGGTCAGA	0	CCTGTCTCTTCCTTCCTAGCC
50	GGCCCTCCTCTTCCAGTCTTG	0	AGAGAGGCAGAGAGGCAGAGG	4.0699e-63	TTGTGAGACTATGCTGGGGCC	8.30928e-238	TCTCCACATACGTGCACACAA	0	TTTTATCCGATATTAAAATGG	1.03355e-90	GAGGAGGGAGGAGGGAGGAGG	3.07011e-65	TCACACTGTAGTACACAGGAC	0	GAGCCAGAGTGGACACATTTG	1.157e-43	GAGCTGGCCTGAGCCCCATGG	0	TGAGCCAGAGTGGACATATTT	1.39084e-163	GCTCAGGGTGAGGTGGGGTAT	0	ATCTCTGCTGTCCTCCATCTC	0	GGGGAGGCAGGGAGAGGCAGG	0	AGACCAACAAGCTGTATAGAT	0	TGTTACTGTGAGTAGCGCTGT	0	ATCAGCAACAGAATACAAGAG	1.25655e-13	TGCTGTGCTGTGCTGTGCTGT	6.91716e-24	CCCTCCACTGCAAAGGGTAGT	0	TTCTTATTCTTATTCTTATTC	0	TGGGATTTGAACTTCGGACCT	2.907e-15	CACAACCACCCATAATGAGAT	6.54892e-36	TGTGTGTGTGTGTCTGTGTCT	6.67091e-97	AGGAGGAGCAGGAGGAGGAGC	6.56876e-195	CCTGAGGGGAGCTGCACCACA	0	CGCAGCCTGATCCCCACTCTT
51	GTGTGTGTGTTTGCATGTGTG	0	TATTCCATTGTGTAAATGTAC	3.51996e-52	ATCCATCATCCATCCATCCAT	1.68034e-224	TGCAAGAGGGGTGTGTGTGGG	0	ACACACACTCACACACACACT	1.73004e-77	GTGTATCCCTGGCTGTCCTGG	3.07011e-65	AATGACCATAACAGATGCCAT	0	CAGAGTGGACACATTTGTAAT	3.0662e-41	GAGTGCTGGGATCACAGGTGT	0	ATCCTAGGAGATGGTGAGCCA	1.39084e-163	GGGGTATCATGGGCTCAGGGT	0	ATGATGCTGTACAGTGAGATG	0	GGTAAATAAGTGTGCATCCCA	0	AGCACTCCCTACAGCAGGAGC	0	AAACTGTTTATATTCGGTAGG	0	ACACAATGAAAGCATTTCTAA	1.25655e-13	GCTGTGCTGTGCTGTGCTGTG	8.7781e-23	CCCTTCTCTCTGAGTGAGTGC	0	ACCACACTTTGCAGATATACC	0	AGATGCTGGCGAGGATGTGGA	2.53128e-13	GCTTTGCTTTGCTTTGCTTTG	1.92798e-31	CCCCTCTCCCCTCTCCCCTCT	6.67091e-97	CTCCTCTCTCCTCTCTCCTCT	7.07612e-181	CTCTGCTGGCAATGAAGCCCG	0	CTAGGGATGCTTCACTAATAC
52	TACACATAGATAGTTCACATC	0	AGAGGAAGAGGAAGAGGAAGA	1.157e-43	GGCTGGGCTGGGCTGGGCTGG	3.05031e-188	TGGGGGTGATGGATGCAAGAG	0	TTTTTTGGTTGGGAGACTATT	1.73004e-77	CAACTCTAACAACAAAAATAA	4.0699e-63	ACAGACACAGCTCCTGAGGTG	0	ATACATACATACATACACACA	6.69381e-37	GCCACCCACTGAAGACATCTG	0	CCTTCCGGACCGGAGGACAGG	1.39084e-163	GGTATCATGGGCTCAGGGTGA	0	ATGCTGTACAGTGGATGATGC	0	GTCGATGCCCCCGCTGCACTC	0	AGGAAAGAGAGACACACAGAG	0	ACCAGTGCATGGAATGTTTTT	0	TCAGATGAAGATGTAGAACTC	2.53128e-13	TGTGCTGTGCTGTGCTGTGCT	3.90713e-18	CCTAGAGTATCCACACGGTAT	0	ACCACATTTTGCAGTTATACC	0	CAACCACATGAAGGCTCACAA	2.53128e-13	CGTGCGTGCGTGCGTGCGTGC	1.92798e-31	TGTCTGTGTGTGTGTGTCTGT	3.20094e-93	CTCTCCTCTCTCCTCTCTCCT	1.39084e-163	CTGGTGCTGCTCTTCATAGCT	0	CTAGTCCCCATAGCCCACGTG
53	TAGATTTCTAAACTCGGACTT	0	AGCACACTCTGCAGCTAGGAT	1.157e-43	CCATCTCCATCTCCATCTCCA	1.39084e-163	TGTTATAGAGTTGGGACAGGG	0	TTGATGCATATGCAGCTAGAG	3.51996e-52	TTTGTTTGTTTATTTATTTAT	3.51996e-52	ACAGATGCCATAGTCCAATGA	0	TTTTATCATGTTTAGGTATGG	6.54892e-36	GCCCCCACCCTGGATTTCTTG	0	GGATCCAACTTACGATCTTCT	1.39084e-163	GTATCATGGGCTCAGGGTGAG	0	ATGCTTACAGTGGGATGATGC	0	GTGTGTGTATGTGTGCGTGAG	0	AGGAGGGAAGGAGGGAAGGAG	0	AGAGATCTTATCTTGTAAAGG	0	GAAGTTATGAAACAAATGGAC	2.53128e-13	CCAATCTGTTGGTGGCCTTTT	1.62746e-17	CCTTCTCTCTGAGTGCTGGGA	0	ACGGCGCTGCATGTGCATCTA	0	ATCTCATTACGGATGGTTGTG	3.55704e-12	CTTTAATTTCTTTCTTCAGAG	1.17376e-27	TCCTCCTCCTCCTCCTGCTCC	3.20094e-93	TCTCTCTCCCTCTCTCTCTCC	7.80396e-142	GAGATCTCTCTCTCCTCTACT	0	CTCATCACCTCTCTCTACCTT
54	TATATAGATGCTGTCTCTCTC	0	GAGCAGAGCAGAGCAGAGCAG	1.157e-43	TCTGCCTCCTCTGCCTCTGCC	1.39084e-163	TTCCAGTTTGTTGAAAACCAT	0	CCTGCATATGGCAATCACTAG	3.51996e-52	TGTGTGTGTGTGTGTGTGAAT	3.51996e-52	ACAGCTCCTGAGGTGGCCATC	0	GAGATGGTGAGCCAGAGTGGA	5.71049e-27	GCCTGGAGGATGATGTCATAG	0	ACAGCAGCAGCGGTCGCCATC	7.80396e-142	TCATCCTTCTCCACCAGTCTC	0	ATGGACAGCAGGGTACCTAAA	0	TAGATAGATACATAGATAGAT	0	AGGATGGTAATCTACAGGCTG	0	AGCGCTGTTACCCTGTGAGTA	0	TTAAAGGCGTGCACCACCACG	2.53128e-13	ATATATATATACACACACACA	4.08592e-17	CTAGGCCCTTCTCTCTGAGTG	0	ACTAAGACAGTATATAAATTT	0	TCCCTCTTCTGGTGTGTCTGA	3.60223e-10	TTGAATTCCTGATCTTTCCAA	1.17376e-27	GTGTGTCTGTGTCTGTGTGTG	1.03355e-90	AGCAGGAGGAGGAGCAGGAGG	4.96356e-124	GCCTCCAAAACAGCCCAACTG	0	CTCTTATTACCCAGAGTGCTC
55	TATATATAGATGCTGTCTCTC	0	GGATAGATAGATAGATAGATA	3.0662e-41	CTGGGCTGGGCTGGGCTGGGC	2.32899e-153	AGGAGAGAGAAGGAGAGAGAA	8.30928e-238	GTTTGTGTGTCCAATGGGCCT	1.157e-43	CATCCCTGCATCCCTGGAATA	1.14715e-47	ACTGTAGTACACAGGACAGCA	0	TTCCCCTGTACTGAGGCATAT	1.62746e-17	GCTAGCCACCATCTCTACCCC	0	GTGGACACATTTGTAATTCCA	7.80396e-142	TCCCTCATCCTTCTCCACCAG	0	ATGTGGGTGCATGTGTGGGTG	0	TATAAAGAAGTATGCATGTGT	0	ATACATATGTGTGCACACACA	0	AGGAGGAGAGGAGAGAGAGTA	0	CAATTCCCCAATAAAAAGACA	3.55704e-12	TTGATGATAATGGACTGAACC	2.907e-15	CTCTGTCCTCTGTCTGTCTGT	0	AGGTAAGGTGGGAGACAGAAT	0	TGGGCTGGTGAGATGGCTCAG	3.60223e-10	AGATCCAACTGTAAGGCATTT	2.9216e-23	GAAGGGGAAGGGGAAGGGGAA	1.73004e-77	GCAGGAGGAGGAGCAGGAGGA	6.73464e-114	GCGACCTAAACGTGGCAGCGA	0	CTGTAAAACCTTGTATGTTTG
56	TCACTTACATCCAATTTGGGG	0	GAAGAGGAAGAGGAAGAGGAA	1.28705e-39	TGGGCTGGGCTGGGCTGGGCT	2.32899e-153	CTATCTAGAGACTGTCCATAA	1.68034e-224	ACCTATTCCAACAAGGCCACA	1.157e-43	CGCATTCTTCTACACGATAAC	1.157e-43	AGGTGGCCATCTCTCTCAGCC	0	AAAACAAAAGGATATACCTTC	7.54135e-14	GGAAGCACACAATCATGGGAA	0	GCTGTCTCTTGTGAGACTAGG	7.80396e-142	TCTGGTCCCTCATCCTTCTCC	0	CAAAGCCCTGTTATCTGTATG	0	TCCCAGACTTGCGGTCAAGGG	0	ATAGAATTAAAGGACATCTGA	0	AGGGAGGAGGAGAGGAGAGAG	0	AGGGAAGTAGACACAATAAAG	1.22046e-11	AGCATCCACTTCTGTATTTGC	2.53128e-13	CTGCTCAGGGGTTAGTGTGAT	0	AGTTCAGAGGGTGGCACACAG	0	TATATATATATATATATATGT	9.75583e-08	TCAGCACTTGGGAGGCAGAGG	3.77081e-20	GTATCTTATGACTACTTGTGC	1.73004e-77	AGGAGCAGGAGGAGGAGCAGG	2.2614e-107	GCTGCTCTTCATAGCTCAGGC	0	CTGTCTCATGGGCTCTACCAT
57	TCTTGGGGTCCTCTGCCTGGC	0	CTTCTTACCGGTTGGGACATC	6.69381e-37	GTTACTGGGAATTGAACTCAG	4.96356e-124	TGCTTCCATCCTGAATGCTGT	1.68034e-224	GGTCCCGGACCAAGATGGCGA	1.157e-43	TTCCTGCTCATTCGTTCTGCC	1.157e-43	ATAGTCCAATAACCATAACAG	0	GCCAGAGTGGACACATTTGTA	1.22046e-11	GGCGTGTGTGAGCTTTTGTGT	0	AATTAGCGGTGATTAAGAAGA	4.96356e-124	TGATGGTGAGGTGATGGTGGT	0	CACAATCACATACATACAAAG	0	TCGATGCCCCCGCTGCACTCT	0	ATGGTTTATATAGCCATTTAA	0	CAAAAGGAGAAGTTTCCTCCC	0	AGTGAAAGGCTGGAAAACAAT	1.22046e-11	CGAGAGAGAGAGAGAGAGAGA	2.53128e-13	CTTTAGAGTCAATAATTTGTG	0	ATAGAAGGTTACAAAAGACTC	0	TTTGTTTTGTTTTGTTTTTGT	8.05981e-06	TACATCTTCATCTGAAGGCTG	1.62746e-17	CAGACACACACACAGACACAC	1.73004e-77	GACAGCCAGGGATATACAGAG	6.67091e-97	GGAGAGTGTCACCTGGATCTT	0	CTTGCAGAGGACCTGAGTTCG
58	TGACTGAGAGAGCTTCTGACT	0	AGAGGCAGAGAGGCAGAGGCA	6.54892e-36	GCTGGGCTGGGCTGGGCTGGG	6.73464e-114	ACTGTCATCACACATGCACTC	7.07612e-181	CCTTTGAGTTGAAAATCTTCA	1.92798e-31	GTCCTCTATCATCATCATGAG	1.157e-43	CACCTCTGTCTCCTGCTCTGT	0	GGGGGGGGGGGGGGGGGGGGG	2.28148e-10	GGCTAGTCCCCTCTAGGAAGC	0	ACATTTGTAATCCTAGGAGAT	4.96356e-124	TGCACAATGCCTGACATACAC	0	CAGCATGTTAGTAAACAGCAT	0	TGCCCCCGCTGCACTCTGCAC	0	CAAAATTATTTCTAAATGAAT	0	CACAAGGACTTGGCTCGCTCT	0	AAACCTGGACGAAATGGACAA	1.22046e-11	CTGTGCTGTGCTGTGCTGTGC	2.53128e-13	GAAGCCTACAGCCCTCCACTG	0	ATCTATGTGTGAGTGCCCGTG	0	CGCCCTCTTCTGGAGTGTCTG	1.06524e-05	TAATTAATTAATTAATTAATT	4.08592e-17	AAGCTTTGCCGCAGAAGATTC	1.73004e-77	GGAGCAGGAGGAGGAGCAGGA	3.20094e-93	GGCTGGGACTGTAGGCCTGCA	0	GCAAAGAGCTCAGAGATGATC
59	TGGCCCTCCTCTTCCAGCCTT	0	AGCAGAGCAGAGCAGAGCAGA	1.92798e-31	AGGGGGAGGGGGAGGGGGAGG	6.67091e-97	TCAGCTGCACATGTGGGTTAG	7.07612e-181	TGGGAGACTATTAATGACTGC	1.92798e-31	CATTCTTCTACACGATAACAA	1.157e-43	CAGATGCCATAGTCCAATAAC	0	CCCCCCCCCCCCCCCCCCCCC	9.75583e-08	GGCTGTGCTTCACCCCTTGGG	0	AGTGGAAATATTTGTAATTCC	4.38218e-120	TGCACGGTGCCTGACATACAC	0	CAGGGTCCCAGGGTCCCAGGG	0	TGCGGGTGTCGATGCCCCCGC	0	CAATTTCAGAAAGCCAAAAAT	0	CCACCTCCTCCTCCTCCTCCT	0	AGGAGGCAGAGGCAGGTGGAT	7.01196e-11	ATCTCAGCACTTGGGAGGCAG	2.53128e-13	GATCGGCTGAGGGGTCGGAGT	0	CACCTCCAGCCCTGGGCAGCC	0	TGGTGGCACACACCTTTAATC	3.49638e-05	GGAGGTGTGGCCTTGTTGGAG	2.907e-15	CCTGCTCCTGCTCCTCCTCCT	1.73004e-77	GAGCAGGAGGAGGAGCAGGAG	1.63493e-87	GGGCATGGAGCACTGCAGTAG	0	GCATAAAGGGATTGATCATAC
60	TGTTTCTTGTTGTGGTTTGCT	0	AAGAGGAAGAGGAAGAGGAAG	5.71049e-27	CCCAATTCATTCTATGAAGCC	6.67091e-97	CACTCAGCTGCACATGTGGGT	1.39084e-163	AATTTATGAAATTCCTAGGCA	2.00851e-24	CTTGCGGGTGTTGGGCAAGAC	6.69381e-37	GCAAAGCAGACAGAACTAACA	0	TCAAACTCAGAAATCCACCTG	5.30738e-07	GTGCTGTGCATACCGCCCTGC	0	GCCAGAGTGGAAATATTTGTA	6.73464e-114	TGCCTGACATGCACGGTGCCT	0	CAGTAGGGATGGGGCTGGGGG	0	TGCTTGTTCCTAACGGGGCCA	0	CAGACCCAAACCCAGCTTTCC	0	CCAGGAGGAGGCTGTCTTCTG	0	ATACAAAAATATTGAAATTGT	7.01196e-11	CCACCCACTCCCACTTTTTGG	3.55704e-12	GATCGGCTGTGGGGTAGGAGT	0	CAGATGTACCACACTTTGCAG	0	TAATAAATAAATAAATCTTAA	0.000362139	GATCCGATGCCCTCTTCTGGT	2.53128e-13	TCAGTGACTACAGTCATAGAT	4.0699e-63	GAGGAGCAGGAGCAGGAGGAG	1.73004e-77	GGGTTGGGGCCTCTGCACACA	0	GGACCTTCTGGAATTATCCTC
61	TTATGTATTATGTATTATGTA	0	ACCCAGATGTAGCTGTCTCTT	1.45762e-20	GAAAGGAAGAAAGGAAGAAAG	3.20094e-93	GTTACTGTCATCACACATGCA	6.68425e-157	GGCATATAAAGTTTGTGTGTC	2.9216e-23	TTTTGTATCTGTTGAGGCCTG	6.69381e-37	GTAGTACACAGGACAGCACCT	0	ATATTAAGAGATATTAAGGAA	5.20157e-05	GTGGTATGCACAAACTCACAC	0	GTGGACACATTTGTAATCCTA	2.2614e-107	TGGTCCCTCATCCTTCTCCAC	0	CAGTGAGATGATGCTTACAGT	0	TGGCCCATGGGCAAGTCTGTG	0	CAGCCCTGCAGCAGACCTCCT	0	CCTAGAACTTACATGGCAGTT	0	AAGCAACAATTACTTTTCCTT	3.60223e-10	AGAAAGAAAGAAAGAAAGAAG	2.03556e-11	GCCTAGAGTATCCACACGGTA	0	CGGCGCTGCATGTGCATCTAT	0	AGAAGAGCAGTCAGTGCTCTT	0.0049925	TGCAATTTTATGAGGTCCCAT	2.53128e-13	GGAAGGGGAAGGGGAAGGGGA	4.44736e-58	AAAGGGAAAGGGAAAGGGAAA	1.73004e-77	GGTCCCTGTCCCTCATATTAT	0	GGACCTTTGTAAGAGCAGTCA
62	TTTCAGCTGTGCATGGTTCCC	0	TCCATAGAGAACATCGGCACA	1.62746e-17	GGAGGGGGAGGGGGAGGGGGA	7.64814e-85	CTGCACATGAGGGTTAGTTAC	7.80396e-142	TTCTAAGGAGGGGCATAGTGT	2.9216e-23	CTTTTTCTGCATCTAACGAGA	6.69381e-37	TAACCATAACAGATGCCATAG	0	TTACAGGTTCAGAGGTTCAGT	5.20157e-05	GTGTGTGTGCTGTGCATACCG	0	AGGAGATGTTGAGCCAGAGTG	6.67091e-97	TGTGTGTGAGTTCTTATGGGA	0	CATCAGTAGGGATGGGGCTGG	0	TGTCGATGCCCCCGCTGCACT	0	CATCTACAGGCTGAGGATGGT	0	CCTGGACCACTACAGTCTATG	0	TATATATATATATATGTGTGT	3.60223e-10	GAGACTGCCATATCCAGGGAT	2.03556e-11	GCCTGGGCCTGCTCAGGGGTT	0	CTATGTGTGAGTGCCCGTGAG	0	CTTTATTTACATTTCAAATGT	0.0049925	TCTGTGTAGCCTTGGCTGTCC	2.53128e-13	GGATTGCTTCCAGCTTCTCAC	6.69381e-37	GGAAAGGGAAAGGGAAAGGGA	1.73004e-77	GTGCTGCTCTTCATAGCTCAG	0	GGGTTAAGGCTAGTCTCTCAG
63	AAACACCATGACCAAAAAGCA	1.68034e-224	ATGAAAGGATGGACCATGTAG	1.62746e-17	TGGCCTTGAACTCAGAAATTC	1.73004e-77	GGTTAGTTACTGTCATCACAT	4.96356e-124	TTCAGGTGCTTCTCTGCCATT	8.7781e-23	ACACACACACAGACACACACA	4.96615e-34	AACACACAGTCTCACACTGTA	0	AGTGGGAGTGGGTGGGTAGGG	9.27751e-05	GTTCGGCGGGTCCCGGACCAA	0	ACACATTTGTAATTCCAGGAG	6.67091e-97	TTCTCCACCAGTCTCCTAGAC	0	CATCTCTGTCTTCCATCTCTG	0	TGTGTGTGTATGTGTGCGTGA	0	CATTTAGTTTTAGAAGGAAGT	0	CTACAGTCTATGTGTGCCTAC	0	GGATATACCTTCTTCTCAGCA	3.47042e-09	GGTGAGATGGCTCAGCAGGTA	3.60223e-10	GCTGAGGAGTGAGATATATCT	0	CTCCTCCCCTTCCTCCTCTTC	0	CTTTGGAAGAGCAGTCAGTGC	0.0049925	TCTTTCTTCAGAGACTTGAAG	1.22046e-11	AGACCAGGCTGGTCTTGAACT	6.69381e-37	TGTGTGTATGTGTATGTGTGT	1.73004e-77	TCAAATAAGCCTAGCTTTGGA	0	GGGTTCCCACGTGCTAGGTAA
64	GTATGTGTAGTGTGTGTGTGT	1.68034e-224	CTCTGGGTCTTCAATTCTGTT	1.62746e-17	TCTATCTATCTATCTACCTAC	4.0699e-63	TGTCATCACACATGCACTCAG	4.96356e-124	TTTGTCTTATTGACGGTGTCT	1.22272e-21	CAGAATGTTGGGTCCTGTTTG	2.9216e-23	AACAGATGCCATAGTCCAGTG	0	TTGGTTTCTCCATCTATGGTA	0.000278356	TACAATATCCCTGCCTCCCGT	0	CATACAAACAGGTGATGGAAA	6.67091e-97	AAGCAGAGAGCCAGAGAGATG	0	CCAGGGTCCCAGGGTCCCAGG	0	TTGTGCTTCAGCGTTAGTCCT	0	CCCTGACTGACCACTTGAGCG	0	CTATGTGTGCCTACAGCCTGG	0	AGGCCAGCCTGATCTACAGAG	7.0499e-09	GCCAGGGCTACACAGAGAAAT	7.0499e-09	GGCCCTTCTCTCTGAGTGAGT	0	CTTCCCCACACACACTTTGTT	0	TGGCACACACCTTTAATCCCA	0.0049925	AAGCAAGCAAGCAAGCAAGCA	2.03556e-11	AGGAAGAAAGGAAGAAAGGAA	1.92798e-31	CCATAGGAAGAACAACAATAT	1.73004e-77	TCAGGGGCTGGGACTGTAGGC	0	GGTCACGTTCATCGAGGTGGC
65	TGCCATTCTTTCTCTTGCTTT	1.68034e-224	CACTTCCATACTGCTGTTCAT	2.907e-15	AGAAACCCTGTCTCAGAAAAA	3.51996e-52	TCAGCTGCACATGAGGGTTAG	1.39856e-121	TTCTCTAGCTCCTTCATTGGG	3.77081e-20	CTTGTCTTTTTTGATAACTTT	2.9216e-23	ACAGATGCCATAGTCCAATAA	0	AGCCTTTTGTAGAAGGATCTG	0.00126575	TACGAGCTTAGAACAAAGACT	0	GGACACATTTGTAATCCCAGG	6.67091e-97	AATTGGAATTGGAATTGGAAT	0	CTCTGCTGTCCTCCATCTCTG	0	CTCTCTGCCTCTCTCTGCCTC	1.77873e-285	CCTCACAGACACAGACACCAA	0	CTCAGTGAACACTGTCTTCAA	0	TGTGTGTGTGTGTGTGTGCGT	7.0499e-09	AGTGTCTGTATAACATCTGTC	9.75583e-08	GGGCCTGGGCCTGCTCAGGGG	0	GAGTGCCCGTGAGCCACGGCG	0	GAAGAGGGAGTCAGATCTTGT	0.0173813	CTTCCTGACCTGCTTGAGTTC	7.0499e-09	TTTGTTTTTTTTTTTTTTTTT	1.92798e-31	CAGGAGGAGGAGCAGGAGGAG	3.07011e-65	TCATAGCTCAGGCTATCAATC	0	GTGATATCAACCACTGTGATG
66	TTTCTTTGATTGGTGGTTTAG	1.68034e-224	CCATGTAGAGACTGCCATATC	2.907e-15	AAGAAAGGAAGAAAGGAAGAA	1.14715e-47	ATCACACATGCACTCAGCTGC	6.73464e-114	TCCCTTTCCCTTTCCCTTTCC	3.77081e-20	GTTGCTGGGATTTGAACTTCG	2.9216e-23	ACCTAACACAGTCTCACACTG	0	TGCTTTGAGCTTTACTAAAGT	0.00126575	TAGTATCACAGAAAAGTCTAT	0	AATTAGTCTGAACAGGTGAGA	1.03355e-90	ACATGCACAATGCCTGACATG	0	CTCTGTCTTCCATCTCTGCTG	0	GGCTAGAGGAGGGAGACCAGG	3.89028e-268	CCTTGTGTTAATTCTTTGCTC	0	CTGGGCACATGGGTCTCCTGT	0	CAGGGGTGAAATCAACCAAGT	7.0499e-09	TTATGGGATGGATCCCTGGAT	9.75583e-08	GGGGTCGGAGTGATGCCCAGG	0	GCTGGGTCACGACCTTGCTGA	0	CAGTCTGGCGGTTCCTCAGAA	0.0173813	AGGAGGAGGAGGAGGAGGAAG	9.75583e-08	CCTGCTCCTCCTCCTGCTCCT	1.92798e-31	GGAGCAGGAGGAGCAGGAGGA	4.0699e-63	TGAAACTTGTAGTTCTATCAG	0	TAAATATATACACAGGTATTA
67	AGGCCTATATAAGCAGCACCA	7.07612e-181	AGGAAGAGGAAGAGGAAGAGG	2.907e-15	TGAGGTAGTGTCTATCTTTTT	3.0662e-41	TAGTTACTGTCATCACACATG	6.73464e-114	CCCAGGAGAGGTATTGCTGGA	8.50533e-20	GGGGATAACATTTGAAATGTA	3.77081e-20	ATGCCATAGTCCAATAACCAT	0	ATTTTTAGGGTCACTTATATA	0.00126575	TATCCCTGCCTCCCGTTCAGC	0	CAGCAGCAGCGGTCGCCATCT	1.73004e-77	ACCCTCATTTGATGGTAGTAC	0	CTCTGTTGTCCTCCATCTCTG	0	AGAGGCAGAGAGAGGCAGAGA	3.94877e-256	CGCTTAGTACTTGCTTCATAC	0	CTGTGAGTAGCACTGTTACCC	0	CAAACAAGTCAATGGCCTTTC	1.11724e-08	CAACCATCCGTAACGAGATCT	9.75583e-08	GGGTCGGAGTGATGCCCAGGG	0	GGCGCCCCGAGGTAGGTGAAA	0	TTTACACAATGGAGTACTACT	0.0463679	ACACACACACACACACAGACA	1.00569e-06	TGTGTCTGTGTGTGTGTCTGT	5.71049e-27	AGGAGGAGGAGCAGGAGCAGG	4.0699e-63	TGGTGCTGCTCTTCATAGCTC	0	TACTATGCTCAAAAGAGTGAT
68	AGAGACAAGTTAACCAATCAG	4.96356e-124	ACTAACTAACTAACTAACTAA	2.53128e-13	GGGGGAGGGGGAGGGGGAGGG	1.28705e-39	GCTGCACATGAGGGTTAGTTA	6.73464e-114	GGTTTTACTGCTGTGAACAGA	1.62746e-17	TTGTGAAATAGTTTGTGCAGA	1.62746e-17	CACAACAGCAAAGCAGACAGA	0	AATCAATCAATCAATCAATCA	0.00126575	TCCAACTCAGACCCTTTCTAC	0	CACATTTGTAATTCCAGGAGA	1.73004e-77	ACTGAGGCAAACCTGTCTGAA	0	CTGCTGTCCTCCATCTCTGTC	0	TGCCTCTCTCTGCCTCTCTGC	3.94877e-256	CGTGCTCCCGAGTGCTCCCCA	0	GAGGAGAGGAGAGAGAGCAGG	0	TACCTTCTTCTCAGCACCTCA	1.11724e-08	GACAGCTATATCTGGGTCCTT	8.05981e-06	GGGTCTGCTCAGGGGTTAGTG	0	GGCGCTGCATGTGCATCAGTG	0			AGTCCTGACTTCCTTTGGTGA	1.00569e-06	AAACCCTGTCTCGAAAAAAAA	2.9216e-23	GGAGGAGGAGCAGGAGGAGGA	4.0699e-63	TTCCTTTAGAAGTTGCCATGG	0	TAGAACATCAAGTTGCAGTAA
69	AGCTTGTTTCTTCATACCATT	6.67091e-97	GGAAGAGGAAGAGGAAGAGGA	2.53128e-13	ATCTCTGAGTTCGAGGCCAGC	5.71049e-27	GGTTAGTTACTGTCATCACAC	8.0117e-103	CCAAGATGGCGACCGCTGCTG	1.62746e-17	TGGTTAATTCTTTGAATAGTT	1.62746e-17	CATAGTCCAATGACCATAACA	0	TTGATGTTGGCTACTGGTTTG	0.0049925	TCCCGTTCAGCTGTATACAAT	0	GTAATTCCAGGAGATGGTGAG	1.73004e-77	AGAGATGGCTGGTCACACTGT	0	CTGGGGGAAGTGCATCAGTAG	0	ACCAGGCTAGAGGAGGGAGAC	4.95066e-248	CTGACCTCTCCAAGAAGGTAG	0	GAGGAGGAGAGGAGAGAGAGT	0	GGAGGGAGAGAGAGAGAGAGA	1.54343e-08	GATGATAATGGACTGAACCTC	9.27751e-05	TATAATAGTGCTGACACACAG	0	GTATGATTCAGTTTGTGTTCA	0			CCCAACTTGCTTCTTGGTCAT	4.13223e-06	ACATACACACACACACATACA	1.62746e-17	AGGGAAAGGGAAAGGGAAAGG	3.51996e-52	TTGGAGGCTTATAAAGTCTTG	0	TCAGTAACCTTGGTGGAGAGG
70	TCCATTTCGTCCAGGTTTTCC	1.73004e-77	GTTGGTTGGTTGGTTGGTTGG	2.03556e-11	GCCCCTGCCCCTGCCCCTGCC	2.00851e-24	GTCATCACACATGCACTCAGC	1.79647e-99	TACTTTCTCTAGCTCCTTCAT	4.08592e-17	AGTACAAGGAGATAAGTATGG	2.907e-15	CCATAGTCCAATGACCATAAC	0	GGTATATCCTTTTGTTTTAGG	0.0049925	TGGTGTTTAGTTAGGGTATTA	0	AGTGGACACATTTGTAATTCC	1.73004e-77	AGTCTCCTAGATCTGGTCCCT	0	CTGTCCTCCATCTCTGTCTTC	0	CCCCTCTGCCCCTCTGCCCCT	6.74324e-245	CTGAGGATGGTAATCATCTAC	0	GAGTAACACTGTTACTGTGAG	0	CAATCTACAGATTCAATGCAA	1.9607e-08	TTTCTTTATTGTGTCTACTTC	0.000278356	TCGGCTGAGGGGTCGGAGTGA	0	GTCACGACCTTGCTGAGGCTG	0			ACATTTAATTGGGGCTGGCTT	5.20157e-05	AAAAGAAATTCCTCCCGACAC	2.907e-15	GGGAAAGGGAAAGGGAAAGGG	1.14715e-47	GGGCTCGAGTCGAGCGGAAGG	1.68034e-224	TCCCACATGCTAGGTAAGTAC
71	CAGCAAAATGTTGGGTCTTGT	1.73004e-77	AGATTTCTGAGTTTGAGGCCA	2.03556e-11	TGTCAAATGCTTTTTCTGCAT	1.22272e-21	GGCGGACACCTGTCCTCTGGT	6.67091e-97	CAAAGATCAAGTGACCATAGG	2.907e-15	TCTGTCTCTATACCAGTACCA	2.907e-15	CCCACAGACACAGCTCCTGAG	0	ACCAACCAACCAACCAACCAA	0.022583	TGTGTGTGCTGTGCATACCGC	0	GGACACATTTGTAATTCCAGG	8.13277e-67	ATCATGGGCTCAGGGTGAGAT	0	GAAGTCAGGGAGTGGGAGAGG	0	CTCTGCCCCTCTGCCCCTCTG	8.30928e-238	CTGGCTGAGGCCCAAGACCTG	0	GAGTAGGAAGGAGGGAGGAGG	0	AGAAGTTATGAAACAAATGGA	9.75583e-08	GGAAGGAAGGAAGGAAGAAAG	0.000278356	TCTCTGTCCTCTGTCTGTCTG	0	TATGTGTGAGTGCCCGTGAGC	0			GGGTATGGGGGACTTTTGGTA	5.20157e-05	ATGCCCTCTTCTGGAGTGTCT	2.53128e-13	TATGTGTGTGTGTGTATGTGT	1.14715e-47	GGGGAGTCCCGTGTGGGCCCT	1.68034e-224	TCCCAGCACTTGAAAAGTGTA
72	TCCAGCCTTTCATTCTGAGGT	1.73004e-77	TTTCTTTCTTTCTTCCTTCCT	2.03556e-11	AGAAATTTGTCCATTTCGTCC	1.62746e-17	GTGGGTTAGTTACTGTCATCA	6.67091e-97	AATTGCTCTGTAGTAAAGCTT	2.53128e-13	TTGGTCTACTTGTCTGTCTCT	2.907e-15	CTCACACTGTAGTACACAGGA	0	TTCTGAGGAACCGCCAGACTG	0.0463679	CCGGCTGTCCCCGGCCCACAC	4.95066e-248	AGAGCAGAGCAGAGCAGAGCA	3.07011e-65	ATCCTTCTCCATCAGTCTCCT	0	GATAGGGCGGGGGGCTATAGC	0	GAGAGAGGCAGAGAGAGGCAG	8.30928e-238	CTGGTGGATTGCTTTATGGCT	0	GCCGGATGAAAGGAGCCCGAG	0	ATTGCACCTCACACAATAATA	9.75583e-08	TCCCTCTCCCTCTCCCTCTCC	0.000435837	TGAGTGCTGGGACTAGGCCCT	0	TATTCTTATTCTTATTCTTAT	0			AAGCCAGGGGAAGCAAGCCAG	0.000278356	CTGCCTGGATGCTGCCATGCT	1.22046e-11	TGCGTGCGTGCGTGCGTGCGT	1.157e-43	CGGGTGTTGGGCAAGACTCTG	7.07612e-181	TCTAAGCTCCCAGTTGCCATG
73	TTTTAGATGTGTTGTCAAGCT	8.13277e-67	CCTTTGGAAGAGCAGTCGGGT	7.01196e-11	TTTTGTTGTTGTTGTTGTTTT	1.62746e-17	CTGTCATCACATGCACTCAGC	7.19629e-95	GAGGCAGGTGGATCTCTGAGT	2.53128e-13	AACTGGAATTAGATCTTCTTT	2.907e-15	GCCATAGTCCAATAACCATAA	0			TTCCTTTTCCTTTTCCTTTTC	4.95066e-248	GCAGCAGCGGTCGCCATCTTG	3.07011e-65	ATCTCCCACAGGGAGTCAATC	0	GATCTACTTTCAAACTATAGG	0	GAGGAAGACCAGGCTAGAGGA	8.30928e-238	CTTGAGCGATCCCTGACTGAC	0	GCCTACAGCCTGGACCACTAC	0	AGAGGCAGGCAGATCTCTGAG	9.75583e-08	TAGTAGTAGTAGTAGTAGTAG	0.00126575	TGCTGGGACTAGGCCCTTCTC	0	TCCATCCCATCCATCCATCCA	0			ATTTAATTGGGGCTGGCTTAC	0.000362139	TCTGTGTGTGTGTGTCTGTGT	1.22046e-11	AAGGGAAAGGGAAAGGGAAAG	3.0662e-41	TGCCTCTCTGCCTCTCTGCCT	5.10262e-175	TCTTAAATTTTTCATTTTCAG
74	AAATCAAATCAAATCAAATCA	1.6255e-55	AAGCTGATTATGGGATGGATC	3.60223e-10	CAACAACAACAACAACAAAAA	1.62746e-17	AGTTACTGTCATCACACATGC	3.20094e-93	TGCTTCTCTGCCATTCGGTAT	3.55704e-12	ACACACACATACACACACATA	1.25655e-13	GCCATAGTCCAATGACCATAA	0			TAATTTCCTAAGTTCGGCGGG	8.30928e-238	CACAGAGGCGCTGAGGCAGCA	3.07011e-65	ATCTGGTCCCTCATCCTTCTC	0	GATGCTGTACAGTGGATGATG	0	GGCTAGAGGAGGAAGACCAGG	8.30928e-238	GAAGTCCATCAGTCCTACAGT	0	GCTTCTTTTGCCTGCATGCAT	0	AGAGAGGCCCATTGGACTTGC	6.94461e-07	CTCCCTCTCCCTCTCCCTCTC	0.00192169	TGGGACTAGGCCCTTCTCTCT	0	TCCTCTTCCTTCTTCCTCCTC	0			TTTGAACTCAGGACCTCTGGA	0.00126575	GTGGATTTCTGAGTTCAAGGC	2.03556e-11	GTGTATGTGTGTGTGTGTATG	6.69381e-37	GGATCCCGTGGGGAGTCCCGT	1.39084e-163	TGACCTGGAACTCGCTACGTA
75	TGTTGTCAAGCTGCTAGTATG	1.6255e-55	GGTCATGGTGTCTCTTCACAG	3.60223e-10	ACAGAAAGATCCAACAAAGAT	1.62746e-17	CATCACATGCACTCAGCTGCA	6.82055e-89	AGCCAGAGCTATACAGAGAAA	3.55704e-12	TGTTGAAAATGCTGTCTTTCT	1.25655e-13	GCTCTGTGTGTGCATAGCTTC	0			CCCTTGGCGGGCCGCAGACAG	8.30928e-238	CATTTGTAATTCCAGGAGATG	4.0699e-63	ATGACTGTAACAAGTGTAACA	0	GCTGTACAGTGAGATGATGCT	0	CCCTCTGCCCCTCTGCCCCTC	8.10489e-235	GACAAGAAGACATTAATGAAT	0	GGCCTCTGTGTGCATGTGCAC	0	ACTAACAGAAGTTATGAAACA	1.00569e-06	CCCTCTCCCTCTCCCTCTCCC	0.0128633	TGGGCATCCGAGCCTTGGGCA	0	TGCAGATATACCACACTTTGC	0			AACTTGACACAGCTGGAGTTA	0.00126575	TGTGTGTCTGTGTGTCTGTGT	3.60223e-10	GAGGAGGAGCAGGAGGAGGAG	6.54892e-36	AGTCCCGTGTGGGCCCTTGCG	6.68425e-157	TGATGCACATACTGTGATATC
76	TGGTAATTGAGAGTTTGGCTG	3.51996e-52	GTGCTGTAAGATCGAGAATTG	3.60223e-10	CGCAAACTTTATATGCCCCAG	1.62746e-17	TCATCACATGCACTCAGCTGC	6.82055e-89	CTTCAGTCTTCATTTTTCTTG	1.22046e-11	CACACATACACACACATACAC	2.53128e-13	GGAGCACAGCGCCTCGGGAGC	0			GGAAGGTGGCCGGCTGTCCCC	8.30928e-238	CGAACTTAGGAAATTAGTCTG	4.0699e-63	CACGGTGCCTGACATGCACGG	0	GGGGCTATAGCAGGGAAGACT	0	CTGCCCCTCTGCCCCTCTGCC	1.27999e-231	GAGCGATCCCTGACTGACCAC	0	GGGAGGAGGAGAGGAGAGAGA	0	CACACAATAATAGTGGGAGAC	4.13223e-06	AGAGATATTAAGGAAAAGTAA	0.0173813	TGGTCCTAGTAAGAACCTCAC	0	TGCATCTATGTGTGAGTGCCC	0			AGACAGAGACAGAGACAGAGA	0.00341885	CAGAGACAGAGACAGAGACAG	9.75583e-08	AGGAGGAGCAGGAGCAGGAGG	1.92798e-31	GGGTGTTGGGCAAGACTCTGC	7.80396e-142	TGCACATACTGTGATATCAAC
77	AGGATCTTTTTGCATTTTCCA	1.14715e-47	GAAAAAGAAAAAGAAAAAGAA	2.06328e-09	TTAATTCTTTGAATAGTTCTT	1.62746e-17	CACACATGCACTCAGCTGCAC	1.63493e-87	ATCTGATTTAGGATAGGTAAA	2.03556e-11	AAATGCTGTCTTTCTTCCACT	2.53128e-13	TCCAATAACCATAACAGATGC	0			GTCTCTCTCTATCTCTCTGTC	8.30928e-238	GACCCGCCGAACTTAGGAAAT	3.51996e-52	CAGACAGGCACAGACAGGCAC	0	GGGGGCTATAGCAGGGAAGAC	0	TCTCTGCCTCTCTCTGCCTCT	1.27999e-231	GAGGATGGGGAGGAGGGGAGT	0	GGTATTAATACTACCGTGAGC	0	CCTATAGGTGGAACAACAATA	8.05981e-06	AGAGAAAGAAAGAAAGAAAGA	0.0173813	TTTTTAAATGAAATCAACACC	0	TGCATTTAAGGTGGTAGGGGG	0			AAAGAAATTAGGGAAACAACA	0.0173813	CCACTTAGATTTGACCTTAGT	5.30738e-07	TATGTGTGTGTGTATGTGTGT	1.92798e-31	TGTGGGCCCTTGCGGGTGTTG	4.96356e-124	TGGGGTGCTGTCGGGGGAGCC
78	CTAGGCCTATATAAGCAGCAC	1.157e-43	TTTGGTCTTCTCATTGTGTCC	1.11724e-08	TAATCAGCATCCAAACGCTGA	7.77251e-17	CACATGAGGGTTAGTTACTGT	1.63493e-87	TGTCTGTCTCTATACCAGTAC	3.60223e-10	CATCCTTTCATCTCAGCTCCA	1.42352e-12	TCTGTGTGTGCATAGCTTCCC	0			AGCTGTCAGGTTCTCTGGCGC	1.68034e-224	TCCCAGCAACCACATAGTGGC	3.51996e-52	CAGTCTCCTAGACCTGGTCCC	0	GGGGTTCAGAACATTCTCTAA	0	GCCCCTCTGCCCCTCTGCCCC	3.44727e-228	GAGGATGGTAATCTACAGGCT	0	GTCTATGTGTGCCTACAGCCT	0	CAGATATCTACAGAACATTTT	8.05981e-06			TCACACACACACACACTCACA	1.68034e-224	TGGTGACATACATTTGTAATC	0					TGTGTGTGTCTGTGTGTGTGT	6.01135e-07	ATGTGTGTGTGTGTATGTGTG	1.92798e-31	CCAGAGGTCTTAGGATCCCGT	4.96356e-124	TGTTGATAATTGTGAAATGGT
79	GAGCTTTACTAAAGTTTCTTT	1.157e-43	GTATTTTCCTCATTTACATTT	1.11724e-08	GGTGTGTGGGTTCATTTCTGG	2.907e-15	TGTCATCACATGCACTCAGCT	1.63493e-87	AAACTTTGGAGTTTCATTAGG	3.60223e-10	TCTAGCTAAGGGTTTATCTAT	1.42352e-12	TGCCATAGTCCAATAACCATA	0			CTCGGACCAAGATGGCGACCG	1.68034e-224	TTTTTGTTTTTTTGTTTTTTT	1.14715e-47	CATGGCTAAAGAGAGTGGATA	0	GGTGTGAACATCTGTGCATGT	0	TGTGTGTGTGTATGTGTGCGT	1.68034e-224	GAGGTGGTGTTAAAAAAGACA	0	GTGCCTACAGCCTGGACCACT	0	GTGGAAACAAGAAGAACTATT	8.05981e-06			CACTCACACACACACACTCAC	1.68034e-224	TGTATGAGTGCCCGTGAGCCA	0					GGAAGGGAAGGGAAGGGAAGG	2.09961e-05	GTGTGTATGTGTGTGTGTATG	2.907e-15	TCGAGCGGAAGGGACTTGTGC	6.73464e-114	TTACTTTGCTTCTTTGTAATT
80	AGGATTTTGTCCCTGTGCCCT	6.69381e-37	TGGACCTTCGGAAGAGCAGTC	9.75583e-08	ACACCACACACACACACACAC	2.907e-15	AGCTGCACATGAGGGTTAGTT	1.97496e-86	CACACACACACAGACACACAC	3.60223e-10	GGACTCAATTCCCCAATAAAA	1.22046e-11	TGTCTCCTGCTCTGTGTGTGC	0			TTTCCTAAGTTCGGCGGGTCC	1.68034e-224	AAAGGCGTGCACCACCACGCC	1.157e-43	CCCATCCATCCTCCCATCCAT	0	GTAAACAGCATGATAGTAAAC	0	ATAGATAGATACATAGATAGA	1.68034e-224	GCATTCTGACGGCCTTCTTCT	0	TAAGTCCTTGACTTGTGTATC	0	AACAACACCCTTCTCAATAGT	5.20157e-05			ACACTCACACACACAAACACA	1.39084e-163	TGTCACTGTGTGGGATGGTGT	0					AGCAACAATTACTTTTCCTTA	5.20157e-05	TGTTTTTTGTTTTTTGTTTTT	2.907e-15	ATAGATATAGATATAGATATA	6.73464e-114	TTATCACAGAGAAAGGAGTTT
81	AGTTTGATTATTTCCTGCCGT	6.54892e-36	TACAAGAGATGGAAGAGAGAA	6.94461e-07	GTCAGCTAATGGATGGATCAC	2.907e-15	CACTCAGCTGCACATGAGGGT	1.97496e-86	ATTTAGGATAGGTAAAGATCC	1.11724e-08	TTCTTCCACTGGATGGTTTTA	1.22046e-11	ACAGAACTAACACAACAGCAA	0			AAGCTGTCAGGTTCTCTGGCG	3.14743e-216	TGTAATTCCAGGAGATGGTGA	1.157e-43	CCTGACATGCACGGTGCCTGA	0	GTCCCTGCTGGTCCTGTACAT	0	CTCTCTCTGCCTCTCTGCCTC	1.68034e-224	GCTGATGTCTTCTGGGTCTGC	0	TACAGCCTGGACCACTACAGT	0	GGTATCTGTCCAGAAATTTGT	5.20157e-05			TTTTTCGAGACAGGATTTCTC	1.39084e-163	TTACAGGCCTATCCCATCAAG	0					AGGTGTGTGTGTGTGTGTGTG	9.27751e-05	CTCTCTCTCTCCCTCTCTCTC	4.00083e-13	CTCTGCCTCTCTGCCTCTCTG	3.25053e-112	TTCATAAATAACTGCACTCAT
82	TCTTCAATAATTTTGTTGAAG	1.92798e-31	TCTTTCTTTCTTCCTTCCTTC	4.13223e-06	TGCTCACAGTCAGCTAATGGA	2.907e-15	TGAGGGTTAGTTACTGTCATC	1.97496e-86	TTGCTATCCTAGGTTTTTTGT	1.11724e-08	AACTTTGGTACCTGGTATCTG	2.03556e-11	ACGGAGACACGGAGACACGGA	0			GGACCAAGATGGCGACCGCTG	3.14743e-216	ATCATCATCATCATCATCATC	9.85491e-43	CCTTCTCCATCAGTCTCCTAG	0	GTCTTCCATCTCTGCTGTCCT	0	AGAGAGAGGCAGAGAGAGGCA	1.68034e-224	GGAGCCAAGAATACCAACATG	0	TGCTGTTACCCTGTGAGTAAC	0	ACAAAAGGCTATACTCAACAA	9.27751e-05			GCTTCCTTTTGTTCTAGAGCT	4.96356e-124	TTATTAGGTATTTTCACTTCA	0					TCTTTTGTGATTGGGTTACCT	0.000278356	ACAGAGTGAGTTTCAGGACAG	1.22046e-11	CAGGCCCGGGTAGCCTGCTTC	3.20094e-93	TTTTAAAATAAACTTTATTAA
83	TTCTATCTTGTGAAAAAGTTT	1.92798e-31	TACTACAGAGCAATTGTGATA	8.05981e-06	AAGACTGAAGTGTGGACACTA	2.907e-15	AGTTACTGTCATCACATGCAC	1.46854e-85	ACACACACACAGACACACACA	1.11724e-08	AAGCAAGCAAGCAAGCAAGCA	2.03556e-11	AGCAGCTGGTGTCAGAGGAGA	0			GTCCGGAAGGTGGCCGGCTGT	6.56876e-195	GAGTGGACACATTTGTAATCC	3.0662e-41	CTGCACTTTCACCAATGGCCT	0	GTGTTTCTCACCAGGCCAGGC	0	AGGAGGGAGACCAGGCTAGAG	1.68034e-224	GGTAAGTAAGAGCACAGCTGT	0	TTAAACTCTGTATCCTAGCAG	0	TCTCAATTAGTGATCAAGGGG	0.00013856			GCGCTCGACTGGCCAGGAAGA	4.96356e-124	TTGCTGCATTTAAGGTGGTAG	0					GAGACAGAGACAGAGACAGAG	0.00275775	ATCTGAAGACAGCTACAGTGT	3.60223e-10	TCTGCCTCTCTGCCTCTCTGC	2.91813e-91	CAACCAACCAACCAACTAACC
84	TTTCTTTTTGGAGGCACTCAG	1.92798e-31	CTTTGATGTTGGCTACTGGTT	5.20157e-05	CAACAAGATAGATAAACCCTT	2.907e-15	TCACATGCACTCAGCTGCACA	1.46854e-85	ATTCCTCAGGTGAGAATTCTT	1.9607e-08	GCAAGCAAGCAAGCAAGCAAG	2.03556e-11	ATAACCATAACAGATGCCATA	0			TGGTGGTGATGGTGGTGGTGG	6.56876e-195	GCCAGAGTGGACACATTTGTA	1.87104e-38	CTGCTTGTCTATGTAGGAGTG	0	GTTAGTAAACAGCATGTTAGT	0	AGGCTAGAGGAGGGAGACCAG	1.68034e-224	GGTCATGGCCCCTGCCCTGGA	0	TTACCCTGTGAGTAACATGTT	0	CCTGTGCCCATATCTTCAAGG	0.000278356			ATATCTCCCTTGTTTATATCT	6.73464e-114	TCCTCCCCTTCCTCCTCTTCT	8.30928e-238					CTGTAGACCAGGCTGGCCTTG	0.00400814	CCCTCCCTCCCTTCCTTCCTT	7.0499e-09	GTTCCGCGCGATTGGATTGGG	1.03355e-90	ACACACACATACATACATACA
85	CTCTTCCTCTTCCTCTTCCTC	1.17376e-27	TTCTTGAGTTCTTTATATATG	5.20157e-05	TGTGTGTGTGCATGTGTGTGT	2.907e-15	TTTCGGGTGTGTTGGGGTGCC	1.73004e-77	TCGTTGAAGAATTGAGTTGGA	1.9607e-08	GATGTGTTGTCAAGCTGCTAG	3.60223e-10	CAGCACCTAACACAGTCTCAC	0			GGTACAGACTCTCACCTAAGC	7.07612e-181	CCGAACTTAGGAAATTAGTCT	6.69381e-37	GACACATTTGTAATCCCAAAG	0	GTTGTCCTCCATCTCTGTCCT	0	GAGAGAGAGAGAGAGACTGAG	1.68034e-224	GGTCCTGCCGGGGATCACCGT	0	TTGCACCCTGAGACATAGATT	0	ACAAAGATAGAGAACTTCAGA	0.000278356			TCTCTTTCTCTTTCTCTTTCT	1.73004e-77	TGGGGCTGGGGCTGGGGCTGG	8.30928e-238					GTGTGTGTGTGTGTCTGTGTG	0.00864453	CACATGCCTTTAATCCCAGCA	1.9607e-08	GCCTCTCTGCCTCTCTGCCTC	6.1976e-88	TTAAAGGCGTGTGCCACCACT
86	AAAGTACCCAAGGAGCTGAAG	5.71049e-27	AAAGGATGGACCATCTAGAGA	5.20157e-05	GTTTATTCTTTGTGTAGAGAA	2.907e-15	ACTCAGCTGCACATGAGGGTT	1.73004e-77	CAGATCTTTCACTTCCTTAGT	9.75583e-08	AAAAGTCTTTAATTTCTTTCT	3.60223e-10	CAGCTCCTGAGGTGGCCATCT	0			TGCTGCCTCAGCGCCTCTGTG	7.07612e-181	AGTCTGAACAGGTGAGAGGGT	6.69381e-37	GAGAGATGGCTGGTCACACTG	0	TAAACAGCATGTTAGTAAACA	0	GGCTAGAGGAGGAAGGCCAGG	1.68034e-224	GTAATCATCTACAGGCTGAGG	0	TTGTATTGACCTTGAATACCT	0	GTGTACTCATATACATAAAAT	0.000362139			CTTTCTCTTTCTCTTTCTCTT	3.07011e-65	CTTCTTCTCCTTCTTCTCCTT	1.68034e-224							ATAGCTCTGGCTGTCCTGGAA	1.00569e-06	AGCCTGCTTCCCTATGTACCG	1.73004e-77	GCCCACGCCTTTAATCCCAGC
87	ACCCCTGAGTTTGATTATTTC	5.71049e-27	GAAATGCCTCCATGAGATCCA	0.00126575	TAGTTCTTCTTGTTTCCACTT	2.907e-15	CATGAGGGTTAGTTACTGTCA	1.73004e-77	GGTTGTGAACCACCATGTGGT	9.75583e-08	GGTCCATCCATTTGCCTAGGA	3.60223e-10	CAGGACAGCACCTAACACAGT	0			CCTGTTCCAGAAGCTGTCAGG	1.05879e-172	AGCCAGAGTGGACACATTTGT	3.18136e-35	GAGAGCCAGAGAGATGGCTGG	0	TAGTAAACAGCATGTTAGTAA	0	CCTCTCTGCCTCTCTCTGCCT	3.14743e-216	GTAATCTACAGGCTGAGGATG	0	AGTAACACTGTTACTGTGAGT	3.94877e-256	TTCTTCTTCTTCTTCTTCTCC	0.000362139			TGGTGGTGGTGGTGGTGATGG	3.07011e-65	AGAAGAAGAAGAAGGAGAAGA	1.39084e-163							GTATGGGGGACTTTTGGTATA	0.000278356	CTCTCTGCCTCTCTGCCTCTC	1.80887e-71	GTTTTGAGTTAGGATCCTTTT
88	AGTTTCTGTTTCCATGATCTG	5.71049e-27	TCTCCTTCTCCTTCTCCTTCT	0.00341885	TGTTGTCGAATTGCTCTGGCT	1.25655e-13	TGCACTCAGCTGCACATGAGG	1.73004e-77	ATCAGGTTTAGGAGTTCTCTG	9.75583e-08	GTTTCCACTTGGTTGATTTCA	3.60223e-10	CTAACACACAGTCTCACACTG	0			CTGCTGCTGTGGCTTAGGCCG	1.39084e-163	AATATAATATAATATAATATA	1.92798e-31	GAGTTGAGGGAACTCCCAAGG	0	TATAAAGGGGACAAGGACTAT	0	TCTCTCTGCCTCTCTGCCTCT	3.14743e-216	GTATGTAGACCAGATTGGTCT	0	TAACACTGTTACTGTGAGTAG	4.95066e-248	CTTGCTTGCTTGCTTGCTTGC	0.000435837			ACACACACTCACACACACACA	4.35496e-43	GAAGAAGGAGAAGAAGAAGAA	1.39084e-163							AACCAAACCAAACCAAACCAA	0.000604949	TCCCTATGTACCGCAGTCTCA	4.0699e-63	ACAACCAGGAATAGCCACTAC
89	TCCACACTTCAGTCTTCATTT	2.00851e-24	CCTGTTTAGTTTCTGTTTCCA	0.0049925	ATAGTACTTGAAGTATTAGCC	2.53128e-13	GAGAGACAGAGAGAGAGAGAC	1.73004e-77	CTTCCTTCCTTTCTTTCTTTC	4.32758e-07	TCTCCTTTTGTTGTCGAATTG	3.60223e-10	CTCCTCCTCACCTCTGTCTCC	0			CCGCCTCCCCAGCCGGGCGGG	1.39084e-163	GAAGAAGAAGAAGAGGAGGAG	1.92798e-31	GGAATTGGAATTGGAATTGGA	0	TCATTAATTTGTTATAAGCTT	0	TCTGCCTCTCTGCCTCTCTCT	3.14743e-216	GTGAGCTGAACCACCAGGAGG	0	TGTTACTGTGAGTAGTGCTGT	8.30928e-238	GATAAAAACTGCATGGTACTG	0.00126575			AGACACAGACACAGACACAGA	3.0662e-41	GTGGATCACAGTGCCTGCCCC	1.39084e-163							GGGTGGGTAGGGGAGTGGGGG	0.00126575	ATTGGATTGGGGCAGGCGCTG	4.0699e-63	GTGTCTTTTGCCTTACAGAAG
90	CTTAGTACAAGGAGATAAGTA	2.9216e-23	ACATAGTACTACCGGAGGATC	0.0049925	CGAAGCTGTTTATCAGGTTTA	2.53128e-13	CTCAGCTGCACATGTGGGTTA	1.73004e-77	TTTAGTGCAGAGTTCTATCAG	5.30738e-07	TTTGAACTCTGGACCTTCGGA	1.01259e-09	CTCCTGCTCTGTGTGTGCATA	0			TGGGCTGCAGTTTGTGTTCTC	1.39084e-163	GCACAGGGACAAAATCCTAAT	1.92798e-31	GGTGCCTGACATGCACGGTGC	0	TCTCTGTCCTCCATCTCTGCT	0	TGCCCCTCTGCCCCTCTGCCC	1.67901e-206	GTGGCTTACCTTTTCCTCTAG	0	ACCATCACCACCACCACCACC	6.73464e-114	TGATCCATCCATTAGCTGACT	0.00126575			CACACACACACTCACACACAC	2.35065e-40	TCCTTCTTCTCCTTCTTCTCC	6.67091e-97							GAACTCAGGACCTTCAGAAGA	0.00126575	CTGCCTCTCTGCCTCTCTGCC	5.68044e-61	ACACTAGCAAGATTTTATTGA
91	TTTAAGGACTTGTAACTCTTT	2.9216e-23	GAATTGGGAACAAAACACCCA	0.0049925	TGAGCTAAATACCTAATAAAA	1.42352e-12	GTCATCACATGCACTCAGCTG	1.80887e-71	TTAGTGCATTTGTTGTTCTGA	1.00569e-06	AGATTTGACCTTAGTACAAGG	7.0499e-09	GAACTAACACAACAGCAAAGC	0			TTTCCTTTTCCTTTTCCTTTT	1.39084e-163	GGAGATGGTGAGCCAGAGTGG	5.71049e-27	GTACCACCTGGGTTACTCTTA	0	TCTGTTGTCCTCCATCTCTGT	0	TCTGCCCCTCTGCCCCTCTGC	5.18486e-199	GTTGAGTGGGGGGTGGTTAGG	0	TTCTTTCCTTCTTTCCTTCTT	3.20094e-93	AGCCTGGACAGATGTTATACA	0.00126575			CACACACACTCACACACACAC	1.39967e-33	CTCGAGCCCCGGGCTACCTTG	1.73004e-77							AAGTGTGGACACTTTGCCCCT	0.0049925	CTTGCGGGTGTTGGGCAAGAC	1.6255e-55	GGCATGGTGGCGCACGCCTTT
92	GTATTCTATCTTTATTTAGTG	1.22272e-21	AAAAGAAAAAGAAAAAGAAAA	0.0116171	TATTATTTGTGACTATTGAGA	3.55704e-12	CTCAGCTGCACATGAGGGTTA	5.30012e-69	TCAGTTCTGAGCCCCATTTTT	1.00569e-06	TTCTTGAGTTTCATGTGTTTA	7.0499e-09	GCACCTAACACACAGTCTCAC	0			GGCGGGTCCCGGACCAAGATG	1.39084e-163	GAGATGGTGAGCCAGAGTGGA	5.71049e-27	GTCTTCTCCATGACTGTAACA	0	TGAAGGATGACCCTTAGAGAT	0	CTCTGCCTCTCTCTGCCTCTC	1.54648e-190	TAAGACAGTATCCTATTGTCA	0	AGGACAGGACAGGACAGGACA	1.73004e-77	ATATGTAGCAGAGGATGGCCT	0.00126575			TATATCTCCCTTGTTTATATC	5.71049e-27	ACACGGGACTCCCCACGGGAC	1.73004e-77							TTTTGGTTTTTTGAGACAGGG	0.0049925	TCTTAGGATCCCGTGGGGAGT	1.6255e-55	AGGGAGGGAGGGAGGGAGAGA
93	CACCAATTGTTGAAAATGCTG	1.45762e-20	CTGGACCTTCGGAAGAGCAGT	0.0173813	TGGGCACAGGGGAAAAATTCC	3.55704e-12	TTAGTTACTGTCATCACATGC	4.92805e-68	CAGCTATATCAGGGTCCTTTC	1.00569e-06	TTGGTTAATTCTTTGAATAGT	1.54343e-08	GGGAGCACAGCGCCTCGGGAG	0			CTTCCGCCTGTTCCAGAAGCT	1.39084e-163	TAGATATTTTCTTCATTTACA	2.00851e-24	GTGACATGGGGGTGTCACAGG	0	TGAGGAGCACAGGGAAGAGGT	0	AGGCAGAGAGAGGCAGAGAGA	7.07612e-181	TAAGATGGCTCTGTTTATGTG	0	GGAAAGAACCTAGATGCCCCT	4.0699e-63	ACAATTACTTTTCCTTAATAT	0.00400814			GGATTCTAGGCAGGGGCTCTA	5.71049e-27	CTCCTTCTTCTCCTTCTTCTC	4.0699e-63							CAAGCAAGCAAGCAAGCAAGC	0.0049925	CCTCTCTGCCTCTCTGCCTCT	7.49084e-55	ACAAAACAAAACAAACAAACA
94	AGTTTCCCTCTTAGAAATGCT	3.77081e-20	TCCTCCGGTAGTACTATGTCC	0.0173813	TACATTGATGGATTTTCGTAT	1.22046e-11	ACACATGCACTCAGCTGCACA	8.13277e-67	ATGGGGATTGCATTGAATCTG	6.29176e-06	AGCAAGCAAGCAAGCAAGCAA	1.9607e-08	GTCCAATAACCATAACAGATG	0			AGACAGAAGTTGGTACCAGGA	1.39084e-163	GAGAAACCCTGTCTCAGAAAA	3.77081e-20	GTGAGATGAGGGTGTCACAGG	0	TGGATGCCCCCACCCCCCACC	0	GAGGCAGAGAGAGGCAGAGAG	7.07612e-181	TAAGGATAACTGATTCATTTC	0	TATGTGTATGTGTATGTGTAT	4.0699e-63	ACCCACACACCTATGGTCACT	0.0049925			ACACACACACTCACACACACA	2.68452e-25	ATGAGTTTCCTGTAAGCAGCA	3.51996e-52							TCTCTCTCTCCCTCTCTCTCT	0.00864453	CCGGGTAGCCTGCTTCCCTAT	3.51996e-52	AAGGGAAGGGAAGGGAAGGGA
95	CCATTGGTGAAAGTGGTGTGT	3.77081e-20	ATATACCTTCTTCTCAGCACC	0.0173813	TGTGTGTGTGTGCATGTGTGT	1.22046e-11	GCACATGAGGGTTAGTTACTG	3.07011e-65	GCATTGAATCTGTAGATTGCT	6.29176e-06	ATCATGTTTAGGTATGGGCCT	9.75583e-08	TAACACAACAGCAAAGCAGAC	0			CGGGTCCCGGACCAAGATGGC	1.39084e-163	TCTGGGGTACTGGTTAGTTCA	3.77081e-20	GTGCCTGACATGCACAATGCC	0	TGGCCAGCCTTAGCTAAAGGG	0	GGCAGAGAGAGGCAGAGAGAG	8.95582e-170	TACAAAACATCACATTTTATC	0	CTGCCTCCCTGCCTCCCTGCC	3.51996e-52	GAGAGAGAGAGAGAGAGAGGA	0.0049925			CACACTCACACACACACACAC	8.50533e-20	GCACCTGTCCTCCGGTCCGGA	3.51996e-52							TGCTGTAGATTGCTTTTATCA	0.0173813	GGGACTTGTGCCCCAGATCAG	3.51996e-52	AGCCCAGAGATGGTCCCACCC
96	GATTTTGTTAATTAGGATTTT	3.77081e-20	CATTTCAAATGTTATCCCCTT	0.0173813	CACACCACACACACACACACA	2.03556e-11	GTTACTGTCATCACATGCACT	3.07011e-65	TTTTGATGGGGATTGCATTGA	8.05981e-06	TTTGTAGAAGGATCTGATGGT	9.75583e-08	TAACACACAGTCTCACACTGT	0			GTGTGAGCTTTTGTGTCACAG	1.39084e-163	TTATGTGAAGTTCCTTGATCC	1.62746e-17	TAATACAAGGAGATGGAGAGC	0	TGGGATGATGCTGTACAGTGA	0	AGGAGGAGAAGAAGAAGAAGG	1.39084e-163	TAGACATCTGCATGTCTCTCG	0	TCCTTCTTTCCTTCTTTCCTT	3.51996e-52	TGGAAGCAATCCCACTAAAAT	0.0049925			CACACACTCACACACACACAC	8.85252e-19	AGCCTTTCATTCTGAGGTAGT	6.69381e-37							AAACCAAACCAAACCAAACCA	0.0173813	CTTTTTCTTTTTTTTTTTTTT	3.51996e-52	ACACACACACACACGCACGCA
97	CCTTGAGAAGAGTTTTTGCTA	1.36125e-18	TTCTTTCTTCCTTCCTTCCTT	0.0173813	ATATTAAACCATCCCTGCATC	3.60223e-10	ATGAGGGTTAGTTACTGTCAT	2.91026e-64	AGAGAACACAAATGCCAGCCC	8.05981e-06	CATTTTTACAATGTTGATCCT	9.75583e-08	TCTGTCTCCTGCTCTGTGTGT	0			TTAGGCCGCCTCCCCAGCCGG	1.39084e-163	TGGAAAGAGAGGCCCATTGGT	1.62746e-17	TCATATAAACCCCATCTTTAA	0	TGTCAACTGTAGCAGCCCGCT	0	AGGAGGAAGACCAGGCTAGAG	1.39084e-163	TATACTGCATAGGCTTGTTAC	0	CACTATAAAAGGGGCTGCTTG	1.157e-43	AAATTCACCCAAGAGGAGTAG	0.0049925			GTTCTAGGACAGCCAGGGCTA	1.36125e-18	GGTTTAATATACGAAAATCCA	6.69381e-37									TCTCTGCCTCTCTGCCTCTCT	7.9467e-52	AAACTAAACAGGGACACAGTG
98	CATCTCTTGTATTCTGTTGCT	1.62746e-17			GTGAATGTGTTACCTCACTCA	3.60223e-10	CATGCACTCAGCTGCACATGA	2.91026e-64	GGGTTATTTGATTTTCTGGAG	8.05981e-06	GCCTTGAACTCAGAAATCCAC	1.00569e-06	TGACCATAACAGATGCCATAG	0			GGTGGGTGGGTGGGTGGGTGG	6.68425e-157	GAAATTGTCCCATGTATCCTA	1.25655e-13	TCCATCAGTCTCCTAGACCTG	0	TGTCCTCCATCTCTGCTGTCC	0	CCTCTGCCCCTCTGCCCCTCT	6.68425e-157	TATCACAGAAGTGGGTATATG	0	TGTGTATGTGTATGTGTATGT	6.69381e-37	GGGGCATCTTCTGGATATATG	0.0049925			ACACACTCACACACACACACA	8.69217e-18	CCAACATTCTGCTGCTTACAG	6.54892e-36									CAGGCGCTGTGTTCCACTCAC	7.81428e-51	GAAGGGAAGGGAAGGGAAGGG
99	CTTGCCTTTATATGTTACTTG	1.62746e-17			GGACAGATACCAGGTACCAAA	3.60223e-10	GTGAATGTTGGCTTTCTATTA	4.0699e-63	GTTTATCAGGTTTAGGAGTTC	2.09961e-05	GTTGAGTATAGCCTTTTGTAG	2.52502e-06	TGCCATAGTCCAATGACCATA	0			TCTTGTATTTGGACCTCCTCC	6.68425e-157	CTTCATACTCATCAAAGGTAA	2.53128e-13	TCCCAAAGGATGGTGAGCCAG	0	TGTCCTCCATCTCTGTCCTCC	0	TCTGCCTCTCTCTGCCTCTCT	6.68425e-157	TATCCTAAAAATGAGGTAAAC	0	TTGGTGGGATTGCAAGCTTGT	6.69381e-37	AAAGATAGAGAACTTCAGACC	0.0116171			CTCTTAACCTCTGAGCCATCT	4.08592e-17	CCTGTAAGCAGCAAAATGTTG	1.92798e-31									TGTCTTGTCTTGTCTTGTCTT	7.81428e-51	ACTAACTAACTAACTAACTAA
100	TCTGGTGAAAAATCTGGTGTA	1.62746e-17			CCAAAAAAAGCCCAGGACCAG	1.01259e-09	AAGAGAAAGAGAAAGAGAAAG	4.0699e-63	CACACACACACACACCACACA	5.20157e-05	AAGGGTGTTGTTTCCCTAATT	4.13223e-06	TGCCTCGGGAGCACAGCGCCT	0			TTTTCCTTTTCCTTTTCCTTT	6.68425e-157	AGATTTATTTATTATTATACA	2.53128e-13	TCCCAGGAGAATGTGAGCCAG	0	TGTCTTCCATCTCTGCTGTCC	0	TGGGAGCACATAAGGTATGAA	4.96356e-124	TCACCGTGTTGGGGTCCTGCC	0	AAGGAAAGAAAGGAAAGAAAG	1.92798e-31	CAATTTTCTGAGGAACCGCCA	0.0173813			CACACACACACACTCACACAC	5.78505e-17	TACCCGGGCCTGATCTGGGGC	1.92798e-31									CCTCTGCCTCTCTGCCTCTGC	2.19644e-45	ATGCCCTCTTCTGGAGTGTCT
101	GAAGAGTGTTGTTCAGTTTCC	2.907e-15			TTTCTCAGCCTGTTTATTCTT	1.01259e-09	CCCTCTTCTGGTGCGTCTGAA	4.0699e-63	AACAAAACAAAACAAAAAAAA	5.20157e-05	TGACTGCTCTTCCGAAGGTCC	4.13223e-06	AAAGCAGACAGAACTAACACA	0			CGACCGCTGCTGCTGTGGCTT	2.32899e-153	AGAGTGGACACATTTGTAATC	2.53128e-13	TCCTAGACCTGGTCCCTCATC	0	GGAGAGGTGAGGAGCACAGGG	1.39084e-163	CCTCTGCCTCTCTGCCTCTCT	4.96356e-124	TCCCGTTACTCCTGTTACTCC	0	CTACCAGAGAACTCCTAAACC	3.18098e-19	GAGAAAGAAATTAGGGAAACA	0.0173813			GTTCCAGGACAGCCAAGGCTA	2.907e-15	CCTCTCACCTGTTCAGACTAA	2.00851e-24									TCTATATCTATATCTATATCT	9.2642e-45	TACCGGAGGATCCAGCAATAC
102	AGTTTCTTTAATGAATGTGGC	2.907e-15			TTGGTTTCTCCATCTATGGTA	1.11724e-08	ATCACATGCACTCAGCTGCAC	4.0699e-63	TTGGATATTAGTCCCCTATCT	0.00013856	ATAACCCCATTAAAAAATGGG	8.05981e-06	AACTAACACAACAGCAAAGCA	0			GAACTGGAGTTAGATCTTCTT	7.80396e-142	CCCAAAAGTCCCCCATACCCT	3.55704e-12	TCCTTCTCCACCAGTCTCCTA	0	CACCTTCCTGGTGAGAGCACG	7.80396e-142	TCTCTCTGCCTCTCTCTGCCT	4.96356e-124	TCCCTGAAACGTCTACCCTGG	0	AGCTGAGAGTTCTACATCTTC	1.62746e-17	TGGAAACAAGAAGAACTATTC	0.0173813			GGTCTACAGAGTGAGTTCTAG	2.907e-15	ACCTTCTTCTCAGCACCTCAC	2.9216e-23									AAAACAAAACAAAACAAAGCA	1.157e-43	GACCATCTCTGGGCTGGTAGT
103	CCTAGGTTTTGGGCTAATATC	2.907e-15			AATGATACCTTGGTCAAGGAA	1.11724e-08	ACATGCACTCAGCTGCACATG	3.09066e-62	AGCATGTGTCCTTCTTACCAG	0.000278356	CTGATTTAGGATAGGTAAAGA	8.05981e-06	AAGAAAGAAAAATGAACTCAT	0			TGTGGCTTAGGCCGCCTCCCC	7.80396e-142	TGGTGATTCCACCAGAGGTTC	3.55704e-12	TGAAAACTGTTCTGCTAAAAC	0	GGCGGGAGCCTTCTTGGCTCC	6.67091e-97	CTCTGCCTCTCTGCCTCTCTC	2.69604e-83	TCTGTCATGTGGACTGTCTGT	0	CCAGCACTTGGGAGGCAGAGA	2.53128e-13	CTACAAAAGGCTATACTCAAC	0.0173813			CAGAGTGAGTTCTAGGACAGC	1.22046e-11	GGCGTGGTGGTGCACGCCTTT	3.77081e-20									TCTCTCTCTGTCTCTCTGTCT	6.69381e-37	GGAAGGGAAGGGAAGGGAAGG
104	GGCAGAGAAGCACCTGAAAAA	2.907e-15			TGAGTATAGCCTTTTGTAGAA	9.75583e-08	CACATGCACTCAGCTGCACAT	3.05544e-61	CATTGAATCTGTAGATTGCTT	0.000362139	GGTATCATTGAGAAGAGTGTT	8.05981e-06	AATCCGTGGGGAGTCCCGTGT	0			CAGCCGGGCGGGCACCTGTCC	7.80396e-142	CTACTACTACTACTACTACTA	1.22046e-11	TGAACCAGAGTGGACACATTT	0	TTCTTCTCTCTCTCTCTCTCT	6.67091e-97	TTGGTTTTTTTGAGACAGGGT	1.73004e-77	TCTTAGTCAGCCACTGAACCA	0	GGGTCTGCAACCCTATAGGTG	1.22046e-11	GCTGAGTAGTACTCCATTGTG	0.0310949			ATGTATATGTATATGTATATG	7.01196e-11	CAGACACTAAGAGAACACAAA	2.907e-15									ATCTATATCTATATCTATATC	6.54892e-36	GGTGATGAACAGCAGTATGGA
105	GTTCCTCTTGGAGGATTTTAC	2.907e-15			TTCCTTAATATCTCTTAATAT	9.75583e-08	GCACTCAGCTGCACATGAGGG	4.44736e-58	ATAGGTAAAGATCCTTTCCCA	0.000500068	GGGACACAGTGAAACTAACAG	8.05981e-06	ACACAACAGCAAAGCAGACAG	0			CAGACTAATTTCCTAAGTTCG	7.80396e-142	ATAGTGGGAGACTTCAACACA	1.22046e-11	TGACATGCACAATGCCTGACA	0	TCCCAAATCTAAAGAAAGAGA	1.73004e-77	TCCTGCCTCCAGGTTCCTGCC	1.73004e-77	TGCAAGAATGTAAGGAGGTTA	0	TGGTCTTGCAAACTTTATATG	1.22046e-11					TCTTGGTTCTATAAGAGAGCA	3.60223e-10	CCCTCCTTGTCTTTTTTGATG	2.907e-15									TCTACAAAGTGAGCTCCAGGA	3.18136e-35	GGAAGTCAAAATATCACTTTT
106	TAAGGACTTGTAACTCTTTAG	2.53128e-13			TTCCTTCCTTGACCAAGGTAT	9.75583e-08	ACTGTCATCACATGCACTCAG	2.71435e-57	TTCTGGATATATGCCCAGGAG	0.00126575	CAGATATCTACAGAACATTTT	8.05981e-06	ACACAGCTCCTGAGGTGGCCA	0			TTCTCTGGCGCACCCTCTCAC	8.99193e-129	TATATATGTTGGATATTAGTC	1.22046e-11	TGACATGCACGGTGCCTGACA	0	GATTTTCAACTCAAAGGACCA	4.0699e-63	GCCTCTGCCTCTCTGCCTCTG	4.44736e-58	TGCATGTGAAAGAGGACAAGC	0	TCTGTGTGTGTGTGTCTGTGT	1.22046e-11					GGAGTGGGTGGGTAGGGGAGT	5.33519e-10	GCCAGAAGAGCCTGGACAGAT	2.907e-15									ACCAAGCTGGCCTCGAACTCA	1.92798e-31	GGGAAGGGAAGGGAAGGGAAG
107	TGATTATTATGTGTCGGGAGG	2.53128e-13			TTAGTGTCTGTATAACATCTG	9.75583e-08	GGGTTAGTTACTGTCATCACA	1.6255e-55	TTGTCGTGGAATACTTTGGTT	0.00126575	AGAATTGAGTTGGAATTTTGA	1.06524e-05	ACGTCAGCCTGGTCTATCTAG	0			TCCAGAAGCTGTCAGGTTCTC	8.99193e-129	CAGAGTGGACACATTTGTAAT	2.28148e-10	TGACCTGGATACCTTGACTCA	0	ATGAATTTGCAGATTGCTCTT	3.51996e-52	TCTTCCTCCTCCTCTTCCTCC	3.51996e-52	TGGGAGCTCTCCATGGAGCTG	0	AGTCCAATGGGCCTCTCTTTC	1.01259e-09					AGAGAGAGAGAGAGAGGGAGA	1.01259e-09	TATGAAAGCCAGAAGAGCCTG	2.907e-15									TATATCTATATCTATATCTAT	5.71049e-27	AACAGCAGTATGGAAGTGTAA
108	TGCCAGCACCAATTGTTGAAA	2.53128e-13			CTCTTAGAAATGCTTTCATTG	9.75583e-08	AATTGCTCCTTCCAATTCGTT	3.51996e-52	GAGGCAGAGGCAGGTGGATCT	0.00126575	GTTTTGGATTTCTTCAGGATC	5.20157e-05	ACTAACACAACAGCAAAGCAG	0			CCAGCCGGGCGGGCACCTGTC	4.96356e-124	CCTAGCCAAATGGATGGACCT	3.60223e-10	TGCCTGACATGCACAATGCCT	0	AATAGGAGTGGATGAGAATGA	1.14715e-47	CTATATCTATATCTATATCTA	4.17443e-50	TGGGGAGGAGGGGAGTGAGCT	0	CTTCCTGACCTGCTTGAGTTC	7.0499e-09					AGCTGAGATGAAAGGATGGAC	7.0499e-09	CGGGAGGAATTTCTTTTCTGG	2.53128e-13									GCCTCTCTGCCTCTGCCTCTC	2.00851e-24	TTGAACTCAGAAATCCACCTG
109	TTTATTCCTTCCTTGACCAAG	2.53128e-13			CAGGCGGATTTCTGAGTTTGA	6.94461e-07	CATCACACATGCACTCAGCTG	3.51996e-52	TTCCTCAGGTGAGAATTCTTT	0.00341885	ACACACACAGACACACACACA	5.20157e-05	AGGGACCAATCAGAGGTCAGC	0			GGTGCTGCCTCAGCGCCTCTG	4.96356e-124	CAGGACAGCCAGGACTATACA	3.60223e-10	TGGGTAGAGTGCTCCTCTGAG	0	CTTCAAAGAAGATCTAATTCC	1.14715e-47	GATGATGATGATGATGATGAT	1.14715e-47	TGTAGACAGTGCTGAGGTTCT	0	TATATATATATATATATATAA	9.75583e-08					TGGAAGAGCAGCCAGTGCTCT	7.0499e-09	AGAAGATGCCCCAACTGGTAA	2.53128e-13									GGAAAATACCTAATTAAAAAA	2.9216e-23	CCAGTAGCCAACATCAAAGTA
110	ACCAGTACCATGCAGTTTTTA	1.42352e-12			GGTGATTCCACCAGAGGTTCT	6.94461e-07	GTCACTCCCTGATTGGCTGCA	3.51996e-52	CCTCTGTTGAGGGGCATCTGG	0.00341885	ATCTAACGAGATGATCATGTG	5.20157e-05	ATAGTCCAGTGACCATAACAG	0			GCCGGGCGGGCACCTGTCCTC	4.96356e-124	GTGTGTGTGTGTGTGTGCGCG	5.33519e-10	CATAGTGGACAAATTTGTAAT	1.06226e-262	ATCTCCCTTGTTTATATCTCC	1.157e-43	ATCTATATCTATATCTATATC	6.54892e-36	TGTGCACTGTGGTATCCCATC	0	TGCTGCTGCTGCTGCTGCTGC	3.68698e-07					TTGCTTCTTGGTCATGATGTT	7.0499e-09	AAATCAACCAAGTGGAAACAA	1.22046e-11									CACAGACACAGACACAGACAC	2.9216e-23	GATAAGTGGATATTAGCCCCA
111	TTTAGCAGTGTTCTCCTGTAT	3.55704e-12			AATGGCAGAGAAGCACCTGAA	1.00569e-06	TCACACATGCACTCAGCTGCA	3.51996e-52	TATTTTATATTATTTGTGACT	0.00341885	GGGTGTTGTTTCCCTAATTTC	9.27751e-05	ATGACCATAACAGATGCCATA	0			GTGCTTCCGCCTGTTCCAGAA	4.96356e-124	CCATTTGGCTAGGAATTTCAT	7.0499e-09	GGTGAGCCAGAATGGACACAT	1.68034e-224	GACCCAACATTCTGCTGCTTA	6.69381e-37	TCTTTCTTCTTCTTCTTCTTC	1.92798e-31	TTCTGGAACATTTCCAGGTTC	0	GAGGCAGAGAGGCAGAGAGGC	4.32758e-07					CACTCACACACACACACACAC	1.11724e-08	ACAAGTAGACCAATGGAATAG	2.03556e-11									CTCTCTCTGTCTCTGTCTCTC	2.9216e-23	CAGGTGATGGAAATGAACAAA
112	AGGACTTGTAACTCTTTAGCA	1.22046e-11			AGATCGAGAATTGACAAATGG	1.00569e-06	TCTGTTAAGTCCATTTGTTTC	3.51996e-52	ATGAGCATGGGAGATCTTTCC	0.00341885	TTTATCATGAATGGGTGTTGG	0.000278356	ATGCTCAGTGGGTACTGCAAG	0			AGACTAATTTCCTAAGTTCGG	4.38218e-120	AGGCCAGCCTGATCTACAGAG	7.0499e-09	AGGGAGGGAGGGAGGGAGGAG	1.68034e-224	TGTAATCCATTATATAAACAA	6.69381e-37	CCTCTCTGCCTCTGCCTCTCT	2.68452e-25	TTGATTTTACATACAACCATT	0	GAAATGTAAATAAAGAAAATA	5.30738e-07					ACTTGACACAGCTGGAGTTAT	9.75583e-08	AGTCCTGGGCACCCCAACACA	3.60223e-10									ACAGACACAGACACAGACACA	3.77081e-20	GAGAAAGAAAGAAAGAAAGAA
113	AGTATAGCCTTTTGTAGAAGG	1.22046e-11			GTCTTCTCATTGTGTCCTGGA	1.00569e-06	CAGCTGCACATGAGGGTTAGT	7.81428e-51	CCTTTCCTTTCCTTTCCTTTC	0.00469054	TTGCTATCCTAGGTTTTTTGT	0.000278356	CAATGACCATAACAGATGCCA	0			GTGGCCGGCTGTCCCCGGCCC	4.38218e-120	ATGTTTGTGCAGGAATAGAAA	7.0499e-09	TGTCCTGTCCTGTCCTGTCCT	7.07612e-181	ATACAATTTCCTAAACACATG	6.69381e-37	TTAGCTCCCTTGTCGAAGATC	2.00851e-24	TTGGGGGACCCTGGGGAGATA	0	GTAAATAAAGAAAATATCTAA	8.05981e-06					TCCCCTCCCCTCCCCTCCCCT	2.85638e-05	AATAAGACAAAAAGACCACCA	1.01259e-09									TTCCACTCACCAGAGGTCTTA	3.77081e-20	TTTTTGGTTTTTTGAGACAGG
114	GGTACCATGAGGTGCTGAGAA	1.22046e-11			TAATCAAACTCAGGGGTGAAA	1.00569e-06	AGGGTTAGTTACTGTCATCAC	1.14715e-47	ATTTTCTGAGGAACCGCCAGA	0.0049925	AAAGAAAGAAAGAGAGAGAGA	0.000278356	CACAGACACAGCTCCTGAGGT	0			AGGTCTAGGTTCTCAGGTGTG	6.73464e-114	CCCAGATGTAGCTGTCTCTTG	1.11724e-08	TTGTAATCCCAGGAGATGGTG	1.39084e-163	TAAAGGGGTCTGCAACCCTAT	6.69381e-37	CTCTGCCTCTGCCTCTCTGCC	1.09049e-23	TTTACAGTTTCTGTTGTGAAG	0	TGTGTGTCTGTGTGTGTGTGT	1.24144e-05					AACGCCAGGGCCAAAAAGGGG	5.20157e-05	CCAAAACACCATCAGATCCTT	7.0499e-09									CTATATCTATATCTATATCTA	3.18098e-19	GCTTGCTCAGCCTGCTCTCTT
115	GTGTCTCTGGTTTTATGTGAA	1.22046e-11			CTAAATCAGATAGGGGACTAA	4.13223e-06	ATGCACTCAGCTGCACATGAG	2.19644e-45	TCCAGTCTATTTGGAGTTCTG	0.0049925	TCAGGTGCTTCTCTGCCATTC	0.000278356	CACTGTAGTACACAGGACAGC	0			GCTGTCCCCGGCCCACACAGG	6.73464e-114	TCCAAATAGACTGGACCAGAA	9.75583e-08	CTACACTACACTACACTACAC	1.39084e-163	TCTCGTTAGATGCAGAAAAAG	6.54892e-36	GCTTTGCTTTGCTTTGCTTTG	3.77081e-20	TTTTGAAACAGGTGTCACCAT	0	TCCCTGGATATGGCAGTCTCT	0.000435837					TCTTTCTTTCTTTCTTCCTTC	5.20157e-05	CCTGAACAGAACAGCAATGGC	7.0499e-09									GTTTGGATGTGTTTTCCTGTT	1.62746e-17	CAAACATCATGACCAAGAAGC
116	TTACTTGACCTTTTTCCCTTA	1.22046e-11			ATTCAGAATTGAGAGTTCCTC	8.05981e-06	ACATGAGGGTTAGTTACTGTC	9.2642e-45	TTTTTAGGGTCACTTATATAT	0.0049925	TTTCCCAATCTGTTGGTGGTC	0.000362139	CAGCCCACAGACACAGCTCCT	0			TCGGCGGGTCCCGGACCAAGA	6.73464e-114	CCCACCCCCACTCCCCTACCC	9.75583e-08	GCACACACTAGCAAGATTTTG	1.39084e-163	ACCAGGCTGACCTCGAACTCA	1.92798e-31	TCTATATCTATATCTATATCT	3.77081e-20	CTCACAGGGCCTGCTTCCTCC	1.68034e-224	ATTTACACAATGGAGTACTAC	0.00126575					ACACACACACACTCACACACA	0.00013856	GTAAGCTGAATAAACCCTTTC	1.11724e-08									GACACAGACACAGACACAGAC	1.62746e-17	CACAAACATCATGACCAAGAA
117	TTCTATTTCTTTAGGGGATAT	1.22046e-11			ATTAAGGAAAAGTAATTGTTG	8.05981e-06	TACTGTCATCACACATGCACT	1.157e-43	AATAGACTGGACCAGAAAAGA	0.0049925	TTGAGTTGGAATTTTGATGGG	0.000362139	CATAGTCCAGTGACCATAACA	0			TTCAGACTAATTTCCTAAGTT	2.84419e-109	AGTTCCAGGACAGCCAGGACT	4.32758e-07	GACACATTTGTAATTCCAGGA	4.96356e-124	ATGCCTTCAAAACCAGTACCA	1.92798e-31	TGCCTCTCTGCCTCTGCCTCT	1.62746e-17	CTCTTCTTCCTCTTCTTCCTC	1.68034e-224	TTACATTTCCAATGCTATCCC	0.00400814					CACACACACACACACTCACAC	0.000232986	TATCAGACCTTCAAAGAAGAT	9.75583e-08									TCCACTCACCAGAGGTCTTAG	2.907e-15	GGGGAGGAAAGGGTTTATTCA
118	CAGCTACATCTGGGTCCTTTC	7.01196e-11			TTTGAATAGTTCTTCTTGTTT	8.05981e-06	GTTAGTTACTGTCATCACATG	9.85491e-43	CTAGTGTATGCAATGGTGTCA	0.00689559	CTCTGCCATTCGGTATTCCTC	0.000362139	CATGTGTGCAGACTATGTTTA	0			CAGGTTCTCTGGCGCACCCTC	2.2614e-107	GACCAGAAAAGAAATTCCTCC	1.00569e-06	AGAGTGGACACATTTGTAATC	1.39856e-121	GACAACAAAAGGAGATCAAGG	3.67632e-28	CTCTCTGCCTCTCTGCCTCTC	7.77251e-17	CTCTTTGCTCTAAGTGTGGCA	1.68034e-224	CCCCCTTGATCACTAATTGAG	0.0049925					ACACACACACACACTCACACA	0.000500068	TGGAAACTGAACAACACTCTT	9.75583e-08									TCTACCACTGAGCCACGCCCC	2.907e-15	TTGTGTCAACTTGACACAGCT
119	GTCCACACTTCAGTCTTCATT	7.01196e-11			AACAAGATAGATAAACCCTTA	8.05981e-06	GGAAGGGGAAGGGGAAGGGGA	3.0662e-41	TTTCCCCACTTTCTCCTCTAT	0.0173813	ACCAGTACCATGCAGTTTTTA	0.00126575	CCAATAACCATAACAGATGCC	0			CTTAGGCCGCCTCCCCAGCCG	6.67091e-97	GCTGGGATTTGAACTTCGGAC	1.00569e-06	TTGTCTTGTCTTGTCTTGTCT	8.0117e-103	TGGTTGTACAAGCCTGCAATC	1.17376e-27	TGCCTCTGCCTCTCTGCCTCT	2.907e-15	AGCTCAAGTCTAAGTGGATCA	1.39084e-163	GTGTCCACACTTCAGTCTTCA	0.0173813					CCCTCCCCTCCCCTCCCCTCC	0.00126575	GATAAAAGCAATCTACAGCAA	6.94461e-07									TGGCTCACAACCATCCGTAAT	1.10305e-12	CCAAACCAAACCAAACCAAAC
120	GTTTTCCAGTTTTGTTGAGTA	7.01196e-11			GAAAGAAAGAAAGAAAGGAAG	8.05981e-06	GAGGGTTAGTTACTGTCATCA	1.87104e-38	TTTTTTTTTTTTTTTTTTTGC	0.0173813	AGTAAAACCCTAACTAAGACA	0.00126575	CCACAGACACAGCTCCTGAGG	0			TTCCAGAAGCTGTCAGGTTCT	6.67091e-97	ACCAAGTGGAAACAAGAAGAA	8.05981e-06	GTTGATCCACCTATAGGGTTG	1.73004e-77	CTAAAGAAAGAGATGCCCATG	5.71049e-27	TCTCTGCCTCTCTGCCTCTCT	1.25983e-14	TCTTCTTCCTCTTCTTCCTCT	6.68425e-157							TGAACTCAGAAATCCGCCTGC	0.0049925	TGTTCTCTATGGAATCTTCTG	1.00569e-06									TAGTAGTAGTAGTAGTAGTAG	7.01196e-11	AGCAGCAGCAGCAGCAGCAGC
121	TATTCCTTCCTTGACCAAGGT	7.01196e-11			CACACACACAAACACACACAC	8.05981e-06	CCAGCACCAATTGTTGAAAAT	6.69381e-37	TTGGAAAATTGTTTTCCAGCC	0.0173813	CTTCAATTCTATTCCATTGGT	0.00126575	CGGAGACACGGAGACACGGAG	0			TCCGGAAGGTGGCCGGCTGTC	6.67091e-97	GTAGCTGTCTCTTGTGAGACT	2.09961e-05	GGTGATGAACAGCAGCATGGA	1.73004e-77	TCTCTCTCCCTCCCTCCCTCC	5.71049e-27	TTGGCTACTGGTTTGCTGTAG	1.25655e-13	TTGAACTCAGGACCTCTGGGA	6.67091e-97									GTTACCTCACTCAGGATGATA	1.00569e-06									GTAGTAGTAGTAGTAGTAGTA	9.75583e-08	ACAAAAAGACCACCAACAGAT
122	AAGAACAGTCAGTGCTCTTAA	3.60223e-10			CCATTGGTCTACTTGTCTGTC	2.09961e-05	TTACTGTCATCACATGCACTC	1.17376e-27	TACCTCACTCAGGATGATGCC	0.0205798	TCAAGAGCTCCGGGGTACTGG	0.00126575	CTAACACAACAGCAAAGCAGA	0			TCTAGGTCTAGGTTCTCAGGT	6.67091e-97	CAACTGAAGCTCCTTTCTCTG	2.09961e-05	CCTCCCCCTCCCCCTCCCCCT	3.07011e-65	TATATCTCCCTTGTTTATATC	5.71049e-27	TGTGTGCTTTGAGCTTTACTA	2.53128e-13	CATACACATACACATACACAT	6.82055e-89									ACAGAACTCCAAATAGACTGG	1.00569e-06									ATCTCATTATGGATGGTTGTG	9.75583e-08	AGGGAAGGGAAGGGAAGGGAA
123	AATGGGAGGAGAGGCCCTTGG	3.60223e-10			TAGTCCCTGATTTTAGTGGGA	5.20157e-05	TCATTGAGAAGAGTGTTGTTC	5.71049e-27	CTATACCAGTACCATGCAGTT	0.0310949	TCAGAAGATGGAAAGATCTCC	0.00126575	CTAACACAGTCTCACACTGTA	0			TCTCACCTGTTCAGACTAATT	6.67091e-97	ACACTTTGCCCCTTCTTAGAA	5.20157e-05	CCAGGAGATGGTGAGCCAGAG	3.07011e-65	TTCATCACCAAGGAAGTCAGG	5.71049e-27	TCAACAAATGGTGCTGGCACA	2.53128e-13	CCCTTTCCCTTTCCCTTTCCC	1.73004e-77									TTTAAGATTTATTTATTTATT	6.29176e-06									GGCTTGCTCAGCCTGCTCTCT	1.00569e-06	ACTTTATATGCCTCAGTACAG
124	ACTTGACCTTTTTCCCTTACT	3.60223e-10			TATAGCATTGGAAATGTAAAT	0.00013856	TTCCCCTGTGCCCATATCTTC	5.71049e-27	GGAGGGAGGGAGGGAGGGAGA	0.0310949	GATCCCTGGATATGGCAGTCT	0.00400814	CTCACCTCTGTCTCCTGCTCT	0			TGTCAGGTTCTCTGGCGCACC	3.20094e-93	AATGAAAAGGGAGACATAACA	9.27751e-05	CTTTAATCCCAGCACTCCGGA	4.0699e-63	GAGAGAAGCTGGAAGCAATCC	5.71049e-27	AAAGGCGTGTGCCACCACGCC	7.0499e-09	TGAAGCCACAACATACCCAAA	1.73004e-77									CTGAAGTGTGGACACTATGCC	8.05981e-06									AAAAAAAAAGAAAGAAAGAAA	3.49638e-05	GAGAGAGAGAGAGAGAAAGAA
125	GAATTTGCTTCCTTTTTTTCT	3.60223e-10			CCCCTGAGTTTGATTATTTCC	0.000278356	TACTGTCATCACATGCACTCA	2.00851e-24	GGCCATCTTTTGATACATATG	0.0386209	GTGTCAGCGTTTGGATGCTGA	0.0049925	CTCTGTCTCCTGCTCTGTGTG	0			TCTGGCGCACCCTCTCACCTG	3.20094e-93	CAAACCAGTAGCCAACATCAA	0.00013856	GTGAGCCAGAGTGGACACATT	3.51996e-52	GGACAACATTTAATTGGGGCT	2.9216e-23	CTTTCTTTCTTTCTTTCTCTC	9.75583e-08	GGCTATACAGAGAAACCCTAT	1.73004e-77									ACAAGAAGCCTACAGAACTCC	8.05981e-06									GCCAGGACTACACAGAGAAAC	5.20157e-05	GGGAGGGAGAGAGAGAGAGAG
126	TCTCTATACCAGTACCATGCA	3.60223e-10			GTCTTTGAGTTTGTTTATATA	0.000278356	CTCTGGTTTTATGTGAAGTTC	1.22272e-21			GTTGGCTACTGGTTTGCTGTA	0.0049925	CTGCTCTGTGTGTGCATAGCT	0			GCTGCCTCAGCGCCTCTGTGC	1.03355e-90	TTGTGATTGGGTTACCTCACT	0.000278356	CAGGAGATGGTGAGCCAGAGT	1.157e-43	CACAAACAGGACCCAACATTC	2.9216e-23	GTGGCGCACACCTTTAATCCC	9.75583e-08	GTATGATAAAAACTTCAAGTC	3.07011e-65									AATCCAGGACACAATGAGAAG	5.20157e-05									CACACACACACACAAACACAC	5.20157e-05	CTTCCCTTCCCTTCCCTTCCC
127	GCAGTTTTTATCACAATTGCT	3.47042e-09			TTTGTTATTCCAGATGAATTT	0.000278356	TGTATGTGTATGTGTATGTGT	3.77081e-20			TATACTATCATATCATCTGCA	0.0049925	CTGTGTGTGCAAAGCTTCCCC	0			GCGACCGCTGCTGCTGTGGCT	1.63493e-87	GAGCTTCAGTTGAGGAAATGC	0.000278356	GTGAGCTCCAGGACAGCCAGG	1.28705e-39	CAGAAGTTATGAAACAAATGG	2.9216e-23	TCTCTCTGTCTCTCTCTCTCT	9.75583e-08	CTGAAAACAGCTACAGTGTAC	3.51996e-52									CAAACCAGTAGCCAACATCAA	0.00013856									ACGCACGCACGCACGCACGCA	0.000362139	TGTAGAAGGATCTGATGGTGT
128	ATTGAGAGTTCCTCTTGGAGG	7.0499e-09			AGCTTGACAACACATCTAAAA	0.000278356	TCTCTCTCTGTCTCTCTCTGT	1.62746e-17			CACACACAGACACACACACAC	0.0049925	CTTTGGTCTTTGTCCTCTTCC	0			ATTTCCTAAGTTCGGCGGGTC	1.73004e-77	GTTTTGTGTCAACTTGACACA	0.000278356	AGCCAGAGTGGACACATTTGT	3.18136e-35	TGGAAAATGCAAAAAGATCCT	2.9216e-23	TAGTAGTAGTAGTAGTAGTAG	5.30738e-07	TTTCTCTCTCTCTCTTTCTTT	3.51996e-52									CAAATAACCCCATTAAAAAAT	0.000278356									TGGTGGCTCACAACCATCCAT	0.000435837	GTACTGGCTAGTTTTGTGTCA
129	CCATCTATGGTAATTGAGAGT	7.0499e-09			ACAAAGATAGAGAACTTCAGA	0.000278356	CTGAAGACAGCTACAATGTAC	4.08592e-17			TATTCCTCAGGTGAGAATTCT	0.00689559	GACACAGCTCCTGAGGTGGCC	0			CCGGAAGGTGGCCGGCTGTCC	1.73004e-77	CATGATAAAAGCAATCTACAG	0.000278356	GCATCCACTTCTGTGTTTGCC	5.71049e-27	CCCTAAAGAAATAGAAGCAGT	1.22272e-21	AGAACATTTTATCCTAAAACA	1.00569e-06	TCTGGTGTGTCTGAAGTCAGC	3.51996e-52									GAAATTAAAGACTTTTTAGAG	0.000278356									CTCTTCCGAAGGTCCGGAGTT	0.0049925	AGGAGCTTCAGTTGAGGAAAT
130	TTCTTTATTCCTTCCTTGACC	7.0499e-09			CACCATGCCTGACCTAAAGCT	0.000362139	TCTCTGTGTAGTCCTGGCTGT	4.08592e-17			TAAAATAAAATAAAATAAAAT	0.00689559	GACACTCCCCAGGTTGGGCAC	0			CGCACCCTCTCACCTGTTCAG	1.73004e-77	AAACATCATGACCAAGAAGCA	0.000435837	TGTCTTGTCTTGTCTTGTCTT	2.9216e-23	AGGCTGACCTCGAACTCAGAA	3.77081e-20	TGTGTGTGTGAGTGTGTGTGT	4.13223e-06	TATGTGTGTGTGTATGTGTGT	1.14715e-47									GGGAGGAATTTCTTTTCTGGT	0.000278356									TTGAGTTCCAGTCCTGACTTC	0.0116171	GTGGTGGTGGTGGTGGTGGTG
131	TTGTCAAGCTGCTAGTATGTG	7.0499e-09			TAGGGTTTTACTGCTGTGAAC	0.000362139	AGGCGTGCGCCACCACCGCCC	2.907e-15			ATTAGCTGACTGTGAGCATCC	0.0173813	GCAGATGCAGATCCTGAACCT	0			CTCTGGAGTTAGTAGTTATAG	1.73004e-77	AGAGAGGCAGAGAGGCAGAGA	0.00303082	AGAGAGGCAGAGAGGCAGAGA	1.22272e-21	ATCTCATGATGATGGTAGAGG	3.77081e-20	AAGAAAAAGAAAAAGAAAAAG	8.05981e-06	TGGGGTACAGAGCTAAACAAA	1.157e-43									TCTCGATCTTACAGCACAAGC	0.000278356									AGCAAGTTGGGGAGGAAAGGG	0.0116171	CAAATGGATGGACCTGGAGGG
132	TAAGGAAAAGTAATTGTTGCT	1.54343e-08			GGGTGGGTAGGGGAGTGGGGG	0.00126575	AGCAAAGCAAAGCAAAGCAAA	3.55704e-12					GCATAGCTTCCCCCTCCTCCT	0			GACCAAGATGGCGACCGCTGC	1.73004e-77	TTCTTGGTCATGATGTTTGTG	0.0049925	CAGAGAGGCAGAGAGGCAGAG	2.30489e-17	CACAACAATCAAAGAAAATGG	3.77081e-20	ACAACCCTGAGATTCCACCTC	8.05981e-06	TATATTATATTATATTATATT	3.0662e-41									GGCGTGCGCCACCACGCCCGG	0.000278356									GAAACCCTGTCTCGAAAAACA	0.0463679	TGGTATAGCATTGGAAATGTA
133	TACATATACATATACATATAC	9.75583e-08			CCTACAGAACTCCAAATAGAC	0.00126575	CATTTTTTATTAGGTATTTAG	3.55704e-12					GCCAACGACTCGTGCACATAG	0			GCCTGTTCCAGAAGCTGTCAG	1.73004e-77	GAGGGGCATCTGGGTTCTTTC	0.00864453	AGGCAGAGAGGCAGAGAGGCA	7.77251e-17	ATCCCCTAAAGAAATAGAAGC	3.77081e-20	CTGGAAGAGCAGCCAGTGCTC	8.05981e-06	CAGCTCCTGCCTCCAGGTTCC	6.69381e-37									GAGTTCTATCAGACCTTCAAA	0.000435837
134	ATACCAAAAGTCCCCCATACC	9.75583e-08			TTATATTATTTGTGACTATTG	0.00126575	TTTGTTTTGTTTTGTTTTTTT	1.22046e-11					GCCCCTGTGCAGTGATATCCC	0			GCTGTCAGGTTCTCTGGCGCA	1.73004e-77	GCCCCGGCATAGTCTCACAAG	0.0116171	GCAGTCAGTGCTCTTAACTGC	7.77251e-17	ATGGGACCTAATGAAACTCCA	1.62746e-17	AGAAGGAGGAGGAGGAGGAGG	9.27751e-05	GTGTCTGAAGACAGCAACAGT	6.69381e-37									TACATATACATATACATATAC	0.00126575
135	TAGTGGGATTGCTTCCAGCTT	9.75583e-08			GCCTGCCTGCCTGCCTGCCTG	0.00126575	GTTCTTCTTGTTTCCACTTGG	3.60223e-10					GGCCATCTCTCTCAGCCCACA	0			GTGTGTGTGTGTGTGTATAAA	1.73004e-77	ATTGCTGTTCTGTTCAGGAAT	0.0173813	CAGAGTGGACACATTTGTAAT	2.907e-15	TTCAAAGGATAATAACAGAAA	4.08592e-17	AGTTTTGTTGAGTATAGCCTT	0.000278356	AAACAAACAAACAAACAACAA	2.9216e-23									AAATTCCTGAACAGAACAGCA	0.0049925
136	TGAGGTGCTGAGAAGAAGGTA	9.75583e-08			ATGGTGTTTTGGATTTCTTCA	0.0049925	CTGGCTGTCCTAGAACTCACT	3.60223e-10					GGGGAAGGATTGACACGTAGG	0			GACCGCTGCTGCTGTGGCTTA	1.73004e-77			GCAGAGAGGCAGAGAGGCAGA	1.38591e-14	AGATGGCCTAGTTGGCCATCA	2.907e-15	TTGTTTGTTTGTTTGTTTTGT	0.00126575	CCTTGAAGATATGGGCACAGG	2.9216e-23									AAATTCACCCAAGAGGAGTAG	0.0049925
137	GTGTGTGTGTGAGTGTGTGTG	3.68698e-07			AGAGTGGTTGTACAAGCTTGC	0.0049925	TCGAAGATCAAGTGACCATAG	7.0499e-09					GTATGTGGATGTGTGTTTGTG	0			CAAGATGGCGACCGCTGCTGC	1.73004e-77			CATACACACACACATACACAC	2.53128e-13	ACAAGAGATGGAAGAGAGAAT	2.907e-15	GTAGTAGTAGTAGTAGTAGTA	0.00126575	TCCCTTTCCCTTTCCCTTTCC	3.77081e-20
138	GTATTTAGCTCATTTACATTT	5.30738e-07			AAAGAAAGAAAGAAAGGAAGG	0.0049925	TGGGCTGCAGCCAATCAGGGA	7.0499e-09					GTCCAATGACCATAACAGATG	0			CCGCTGCTGCTGTGGCTTAGG	1.73004e-77			GTAGACCAGGCTGACCTCGAA	2.53128e-13	GGACAGCCAAGGCTACACAGA	2.907e-15	CCCTGAGTTTGATTATTTCCT	0.0049925	GCGTGCACCACCACGCCCGGC	1.62746e-17
139	AAAAGTCCCCCATACCCACCC	6.94461e-07			ACTACTACTACTACTACTACT	0.0116171	AGTGTCTCTGGTTTTATGTGA	9.75583e-08					TAGTCCAATGACCATAACAGA	0			CTGTTCAGACTAATTTCCTAA	1.73004e-77			GCCAGAGTGGACACATTTGTA	1.22046e-11	AGAAGATCTCAGAAGATGGAA	7.54135e-14	TTTCCAGTTTTGTTGAGTATA	0.0049925	TCCCCTTCCCCTTCCCCTTCC	1.25655e-13
140	GAAATTGGTCTGAAGTTCTCT	6.94461e-07			AAAATTGGACATAGTACTACC	0.0116171	CCTTGATCCACTTAGATTTGA	9.75583e-08					TATAAAACAATGTATATAAAG	0			TGCCTCAGCGCCTCTGTGCTT	1.73004e-77			ACTTGCTTCTTGGTCATGATG	2.03556e-11	CAACAGATACAAAAATATTGA	1.25655e-13	AAAAAAACAAAAAACAAAAAA	0.0049925	CACGCACGCACGCACGCACGC	7.73711e-12
141	CTACTCCAGCTTGTTTCTTCA	8.05981e-06			AGGGATCTGCAACCCTATAGG	0.0149657	GTCCCATTTGTCAATTCTCGA	9.75583e-08					TCACCTCTGTCTCCTGCTCTG	0			GACTAATTTCCTAAGTTCGGC	1.73004e-77			TATGAACTAACCAGTACCCCC	7.01196e-11	CATGGGTGTTTTGTTCCCAAT	2.53128e-13	TACAGGGGAATGCCAGGGCCA	0.0116171	GATCAAGGGGATACAAATTGG	1.22046e-11
142	CTCTTGGGTGAATTTGCTTCC	8.05981e-06			AGAGATATTAAGGAAAAGTAA	0.0173813	CACTTTCTCCTCTATAAGTTT	6.94461e-07					TCCAATGACCATAACAGATGC	0			GGTGATGGTGGTGGTGGTGGT	1.73004e-77			TGCACAAACATCATGACCAAG	3.47042e-09	GGAAGAGGAAGAGGAAGAGGA	2.53128e-13	TGTGTGTGAGTGTGTGTGTGT	0.0173813	AAAAGCCTTGAAGATATGGGC	3.60223e-10
143	GGCTACTCCAGCTTGTTTCTT	8.05981e-06			ATACAGATCTTTCACTTCCTT	0.0173813	CAGAGTGGTTGTACAAGCCTG	2.09961e-05					TCCCACACTGTTCCAGGACCA	0			CAGAGGCGCTGAGGCAGCACC	1.73004e-77			ACAGGGTTTCTCTGTATAGTC	7.0499e-09	AGAAGATGCCCCAACTGGTAA	2.53128e-13	CTTCCTTTCTTTCTTTCTTTC	0.0310949	AAGAAAGAAAGAAAGAGAGAG	1.01259e-09
144	GTTCAGGAATTTTTCCCCTGT	8.05981e-06			TTGGAAAATTGTTTTCCAGCC	0.0173813	AGCACAAGCCATTGCTGTTCT	4.03366e-05					TCCTCCTCACCTCTGTCTCCT	0			CCCGCCGAACTTAGGAAATTA	1.73004e-77			TTTCCCAATCTGTTGGTGGCC	9.75583e-08	AAGAAGATCTAATTCCAGTTC	2.53128e-13			GAGATCCAGCTGTAAGGCATT	7.0499e-09
145	TCTTGTTTCCACTTGGTTGAT	8.05981e-06			ACAGATACCAGGTACCAAAGT	0.0173813	TCCATTTGGCTAGGAATTTCA	5.20157e-05					TGAAGCAAATATTCAAGAACT	0			TGTTCCAGAAGCTGTCAGGTT	8.13277e-67			TCCCCCTCCCCCTCCCCCTCC	9.75583e-08	AACAAAAAACAAACAAACAAA	2.53128e-13			CTTCCCCTTCCCCTTCCCCTT	9.75583e-08
146	TTATATGTTACTTGACCTTTT	8.05981e-06			TCACAGGGCTCCCAATGGAGG	0.0173813	AGAAGGAGGAGGAGGAGGAGG	9.27751e-05					TGCTGAAGACTGGGGTGGGAC	0			TCTCTGGCGCACCCTCTCACC	3.07011e-65			AGAGGCAGAGAGGCAGAGAGG	3.24046e-07	AGTCCCCCATACCCACCCACC	1.22046e-11			TGTGTATGTGTGTGTATGTGT	6.94461e-07
147	TTTATTATTATATGTAAGTAC	8.05981e-06					ATTGCTCTGTAGTAAAGCTTT	0.000278356					TGGGAGACAGTAGAACCATCC	0			TCAGACTAATTTCCTAAGTTC	3.07011e-65			ATACAGAAAATGTGGTACATC	1.00569e-06	GGGAGACTTCAACACACCACT	1.22046e-11			GTTTTTTGTTTGTTTGTTTGT	1.00569e-06
148	TTTCCACTTGGTTGATTTCAC	8.05981e-06					GTGTGTTTGTGTGTGTGTGTG	0.000362139					TTACAGCTGGGGCAGCAAGAT	0			GAGAGGGTGCGCCAGAGAACC	3.07011e-65			GATAACTCCAGCTGTGTCAAG	1.00569e-06	TGTGTGTGTGTGTGTCTGTCT	1.22046e-11			ACTCAGCTATTAAAAACAATG	1.00569e-06
149	TTTGTTGAGTATAGCCTTTTG	8.05981e-06					TTTTTGTTTTGTTTTGTTTTT	0.000435837					TTATTTGGAGGAATGAAAAAT	0			CCCGGCCCACACAGGGTGCTG	3.07011e-65			TCTTTTGCCTTGCAGAAACTT	5.20157e-05	CATAGATGGAGAAACCAAAGT	3.60223e-10			CTCTCTCTCTCTGTGTGTGTG	1.72995e-06
150	TTTTGATGGGGATTGCATTGA	8.05981e-06											TTGTGCACAAAGCCAGGTTTC	0			GGTTCTCTGGCGCACCCTCTC	4.0699e-63			ACACTAGCAAGATTTTGCTGA	0.00126575	ACAGACTGGCTACACAAACAG	3.60223e-10			TTTCCCTTTCCCTTTCCCTTT	8.05981e-06
151	CCACTGGATGGTTTTAGCTCC	2.09961e-05											TTTCTCAAACCAGACTTAAGG	0			GCCTCTGTGCTTCTGCCTGTT	4.0699e-63			GTGATCAAGGGGGAAAGGCCC	0.00126575	AGAGGAGGAGGAGGAGGAGGA	5.33519e-10			TCCATTGTTGGTGGGATTGCA	2.09961e-05
152	GCAATGTGTGCTTTGAGCTTT	2.09961e-05											AGGAAAATGCTGAGGAGATCC	1.39084e-163			GGCGACCGCTGCTGCTGTGGC	4.0699e-63			GAACATCCCTCCATGGCCTCT	0.0049925	CCAAGAGGAACTCTCAATTCT	1.01259e-09			CTTATGAATATCGATGCAAAA	5.20157e-05
153	GTGAACAGACACCATGACCAA	2.09961e-05											ACACACTCACACACTCACACA	7.80396e-142			GATGGCGACCGCTGCTGCTGT	1.6255e-55			GATGCAGAGGCCATGGAGGGA	0.00864453	CAAAAGGAGATCAAGGGGATA	5.15898e-09			ACGCACGCACGCACGCACGCA	0.000362139
154	CAAGGTATCATTGAGAAGAGT	5.20157e-05											AAGACGCAACAAACCAGAATC	4.96356e-124			GGCGCACCCTCTCACCTGTTC	3.51996e-52			CTTCAGTTGAGGAAATGCCTC	0.0116171	ATAAACAGCTTCGGTGAAGTA	7.0499e-09			AGATCTCAGAAGATGGAAAGA	0.0049925
155	CCACCCCATAATCAGCATCCA	5.20157e-05											GTGTGTGTATGTGTGTGTATG	4.96356e-124			GCACCCTCTCACCTGTTCAGA	3.51996e-52			CTTTGAAGGTCTGATAGAACT	0.0173813	CTTCCTTCCTTCCTTCCTTCT	7.0499e-09			TTATCCTAAAACAAAAGGATA	0.0049925
156	GGGCATAGTGTCCACACTTCA	5.20157e-05											CACTTAGAACACAGCTGTCAG	6.67091e-97			TGTCCCCGGCCCACACAGGGT	3.51996e-52					AAGAAGCCTACAGAACTCCAA	7.0499e-09			AGAGGCAGAGAGGCAGAGAGG	0.0149657
157	GGTCTGAAGTTCTCTATCTTT	5.20157e-05											TTATTAGACGCGTTCTCACGA	6.67091e-97			TGGTGGTGGTGGTGATGGTGG	3.51996e-52					AAAAGGGAGACATAACAACAG	1.11724e-08			AGATCCTGAAGAAATCCAAAA	0.0173813
158	TACTCCTCTTGGGTGAATTTG	5.20157e-05											AGGGGCAGGGGCAGGGGCAGG	1.73004e-77			GAAAAGGAAAAGGAAAAGGAA	1.14715e-47					CAAAACACCATCAGATCCTTC	1.54343e-08			AAAGAAATTAGGGAAACAACA	0.0173813
159	TTATGTGTCGGGAGGAATTTC	5.20157e-05											ACAGGTGAGAGGGTGCGCCAG	1.73004e-77			ACCGCTGCTGCTGTGGCTTAG	1.157e-43					ACTCAAAGACAAAAACCACAT	9.75583e-08			AGTGTACTCATATACATAAAA	0.0173813
160	AAGGAGGGGCATAGTGTCCAC	9.27751e-05											AGTTTGAGGCCAGCTTGGTCT	3.51996e-52			CAGCTTCTCTCCATTTACTTT	1.157e-43					TTAAAGAAGATCTCAGAAGAT	9.75583e-08
161	CATAGTGTCCACACTTCAGTC	0.000278356											TGTGTGTATGTGTGTGTATGT	9.2642e-45			AACTTTTATCATGAATGGGTG	3.0662e-41					ATGGACCATCTAGAGACTGCC	9.75583e-08
162	CATTTTTTCAGGTGCTTCTCT	0.000278356											TATTGGATGGAACACAGGGCC	6.54892e-36			ACCAAGATGGCGACCGCTGCT	3.0662e-41					AACTCAAAGACAAAAACCACA	9.75583e-08
163	TCTTTCTTTTTTTTTTTTTTT	0.000362139											GTATGTGTGTGTATGTGTGTG	3.67632e-28			CTGTCAGGTTCTCTGGCGCAC	3.0662e-41					CCAGCCCTTCAAAGGATAATA	9.75583e-08
164	GAAAGGAAGGAAGGAAGGAAG	0.000435837											AGACAGGGTTTCTCTGTGTAT	5.71049e-27			TTAGTCTGAACAGGTGAGAGG	1.28705e-39					CATCAGATCCTTCTACAAAAG	9.75583e-08
165	GAAAGTGGTGTGTTGAAGTCT	0.00126575											ACCCTGTCTCAAAAAACAAAA	1.22272e-21			CTCTCACCTGTTCAGACTAAT	6.69381e-37					ACAAAATCAGAAATGAAAAGG	9.75583e-08
166	TTCATTTCTGGGTCTTCAATT	0.00126575											TGTGTATGTGTGTGTATGTGT	1.2493e-16			AGGGTGCTGCCTCAGCGCCTC	6.69381e-37					TATCAGACCTTCAAAGAAGAT	9.75583e-08
167	TTTATCTATCTTGTTGATTTT	0.00126575											CGAGATCTGACTCCCTCTTCT	2.907e-15			CTTTTTGCATTTTCCATTTTC	6.69381e-37					ACTCTCAATTACCATAGATGG	1.00569e-06
168	ATTCCACCAGAGGTTCTTTTA	0.0049925											ATTACATTTCCAATGCTATCC	2.907e-15			CTCTGGCGCACCCTCTCACCT	6.69381e-37					AAAACACCATCAGATCCTTCT	1.00569e-06
169	CCCTGTTTAGTTTCTGTTTCC	0.0049925											GTGTAAGCTGAATAAACCCTT	1.25655e-13			GGCTGTCCCCGGCCCACACAG	6.69381e-37					CAAAAACCACATGATCATCTC	1.00569e-06
170	GCATTCCCCTGTACTGGGGCA	0.0049925											AGCAGCAGCGGTCGCCATCTT	2.53128e-13			CTCTAGAAAAAAAGGAAGCAA	6.69381e-37					GATATAAAATTAACTCAAACA	8.05981e-06
171	TTTTATCCTTGAGAAGAGTTT	0.0049925											CTCTGTGAGTTTGAGGCCAGC	2.53128e-13			CAGAGAAGCACCTGAAAAAAT	6.54892e-36					GGAAGCAAATTCACCCAAGAG	8.05981e-06
172	TCTCTACATGGTCCATCCTTT	0.0116171											TTTCCCTTTCCCTTTCCCTTT	7.01196e-11			GGTGGTGGTGGTGGTGATGGT	6.54892e-36					GATGGAGAAACCAAAGTATTC	2.09961e-05
173	TTTGGTTTGGTTTGGTTTGGT	0.0116171											TCTCAGCCTGTTTATTCTTTG	3.60223e-10			CCCACACAGGGTGCTGCCTCA	6.54892e-36					AGATCAAAAATTCAGGTGACA	5.20157e-05
174	TATTTAGCTCATTTACATTTC	0.0149657											AAAACCAAACCAAACCAAACC	3.60223e-10			AGGTTCTCTGGCGCACCCTCT	1.92798e-31					TATCATATCATCTGCAAAAAG	5.20157e-05
175	AGGATCTGATGGTGTTTTGGA	0.0173813											GAGAGAGACAGAGAGAGAGAG	3.60223e-10			GTTCTCTGGCGCACCCTCTCA	1.92798e-31					ATCACTTTTTGCAGATGATAT	5.20157e-05
176	CTTAGAAATGCTTTCATTGTG	0.0173813											AAGGCGTGTGCCACCACGCCC	3.60223e-10			GTAGCTGTCTTCAGACACCCC	1.92798e-31					TTTTCACCAGAGACTATGAAA	5.20157e-05
177	GTAGATTGCTTTTATCATGTT	0.0173813											AAAGCAAAGCAAAGCAAAGCA	5.33519e-10			GGTGCGCCAGAGAACCTGACA	1.92798e-31					CAATCTACAGCAAACCAGTAG	5.20157e-05
178	TTTATTAGGTATTTAGCTCAT	0.0463679											TATCCAACATATATAAAGAAC	7.0499e-09			ACCTGTTCAGACTAATTTCCT	5.71049e-27					CTTGATGATAATGGACTGAAC	0.000278356
179													TTTGTTGTCGAATTGCTCTGG	1.11724e-08			CACCTGTTCAGACTAATTTCC	5.71049e-27					AGAAGGTGGACTTCAGAAAAT	0.000278356
180													AGTCTTGGGTTCTATAAGAGA	9.75583e-08			GTTTCTGCAAGGCAAAAGACA	5.71049e-27					AGGGAGCTAAAACCATCCAGT	0.00126575
181													CTTCCCCTTCCCCTTCCCCTT	9.75583e-08			AAAAGGAAAAGGAAAAGGAAA	5.71049e-27					CCTATGGTCACTTGATCTTCG	0.00126575
182													ACTAGACAAGGCTGCCCACTT	6.94461e-07			AAAAACTTCAAGTCTCTGAAG	2.9216e-23					AGGGACTAGACAAGGCTGCCC	0.00126575
183													AGAGAGACAGAGAGAGAGAGA	6.94461e-07			CAGGGGCAGGGGCAGGGGCAG	2.9216e-23					GTCTTGGAAAGATCAGGAATT	0.00126575
184													AACAAAACTGGAAAACCTGGA	1.00569e-06			ACAGAAAAAAACCAATACAAG	2.9216e-23					AAGATCAGGAATTCAAGGCCC	0.0049925
185													TTGGAGTTCTGTAGGCTTCTT	8.05981e-06			AAGAGTTACAAGTCCTTAAAG	2.9216e-23					ACAAGTAGACCAATGGAATAG	0.0049925
186													TGGTGGCGCATGCCTTTAATC	2.09961e-05			CAACATTGTAAAAATGGCTAT	1.22272e-21					AAGAAAGAAATTAAAGACTTT	0.0049925
187													GGATGCTCACAGTCAGCTATT	4.03366e-05			GGGGCTAATATCCACTTATCA	1.22272e-21					GAGGAGGAGGAAGAGGAGGAG	0.0049925
188													CAAAATTCCAACTCAATTCTT	5.20157e-05			GATACCTTGGTCAAGGAAGGA	3.77081e-20					GATCGAGAATTGACAAATGGG	0.0049925
189													TGTTCAGTTCTGAGCCCCATT	0.000278356			TTTTCTTTATTGTGTCTACTT	3.18098e-19					AAATTAAAGACTTTTTAGAGT	0.0049925
190													CAAAGCAAAGCAAAGCAAAGC	0.000278356			CTTTTCCAATTTGTATCCCCT	3.18098e-19					ATAAACAGGCTGAGAAAGAAA	0.0116171
191													AAACCAAACCAAACCAAACCA	0.000321493			TAAAGATTTATTTATTTATTT	1.36125e-18					GAACCCACACACCTATGGTCA	0.0116171
192													CTCTCTCTTTCTCTCTCTCTC	0.00126575			TAGCCAACATCAAAGTAAATG	1.36125e-18					GGATATACCTTCTTCTCAGCA	0.0116171
193													AACTTATAGAGGAGAAAGTGG	0.00341885			TTAAAGTCCTTCTTGATGTCC	1.62746e-17					CTACAAAAGGCTATACTCAAC	0.0173813
194													TAAGACAAAAAGACCACCAAC	0.00400814			TTATTTACATTTCAAATGTTA	4.08592e-17					ATACACTAGCAAGATTTTGCT	0.0173813
195													CCTCCCCAACTTGCTTCTTGG	0.0173813			CCTGGACGAAATGGACAAATT	2.907e-15					TGGATATTAGTCCCCTATCTG	0.0205798
196													GTGGTTTAGGTATCAGAGTAA	0.0173813			TCATCTCGTTAGATGCAGAAA	2.907e-15					AGGTGGATTTCTGAGTTTGAG	0.0310949
197													ATGCTCACAGTCAGCTATTGG	0.0205798			CTCGATCTTACAGCACAAGCC	2.907e-15
198																	CACAGAAAGATCCAACAAAGA	2.907e-15
199																	AAGAAAATGGAAAATGCAAAA	1.25655e-13
200																	AGTTACAAGTCCTTAAAGAAA	2.53128e-13
201																	TGAAAGATCTGTATGATAAAA	2.53128e-13
202																	GCCTCCATGAGATCCAGCTGT	2.53128e-13
203																	CTGTTCACAGCAGTAAAACCC	3.55704e-12
204																	GAAGAAATCCAAAACACCATC	3.55704e-12
205																	AAAAGGAGATCAAGGGGATAC	2.03556e-11
206																	CCTGGAATAAAACCTACTTGG	3.60223e-10
207																	GCACTAAATAAAGATAGAATA	1.01259e-09
208																	ATGGCTTGTGCTGTAAGATCG	2.06328e-09
209																	ACAGAACAGCAATGGCTTGTG	7.0499e-09
210																	TCTGTCTCTGTCTCTCTCTCT	7.0499e-09
211																	TAGACTAACAGACTGGCTACA	7.0499e-09
212																	TAAGATCGAGAATTGACAAAT	1.11724e-08
213																	CACTTTTTGCAGATGATATGA	1.11724e-08
214																	GGTGGTGGTGGTGGTGGTGGT	1.11724e-08
215																	TCTCTCTCTCTCTGTCTCTCT	1.54343e-08
216																	CCCCCCCCCCCCCCCCCCCCC	9.75583e-08
217																	TGAAGATGTAGAACTCTCAGC	9.75583e-08
218																	GAGGAACACTCCTCCATTGTT	6.94461e-07
219																	TTGCTGTTCTGTTCAGGAATT	1.00569e-06
220																	TGTCTTTTGCCTTGCAGAAAC	1.00569e-06
221																	CTTTTGGCAAGATAGCCATTT	1.00569e-06
222																	GTTCTAGGACAGCCAGGGCTA	1.00569e-06
223																	GTGTCCACACTTCAGTCTTCA	4.13223e-06
224																	ATTCTCACCTGAGGAATACCG	8.05981e-06
225																	CCAACTCTAACAACAAAAATA	8.05981e-06
226																	TCTTCAATAACAACATAAATA	8.05981e-06
227																	AGATACAAAAATATTGAAATT	8.05981e-06
228																	CACAGTGAAACTAACAGAAGT	8.05981e-06
229																	TGGTGGTGGTGGTGGTGGTGG	2.09961e-05
230																	AGGCAGGCAGGCAGGCAGGCA	4.03366e-05
231																	ATCTTCTGAGATCTTCTTTAA	5.20157e-05
232																	TTAGGGTCACTTATATATACT	5.20157e-05
233																	TAGAGGAGAAAGTGGGGAAAA	5.20157e-05
234																	AGACATAACAACAGATCCTGA	5.20157e-05
235																	ACAGTCAGCTAATGGATGGAT	9.27751e-05
236																	CTGAAGAAAGAAATTAAAGAA	9.27751e-05
237																	AAGTAGACACAATAAAGAAAA	0.000278356
238																	TGTGGTTTAGGTATCAGAGTA	0.000278356
239																	GACTAGACAAGGCTGCCCACT	0.000278356
240																	GGGTTTATCTATCTTGTTGAT	0.000278356
241																	TATCATACAGATCTTTCACTT	0.000278356
242																	GTGGTGGTGGTGGTGGTGGTG	0.000435837
243																	GCAGGCAGGCAGGCAGGCAGG	0.000500068
244																	CTTGTGCTGTAAGATCGAGAA	0.00126575
245																	AAAATATTGAAATTGTCCCAT	0.00126575
246																	GTAGTAGTAGTAGTAGTAGTA	0.00126575
247																	TTACCATAGATGGAGAAACCA	0.00126575
248																	AAAGATTTATTTATTTATTTA	0.00126575
249																	GAAGATGGAAAGATCTCCCAT	0.00126575
250																	GAGAAAGAGGAACACTCCTCC	0.00341885
251																	CCCATTTTTTAATGGGGTTAT	0.0049925
252																	ATAGCCTTTTGTAGAAGGATC	0.0049925
253																	ATCCTAAATCAGATAGGGGAC	0.0049925
254																	TACAGAGCAATTGTGATAAAA	0.0049925
255																	AATGGTGTCAGCGTTTGGATG	0.0049925
256																	AAGATCAAGTGACCATAGGTG	0.00689559
257																	AATTCGACAACAAAAGGAGAT	0.0173813
258																	TTTTAGGGTCACTTATATATA	0.0173813
259																	AGCGTTTGGATGCTGATTATG	0.0173813
260																	ATAAAAGCAATCTACAGCAAA	0.0173813
261																	AGGCTCTTCTGGCTTTCATAG	0.0173813
262																	GTTCTATAAGAGAGCAGGCTG	0.0205798
263																	TTCTTTGAGAAAATCAACAAG	0.0310949
264																	GCCTTATTTATAATAGCCAGA	0.0463679
265
266
267
268
269
270
271
272
273
274
275
276
277
278
279
280
281
282
283
284
285
286
287
288
289
290
291
292
293
294
295
296
297
298
299
300
301
302
[truncated: 29 more columns]

## Sheet: Sheet8
Table S1. Sh8. Overrepresented 20 bp sequences in 3' ESC Regulated TAD borders.
Row	-190kb Sequences	-190kb adjusted p	-180kb Sequences	-180kb adjusted p	-170kb Sequences	-170kb adjusted p	-160kb Sequences	-160kb adjusted p	-150kb Sequences	-150kb adjusted p	-140kb Sequences	-140kb adjusted p	-130kb Sequences	-130kb adjusted p	-120kb Sequences	-120kb adjusted p	-110kb Sequences	-110kb adjusted p	-100kb Sequences	-100kb adjusted p	-90kb Sequences	-90kb adjusted p	-80kb Sequences	-80kb adjusted p	-70kb Sequences	-70kb adjusted p	-60kb Sequences	-60kb adjusted p	-50kb Sequences	-50kb adjusted p	-40kb Sequences	-40kb adjusted p	-30kb Sequences	-30kb adjusted p	-20kb Sequences	-20kb adjusted p	-10kb Sequences	-10kb adjusted p	0kb Sequences	0kb adjusted p	10kb Sequences	10kb adjusted p	20kb Sequences	20kb adjusted p	30kb Sequences	30kb adjusted p	40kb Sequences	40kb adjusted p	50kb Sequences
1	ACTGACAGTACACATGCTGAC	0	CTGCCCAGCACACCTGCCCAG	0	TGTGTGCATAGGCAGCAGTGT	0	CAGTGCAGCAGCAGGCAGGGT	0	GTAACCCTCATACATGCTCTG	0	GCTTATAGCATCAGACCAGCT	0	CATCATTGTCTGTTGGAGGGA	0	GCAGCTGGCTGGGGGAGGAGA	0	TGTAGAGTAAGGCTGGTCCAT	0	TGCCCTGTAACACCCTACCTG	0	TGCACTGGTGTGAATGCACTG	0	GGTGCCTGCTGTCTGACTGGT	0	ATCTACTTAGATTATGTCCTA	0	GACTCCAACTTCCAGAAGCCC	0	TTCAGAGCTATACCAGCCTCA	0	CATGTGTATGTGAATGTCCCA	0	TCACTAAAATGCCTGCCACCG	0	TTGGTTAGGGTGAGTGCTTGG	0	GTCTGTTTGGGGAGGGAAGGG	0	GCACACAGGGAAGAGTGTGAG	0	TTGTGTTCTCTATTCTCCTTA	0	CTGACTCTGACTCTGACTCTG	0	ATATAGATATATAGATATATA	0	ATCATCAAACTGTAAGCCCAG	0	ATGTATGTAGTGGAAGGGTTC
2	CTCCTCAAACACACTCTGACC	0	GAGGAGAGGAGGAGAGGAGGA	0	GTGCATAGGCAGCAGTGTGTG	0	GTCAGTGCAGCAGCAGGCAGG	0	AGTAACCCTCATACATGCTCT	0	AGCTCACTGCTTATAGCATCA	0	ACACCATCATTGTCTGTTGGA	0	TAGGAGACCTGGGCTAGCTGG	0	ACATCACTACATCACTACATC	0	TCACACCATCAATGGAGGGAT	0	CTGTCACCTCTCTGTCTTATG	0	GTCTGACTGGTGCCTGCTGTC	0	TCTATAGCCCAGGCTGGCTTC	0	AGCAAGGGGTGACTCCAACTT	0	CCAGTCTGCCTTCAGAGCTAT	0	TGTGTATGTGAATGTCCCACA	0	CCCCAAGGAGACAGGGGGTGT	0	GCTTGGTTAGGGTGAGTGCTT	0	GAAGGCTGAAGGCTGAAGGCT	0	AGGGAAGAGTGTGAGAGGGCG	0	ATACCTTGTGTTCTCTATTCT	0	GACTCTGACTCTGACTCTGAC	0	GATATATAGATATATAGATAT	0	ACATCATCAAACTGTAAGCCC	0	CAGAGGCTGCCCCTCAGGCAG
3	GATCAGAGGGCGGGGCAGATC	0	TGGGAGTGTCTGACTACCACC	0	GTGTGTGCATAGGCAGCAGTG	0	AGTGCAGCAGCAGGCAGGGTC	0	CCTCATACATGCTCTGTAAGT	0	CTTATAGCATCAGCTCACTGC	0	CACCATCATTGTCTGTTGGAG	0	ACCTAATACCACACAGTCTCA	0	GTAAGGCTGGTCCATCCCCAG	0	TTCTTCTTCCTCCTTCTTCTT	0	CTGTCTTATGCTGCTGTCACC	0	CTGACTGGTGCCTGCTGTCTG	0	ATGTGGCTCAGTTGGTAGGGT	0	GCAAGGGGTGACTCCAACTTC	0	GGGCCCTCCAGTCTGCCTTCA	0	ATGTGCATGTGTATGTGAATG	0	CACATGAACATAGCTCAGGTC	0	GTTAGGGTGAGTGCTTGGTTA	0	TGAAGGCTGAAGGCTGAAGGC	0	CTGTGCACACAGGGAAGAGTG	0	GTGTTCTCTATTCTCCTTATA	0	ACTCTGACTCTGACTCTGACT	0	AGATATATAGATATATAGATA	0	ATCAAACTGTAAGCCCAGCTC	0	TATAGTATAGTATAGTATAGT
4	GCTTTTGGTCATGGTGTTTAC	0	AGAGTGTTTCCTTCTCTGTTC	0	GTGTGCATAGGCAGCAGTGTG	0	GCAGGCAGGGTCAGTGCAGCA	0	TAACCCTCATACATGCTCTGT	0	CCTTCTTTCCTTCCTCCCTTC	0	CACACCATCATTGTCTGTTGG	0	CTGGGATGTTCTGGAGTGCTG	0	GTGGATGGTGGGTGGGTGGAT	0	GAGCACACCTGTGTGAGGTTA	0	CACTGGTGCTGTGCACTGGTG	0	CTGGTGCCTGCTGTCTGACTG	0	GTCTCCCTCTATAGCCCAGGC	0	TGACTCCAACTTCCAGAAGCC	0	TCAGAGCTATACCAGCCTCAT	0	CCACAGCAGCAACCCTACCAC	0	CTCAGTGGGCCCCAAGGAGAC	0	CTTGGTTAGGGTGAGTGCTTG	0	AGGGAAGGGTCTGTTTGGGGA	0	CACAGGGAAGAGTGTGAGAGG	0	CTTGTGTTCTCTATTCTCCTT	0	TATGAAGCCTACAGCCCTCCA	0	ATAGATATATAGATATATAGA	0	CACATCATCAAACTGTAAGTC	0	TGACAGGGAGGTGGGTGACAG
5	GGAAGGGAAAGGAAGGGAAAG	0	AGGAGGAGGAGCAGGAGCAGG	0	TGTGCATAGGCAGCAGTGTGT	0	GCAGGGTCAGTGCAGCAGCAG	0	AGGAGAAGAAGGAGAAGAAGG	0	TTGCTCTCTGCATTGCTCTCT	0	TCATTGTCTGTTGGAGGGACA	0	GTTCTGGAGTACTGGGATGTT	0	CTACATCACTACATCACTACA	0	TCTTCTTCCTCCTTCTTCTTC	0	CCCTGACTACCCCTGAACACC	0	TGCTGTCTGACTGGTGCCTGC	0	AGCCCAGGCTGGCTTCAGTCT	0	ACTCCAACTTCCAGAAGCCCC	0	TCCAGTCTGCCTTCAGAGCTA	0	AACCCTACCACAGCAGCAACC	0	CTTTATGCACATGAACATAGC	0	GGGTGAGTGCTTGGTTAGGGT	0	AGGTGGAGGTGGAGGTGGAGG	0	GGGGCCTCCCCTGTGCACACA	0	ACCTTGTGTTCTCTATTCTCC	0	TCTGACTCTGACTCTGACTCT	0	GGCCGCTGGGCCGCTGGGCCG	0	CCCTCACATCATCAAACTGTA	0	AAAAAGAATTCAGGGTCCAGT
6	TCTCCTCCTCTCCTCCTCTCC	0	AGTCATTGCCACGCTGTACTG	0	AGCAGTGTGTGCATAGGCAGC	0	AGGCAGGGTCAGTGCAGCAGC	0	ATGCTCTGTAAGTAACCCTCA	0	AACTAAGCTTGAACTTCTGAT	0	CCATCATTGTCTGTTGGAGGG	0	TGGGATGTTCTGGAGTACTGG	0	CACCTAGGCTGTAGAGTAAGG	0	ACTGAGCACACCTGTGTGAGG	0	GCACAGCATGTACTCACTCTA	0	TGGTGCCTGCTGTCTGACTGG	0	ATAGCCCAGGCTGGCTTCAGT	0	TGAATGCAGCAAGGGGTGACT	0	AGAGCTATACCAGCCTCATAA	0	ATGTGTATGTGAATGTCCCAC	0	AAGAAAGCCAGGTGAGTGACC	0	GTGCTTGGTTAGGGTGAGTGC	0	CCTTCAACTGGTATATCCTTC	0	TGTGCACACAGGGAAGAGTGT	0	TGTGTTCTCTATTCTCCTTAT	0	ATGCATAGTTATGGCGGTAAG	0	ATATATAGATATATAGATATA	0	CCTCACATCATCAAACTGTAA	0	AAAGAGGACACTGGATCCCCT
7	TGCTCTCTTTCAGTATTGTCT	0	ATGCTAATGTGTGTCATTCTA	0	GCAGTGTGTGCATAGGCAGCA	0	GTGCAGCAGCAGGCAGGGTCA	0	CTGTAAGTAACCCTCATACAT	0	AGGCAGGTAAGCGATCTTGCA	0	ATCATTGTCTGTTGGAGGGAC	0	TGGGGGAGGAGAGCAGGCAGC	0	CATCCCCATGCTTCACACCTA	0	TGTGTGAGGTTAGCCTGTGTG	0	TATGCTGCTGTCACCTCTCTG	0	CTGTCTGACTGGTGCCTGCTG	0	CTGGCTGGAGATGTGGCTCAG	0	TGCAGCAAGGGGTGACTCCAA	0	TACTGAGCAGAGGGCCCTCCA	0	CAGCAACCCTACCACAGCAGC	0	ACACGAACGTGCAGAGGCCAT	0	TGCTTGGTTAGGGTGAGTGCT	0	GCCGCAGGCTCCTGGGGTGCA	0	AGTGTGAGAGGGCGGGGCCTC	0	TATACCTTGTGTTCTCTATTC	0	CTATGAAGCCTACAGCCCTCC	0	TAGATATATAGATATATAGAT	0	CTCACATCATCAAACTGTAAG	0	AATTCTGGATTTTAGTAAAGA
8	AAAATAGGTTACCTATCACAG	0	CACCTGCCCAGCGCACCTGCC	0	CAGCAGTGTGTGTGCATAGGC	0	CAGGCAGGGTCAGTGCAGCAG	0	AACCCTCATACATGCTCTGTA	0	CCTGCCCCCTTCTTTCTACCT	0	GGACCCACACCATCATTGTCT	0	TGTTCTGGAGTACTGGGATGT	0	TAGTATCTTACAGCAATGTGA	0	AGGTTAGCCTGTGTGTCCATT	0	TGTGAATGCACTGGTGCTGTG	0	GCCTGCTGTCTGACTGGTGCC	0	CTCCCCCATTCTCACCCACCC	0	ACTCACTCATTCACTCACTCA	0	TGAGCAGAGGGCCCTCCAGTC	0	GCAGCAACCCTACCACAGCAG	0	ACATTAACAAATAAATATTAA	0	GGTTAGGGTGAGTGCTTGGTT	0	TATAGATCACCTGTGTTAGGT	0	CTCAGCACACACATGGTGGGC	0	TCCTTATACCTTGTGTTCTCT	0	CTCTGACTCTGACTCTGACTC	0	TATATAGATATATAGATATAT	0	CTCACCCTCACATCATCAAAC	0	AGGCTGCCCCTCAGGCAGAGG
9	AAAGTACCCAATACTGAACTA	0	CTCCCCGGCCCTGTGGCCTTC	0	GCAGCAGTGTGTGCATAGGCA	0	AGCAGGCAGGGTCAGTGCAGC	0	ATACATGCTCTGTAAGTAACC	0	GCATCAGACCAGCTGCTTATA	0	GGGACACACACCATCATTGTC	0	ACTGGGATGTTCTGGAGTACT	0	ACACTAATCCTAACCCTAACC	0	CACCCTACCTGCCCTGTAACA	0	CACTGGTGTGAATGCACTGGT	0	GTGCCTGCTGTCTGACTGGTG	0	GGCTCAGTTGGTAGGGTGCTG	0	AGGGGTGACTCCAACTTCCAG	0	ATACTGAGCAGAGGGCCCTCC	0	ACAGCAGCAACCCTACCACAG	0	ACTAAAATGCCTGCCACCGGG	0	TAGGGTGAGTGCTTGGTTAGG	0	TGGTATATCCTTCAACTGGTA	0	TGAGAGGGCGGGGCCTCCCCT	0	TCTCCTTATACCTTGTGTTCT	0	TGCACCTGCTTGCAACACACC	0	TATAGATATATAGATATATAG	0	AGCCCAGCTCTTAGCCTGTCC	0	AGTGAGTGTGCAGTGAGTGAG
10	AAATATTGAAAATCGCATACT	0	GAGATGTAGCTCGGTAGATGA	0	AGGCAGCAGTGTGTGCATAGG	0	AGCAGCAGGCAGGGTCAGTGC	0	CTCATACATGCTCTGTAAGTA	0	GGCTGGGCCTTGGGGGTGAGG	0	GTCTGTTGGAGGGACACACAC	0	AGCAGGCAGCTGGCTGGGGGA	0	AGAGTAAGGCTGGTCCATCCC	0	CCTCCTTCTTCTTCCTCCTTC	0	CCCTGAACACCCTGACTACCC	0	TGACTGGTGCCTGCTGTCTGA	0	GTCCTACAACCCCCTCATCTA	0	CCAACTTCCAGAAGCCCCACG	0	CCCTCCAGTCTGCCTTCAGAG	0	TATGTGAATGTCCCACATGTG	0	AGGCTGGCCCTTTCCTCAGGT	0	GAGTGCTTGGTTAGGGTGAGT	0	TTTGGGGAGGGAAGGGTCTGT	0	TGCACACAGGGAAGAGTGTGA	0	CTATTCTCCTTATACCTTGTG	0	AAAGGGTAGTGACTATGAAGC	0	AAGAACAGAGTGAGCGTGTGC	0	CATCAAACTGTAAGCCCAGCT	0	CACTTGACTGGAAGGCGCTTG
11	AACACACTCTGACCCCGCCCC	0	GGAGCAGGAGGAGGAGGAGGA	0	TAGAATATATAGAATATATAG	0	CAGCAGCAGGCAGGGTCAGTG	0	CTCTGTAAGTAACCCTCATAC	0	GGGTACTAGAAAATTCCTTCT	0	TCTGTTGGAGGGACCCACACC	0	CTAGCTGGCCTATAGGAGATC	0	AGGCTGTAGAGTAAGGCTGGT	0	CTGTGTGAGGTTAGCCTGTGT	0	CCCTGAATACCCCTGAACACC	0	CTGCTGTCTGACTGGTGCCTG	0	TGAGATGAGAGGAGCACTGCT	0	GGGTGACTCCAACTTCCAGAA	0	AGGGCCCTCCAGTCTGCCTTC	0	TCCCACATGTGCATGTGTATG	0	AGTGTAAATCTCTATGCAATA	0	TGAGTGCTTGGTTAGGGTGAG	0	TTTTTCCTTTCCTTTTTCCTT	0	GGAAGAGTGTGAGAGGGCGGG	0	TCTCTATTCTCCTTATACCTT	0	CTCACTGAACCATCTCACTAA	0	CCGCTGGGCCGCTGGGCCGCT	0	CCTCATGCTACAGATTCACTT	0	CAGGCAGAGGCTGCCCCTCAG
12	AAGCATGTGCTCTACAACTGG	0	GGAGGAGAGGAGGAGAGGAGG	0	TGCATAGGCAGCAGTGTGTGC	0	GCAGCAGGCAGGGTCAGTGCA	0	ACCCTCATACATGCTCTGTAA	0	TAGCATCAGCTCACTGCTTAT	0	TGTCTGTTGGAGGGACACACA	0	CTGGGATGTTCTGGAGTACTG	0	ATAAAAATAACAACATCAAAC	0	CTTCCTCCTTCTTCTTCCTCC	0	CCTGAATACCCCTGAACACCC	0	GCTGTCTGACTGGTGCCTGCT	0	TGGCTCAGTTGGTAGGGTGCT	0	GTGACTCCAACTTCCAGAAGC	0	CTCCAGTCTGCCTTCAGAGCT	0	AATGTCCCACATGTGCATGTG	0	ATAGCAGATGCATGGCTTTGA	0	TGGTTAGGGTGAGTGCTTGGT	0	AACCAGGGACCAAAGTTGTGA	0	GGCTAACTCCAGTTCTCAGCA	0	TTCTCCTTATACCTTGTGTTC	0	ACAGCCCTCCACTGCAAAGGG	0	CTCCTCACCACTCAGCCGCCC	0	CTCTCCCTCACATCATCAAAC	0	CGCGGCTGGACCCTGGCTCTC
13	AATCAGTGTGTTAACATTCAA	0	GTACCACCACGATTCTGTGAG	0	AATCATGGGAAGAGGATGCCC	0	GGGTCAGTGCAGCAGCAGGCA	0	TAAGTAACCCTCATACATGCT	0	TCAGACCAGCTGCTTATAGCA	0	AGAAGAGGGTCTGCAGGAGAA	0	TGCCCCACACCTAATACCACA	0	ATGGGTTGTGTTCTGTGGTGG	0	GACTGAGCACACCTGTGTGAG	0	CTGACTACCCCTGAACACCCT	0	ACTGGTGCCTGCTGTCTGACT	0	AAATAGCTAATAGAAATGTTT	0	TTCCAGAAGCCCCACGTGAAT	0	GAGGGCCCTCCAGTCTGCCTT	0	ATGTGAATGTCCCACATGTGC	0	CACACACACCACACCACACAG	0	TTAGGGTGAGTGCTTGGTTAG	0	AACTGATACACAGGTGGGAGA	0	GGGCCTCCCCTGTGCACACAG	0	TACCTTGTGTTCTCTATTCTC	0	CATCCTTACTCACTGAACCAT	0	CTGCATTCAGAAGAACAGAGT	0	CTGTAAGCCCAGCTCTTAGCC	0	CTCCTGGCCGAAGATGAAGGC
14	ACACACTCTGACCCCGCCCCC	0	TAGAGGGAGGATGTAGTCTCT	0	AGATGAGGAGGGGTGGAGGAG	0	AGCAGCAGTCAGGTCAGTGCA	0	TGTAAGTAACCCTCATACATG	0	TTACTATAGGTTCTTACTATA	0	GGACACACACCATCATTGTCT	0	TGGGATGTTCTAGAGAACTGG	0	CAGTTCAGGGTGTGCATTAAC	0	GCCTGTGTGTCCATTTGACTG	0	CTGGTGCTGTGCACTGGTGTG	0	CTTCCTGTGACTGTCTTCCCG	0	ATTGTAATATTCCCAGATGGT	0	AAGGGGTGACTCCAACTTCCA	0	AGCAGAGGGCCCTCCAGTCTG	0	CACCTAGCATATACTCAGATC	0	CACACACACTCACACAGACAC	0	AGTGCTTGGTTAGGGTGAGTG	0	AACTGGTATATCCTTCAACTG	0	CGGGGCCTCCCCTGTGCACAC	0	TTCTCTATTCTCCTTATACCT	0	CCACTGCAAAGGGTAGTGACT	0	ACTGCATTCAGAAGAACAGAG	0	AAACTGTAAGCCCAGCTCTTA	0	CTCTCTCTCACACGCACACAC
15	ACATGCTGACTGACTGACTGA	0	TGCTCAGTCATTGCCACGCTG	0	CAGCAGTGTGTGCATAGGCAG	0	AGGGTCAGTGCAGCAGCAGGC	0	CATACATGCTCTGTAAGTAAC	0	AACCACAATGCCCCATGCTTG	0	GGAGGGACCCACACCATCATT	0	AAAAAATAACATAAGGGACTT	0	CATCACTACATCACTACATCA	0	TAACACCCTACCTGCCCTGTA	0	GTCACCTCTCTGTCTTATGCT	0	GCTCCCCTGCTGCTCCCCTGC	0	CCCACCCTTCCCCTCCCCCAT	0	GCAGCAAGGGGTGACTCCAAC	0	GAGCAGAGGGCCCTCCAGTCT	0	CAGCAGCAACCCTACCACAGC	0	CACACACACTCATACACAGGC	0	GGTGAGTGCTTGGTTAGGGTG	0	AATCACACAGTAAAATTAACC	0	CTGACTGCAGTGACCACACTG	0	CTCTATTCTCCTTATACCTTG	0	CCACTGCCTCACGCTAACCCA	0	GGAGCCAGCCCCACAAGTCCT	0	CACTTAAACAGAAGCCTCATG	0	CTGAGATAGACCCACCACAGT
16	ACTAATAATTACACTTCTGGT	0	TTTTCTCCATGCCAGCTGTAT	0	CATGGGAAGAGGATGCCCGAG	0	CAGCAGGCAGGGTCAGTGCAG	0	TCATACATGCTCTGTAAGTAA	0	ACCAGCTGCTTATAGCATCAG	0	GTTGGAGGGACACACACCATC	0	AAATGCTGAGTGTACCTCTCC	0	GGTCCATCCCCAGGCTTCACA	0	TCCATTTGACTGAGCACACCT	0	TGTCTTATGCTGCTGTCACCT	0	TCCCCTGCTGCTCCCCTGCTG	0	CCTAGAGAAACGACAGCAGAT	0	GGGGTGACTCCAACTTCCAGA	0	GCCCTCCAGTCTGCCTTCAGA	0	GCAACCCTACCACAGCAGCAA	0	CGGGGACCTGGGCTATCACTA	0	AGGGTGAGTGCTTGGTTAGGG	0	ACTGGTATATCCTTCAACTGG	0	CTGCAGTGACCACACTGACTG	0	CTTATACCTTGTGTTCTCTAT	0	CTACAGCCCTCCACTGCAAAG	0	TGCAGTGTGCACTGCATTCAG	0	CATCATCAAACTGTAAGCCCA	0	GTACAACTTTAAACCCAGCGC
17	ACTCTGACCCCGCCCCCTCAC	0	AAACTTGTTCGTGAAACCTAG	0	GGGGTGGAGGAGGAGGAGATG	0	GGTCAGTGCAGCAGCAGGCAG	0	TCTGTAAGTAACCCTCATACA	0	AGCAACACAGGTCAAATGGAC	0	TGGAGGGACACACACCATCAT	0	AACCCCCTGTTGTTTTATTTT	0	GTGGTGGTGTGCATGGGTTGT	0	TGAGCACACCTGTGTGAGGTT	0	AACACCCTGACTACCCCTGAA	0	TTCTTCCTCTTCTTCCCCTTC	0	GAAATATAGACTTTACAGGGA	0	GGTGACTCCAACTTCCAGAAG	0	GGCCCTCCAGTCTGCCTTCAG	0	TACCACAGCAGCAACCCTACC	0	CTTTCCCTCTCAAACCCCCAG	0	CTGTCTGTCTGACCATGGTGT	0	AGCAAATGCAGGCTCCAGGAA	0	GAGGGCGGGGCCTCCCCTGTG	0	TATTCTCCTTATACCTTGTGT	0	GCATCCTTACTCACTGAACCA	0	TGGGCCGCTGGGCCGCTGGGC	0	CTCCCTCACATCATCAAACTG	0	GTGACAGGGAGGTGGGTGACA
18	ACTGCAAGCCCCAGTAACTGC	0	AACCCTAGCTCCAGACTTAGT	0	AAACCTCTAACTCTATAAAAC	0	GCAGCAGCAGGCAGGGTCAGT	0	ACTGGGAAGAGCAGGCCCATG	0	AGCAGCTGAAAGACTCAGATG	0	AAGAGGGTCTGCAGGAGAAGA	0	AAGAGTCCACCAGCCCTTGGA	0	GTGTGCATTAACTCATGAGGA	0	TGTAACACCCTACCTGCCCTG	0	ATGCACTGGTGCTGTGCACTG	0	ACAAAGACAAAGACAAAGACA	0	GAGATGTGGCTCAGTTGGTAG	0	AACTTCCAGAAGCCCCACGTG	0	CCTCCAGTCTGCCTTCAGAGC	0	TGTGCATGTGTATGTGAATGT	0	GAACATAGCTCAGGTCCTCTA	0	GCTGCTGTCTGTCTGACCATG	0	AGGAAGAAATAGATGTAACAA	0	GCCTCCCCTGTGCACACAGGG	0	TTATACCTTGTGTTCTCTATT	0	GGTAGTGACTATGAAGCCTAC	0	AGACATCTCTCCTCACCACTC	0	TACAGATTCACTTAAACAGAA	0	GTGTGGATGCAGGCAGAGGTG
19	ACTTTCCAACCTGGAATAGTT	0	ACTATGTCTATTTAGCAAAAC	0	GAGGAGATGAGGAGGGGTGGA	0	GGCAGGGTCAGTGCAGCAGCA	0	AGAGCAGGCCCATGAGATGGC	0	AGGGAACAGATCCAAGGAGGA	0	ACCATCATTGTCTGTTGGAGG	0	AATTGCTTAGAATTTAATGGT	0	TAGAGTAAGGCTGGTCCATCC	0	ACACCATCAATGGAGGGATCC	0	CCTGACTACCCCTGAACACCC	0	CACACTTCCTGTGACTGTCTT	0	GAGGTAACTTCACTTTCTCAT	0	TCCAACTTCCAGAAGCCCCAC	0	CTGAGCAGAGGGCCCTCCAGT	0	AATGTCCCACAGGTGCATGTG	0	GACAGAGCGTGTGCTCAGTAG	0	CTGACCATGGTGTGCTGCTGT	0	AGTGCGAAAGGGTAGAGTGGA	0	GCTAACTCCAGTTCTCAGCAC	0	CCTTGTGTTCTCTATTCTCCT	0	TAAGCATCCTTACTCACTGAA	0	AGTGAGCGTGTGCAGTGTGCA	0	TATCTATCTCTCATCTATCTA	0	GTTAGCCATGTCACAGGGTAA
20	AGAAGGCTCAGTCAGTAACAC	0	ACTTCTGTTTTACGTTTTTAG	0	GGCCCTGGAATCATGGGAAGA	0	TGCAGCAGCAGGCAGGGTCAG	0	ATTGGAAGATGTGTGAGGATG	0	AGGTGCGTGCCACCACCGCCC	0	AGGGACACACACCATCATTGT	0	ACATAGCCTGGCGTGTGGAGA	0	TCACTGTCCTCCCTCCCACTC	0	ACCCTACCTGCCCTGTAACAC	0	CTGAACACCCTAACCCTGAAC	0	CCTGCTCCCCTGCTGCTCCCC	0	GCTGGCTGGAGATGTGGCTCA	0	AATGCAGCAAGGGGTGACTCC	0	GATACTGAGCAGAGGGCCCTC	0	ACAGGCTGAAGGCAGTGTGGT	0	GACCCACAGGTTGAGAACCAT	0	GTGAGTGCTTGGTTAGGGTGA	0	ATATCCTTCAACTGGTATATC	0	GGGAAGAGTGTGAGAGGGCGG	0	GCACAGTGAGCAGCACAGTGA	0	TACAGTGGTACAGTGGTACAG	0	CCACTCAGCCCCCTCCTCACC	0	TCACATCATCAAACTGTAAGC	0	TAACTCCAGGTCCAGAGGATC
21	AGTTCGAGCCCAGCCTCGTCT	0	AGAGAAAGAGAGAGAAAGAAA	0	TGAGGAGGGGTGGAGGAGGAG	0	AGGCAGGTCAGTGCAGCAGCA	0	CCCTCATACATGCTCTGTTAG	0	ATATATCTCTCAGCAATGGGG	0	ATTGTCTGTTGGAGGGACACA	0	ACCAAGAAGTAGTTATAAAGG	0	AAGGAACAAGCAAAGCAATAA	0	AGAACAAGGCATGTACACATG	0	CTGCTGTCACCTCTCTGTCTT	0	GCTGCTCCCCTGCTGCTCCCC	0	GGAGGCCATCCCTGGAGGTGT	0	ACTTCCAGAAGCCCCACGTGA	0	AGCTATACCAGCCTCATAAGG	0	ACCCCCACCTAGCATATACTC	0	GACCCCTCCAGCTTCACCAGG	0	GTCTATCTGACCATGGCATGC	0	ATGGACTGGATAACCTCTGTA	0	ACACAGGGAAGAGTGTGAGAG	0	CCTTATACCTTGTGTTCTCTA	0	AACAAACAAACAAACCAAAAA	0	CCTCCTCACCACTCAGACATC	0	TCACCCTCACATCATCAAACT	0	TCCAGGTAGAGTCACAGCCAG
22	ATCTTCTCATTTTGATATGAA	0	AGCCTTGGTGCTGAGAACTTT	0	AGAATATATAGAATATATAGA	0	AGCAGTCAGGTCAGTGCAGCA	0	CTGGGAAGAGCAGGCCCATGA	0	ATCAGACCAGCTGCTTATAGC	0	CTGTTGGAGGGACACACACCA	0	ACTAAGCTGAAGGAATATGAT	0	AAGTAAGTAAGTAAGTAAGTA	0	CCCTACCTGCCCTGTAACACC	0	CTGGTGTGAATGCACTGGTGC	0	TGCTCCCCTGCTGCTCCCCTG	0	GTCACCTGAAAAATCACAGTG	0	CGTGAATGCAGCAAGGGGTGA	0	CCTTCAGAGCTATACCAGCCT	0	ATGCTGTGTGTGCTCTGGACA	0	GGTCACAGAAGCACACACACA	0	TGCTGCTGTCTGTCTGACCAT	0	CAGGTAGGCAGGAGTCAGCAA	0	ACCTCCTGGTTTAGTTCCCAC	0	CTCCTTATACCTTGTGTTCTC	0	AAGGGTAGTGACTATGAAGCC	0	CGCTGGGCCGCTGGGCCGCTG	0	AAGAAACGCATGACTCATTTT	0	TGCCCCTCAGGCAGAGGCTGC
23	ATGAGGCTTAGGGCCTGGCAG	0	AGCGTAAGTAAAGAAACATCT	0	AGTGTGTGCATAGGCAGCAGT	0	AGGTCAGTGCAGCAGCAGGCA	0	GGAAGAGCAGGCCCATGAGAT	0	ATGCACACACATGTGCACATA	0	GAAGAGGGTCTGCAGGAGAAG	0	AGAGCAGGCAGCTGGCTGGGG	0	AATTGCTTAATTAGCATGACC	0	CCCTTCTTCCTCTCCCTCCCC	0	GAACACCCTGACTACCCCTGA	0	TGCTGCTCCCCTGCTGCTCCC	0	GTGCTGAGATGAAAGGCATGC	0	TCACTCACTCATTCACTCACT	0	CTGCCTTCAGAGCTATACCAG	0	CACAGCAGCAACCTACCACAG	0	GTGAGTTCCAGGACAGCTAAG	0	ACCATGGTGTGCTGCTGTCTG	0	CCCCAGCACCCTCCCAGAGTG	0	ACTCCAGTTCTCAGCACACAC	0	TGTTCTCTATTCTCCTTATAC	0	AGAAGGAGGAGAAGGAGGAGA	0	CGTGTGCAGTGTGCACTGCAT	0	AATGGTGAGTGGGTGTAGCTC	0	TGCTCTCCTCCTGGGAAAGGG
24	ATGTACCTGTATGTTACATGT	0	AGCTGCGATATTTAATTCAGC	0	CAGTGTGTGCATAGGCAGCAG	0	GCAGCAGGCAGGTCAGTGCAG	0	GTCCTCTGTCTTCTGTCAGTG	0	ATTCATTTGATTTAAAGTGGA	0	GGGACCCACACCATCATTGTC	0	AGGCAGCTGGCTGGGGGAGGA	0	ACCTAGGCTGTAGAGTAAGGC	0	CCTGTAACACCCTACCTGCCC	0	GCACTGGTGTGAATGCACTGG	0	TGGTGGTGCTGGTGCTGGTGC	0	TGACCCAATCCCCTCAGGCCC	0	TCCAGAAGCCCCACGTGAATG	0	GCAGAGGGCCCTCCAGTCTGC	0	CAGTTCTCACAGTTCTCACAG	0	TAACTTAGGTCAGGTTCAGCC	0	CATGGCATGCTGCTGTCTGTC	0	CTTGAGTTCCTGCCCTGACTT	0	AGTGACCACACTGACTGCACT	0	TTATATTTTGTGTTCTCTATT	0	AGATATCCAAGGCAATTTCTT	0	CTCAGACATCTCTCCTCTCCA	0	ACATCATCAAACTGTAAGTCC	0	TGGTTCTGCCCAAACAGCCCC
25	CACATGCAGCCACCCAGAAGG	0	AGCTGGACAACTTGAGTCCAT	0	CTCTGGCTCTAGCTCTGGCTC	0	GCAGCAGTCAGGTCAGTGCAG	0	ACCCTCATACATGCTCTGTTA	0	ATTTCCAGCACAGGATCTATG	0	TCTGTTGGAGGGACACACACC	0	AGTGCTGGGATGTTCTGGAGT	0	AGCAATGTGATCTGTGCAGTT	0	CTCAGTTTACCCTGTGTGCAT	0	GCCTCAGTGTGAGCCTCAGTG	0	TTAGAGATGCACTGTTACTTT	0	TGCCTGCCCACTGTGTATGTA	0	AGGAGGAAGAAGGAGGAAGAA	0	TGCCTTCAGAGCTATACCAGC	0	CTGTGTCTGTGTCTGTCTGTG	0	TACTGTGGCTGCTCTGAGCTT	0	CTGTCTATCTGACCATGGCAT	0	GAAAATATTTAAGATCAGAAG	0	AGTTCCCACCTCCTGGTTTAG	0	CCTTATATTTTGTGTTCTCTA	0	AGGAGTGACCCAAGAGGTCGG	0	GCTGGGCCGCTGGGCCGCTGG	0	ACCAAGAAGAAAAGGAAGGAA	0	TTCCCAGGGTTGTAAGGAGCC
26	CAGGTGTGTGTGCATGTGCAT	0	AGGAGGAGAGGAGGAGAGGAG	0	GATGAGGAGGGGTGGAGGAGG	0	GTCAGGTCAGTGCAGCAGCAG	0	ATACATGCTCTGTTAGTAACC	0	ATTTGCTGAAAAGGCCAGTGC	0	CTGTTGGAGGGACCCACACCA	0	ATACCACACAGTCTCACTGCA	0	AGGGTGTGCATTAACTCATGA	0	CTGTAACACCCTACCTGCCCT	0	GCTGTCACCTCTCTGTCTTAT	0	AAGTGATTAACTGGTAGGTAA	0	TTAAAGGAGCATATCCCAACA	0	ATGCAGCAAGGGGTGACTCCA	0	ACTGAGCAGAGGGCCCTCCAG	0	GCTCTGGACAGGCTGAAGGCA	0	TCTACCTCTACCTCTACCTCT	0	TGGTGTGCTGCTGTCTGTCTG	0	GAGTACCTCTCCCTTCATCTT	0	ATGACTCTGGAAGTCAGTATG	0	CTCCTTATATTTTGTGTTCTC	0	AGTTTCTAGGGAAGGATAACA	0	TGCATTCAGAAGAACAGAGTG	0	AGTGGGTGTAGCTCGGGAGGA	0	GTGTGTGCATGTGTCCTTGTG
27	CATAGCCTGATGAGTCACGTG	0	AGGAGGAGGAGCAGGAGGAGC	0	GCATAGGCAGCAGTGTGTGTG	0	TCAGGTCAGTGCAGCAGCAGG	0	ATGCTCTGTTAGTAACCCTCA	0	CAATGGAGGACGACACTTGTC	0	GACACACACCATCATTGTCTG	0	ATAGCCTGGCGTGTGGAGAGC	0	AGTTCAGGGTGTGCATTAACT	0	GCCCTGTAACACCCTACCTGC	0	GTGAATGCACTGGTGCTGTGC	0	AAGTGTGCTTTCTCAAGCATT	0	TCCTACAACCCCCTCATCTAC	8.36489e-238	CAACTTCCAGAAGCCCCACGT	0	AGAGGGCCCTCCAGTCTGCCT	0	GGACAGGCTGAAGGCAGTGTG	0	TGAACATAGCTCAGGTCCTCT	0	TGTCTGTCTGACCATGGTGTG	0	GCCAACGGTAAGCCCTCTGGT	0	CACCTCCTGGTTTAGTTCCCA	0	AGTGAGCAGCACAGTGAGCAG	0	CAAAGGGTAGTGACTATGAAG	0	TTTTTAATACCGAACTGATAG	0	CAAACTGTAAGCCCAGCTCTT	0	TATGCAAGTTGTTATATACAT
28	CATAGTATCAGGCTGCAGAGA	0	AGTGTCTGACTACCACCCCAT	0	GGAAGAGGATGCCCGAGGCCC	0	AGTGCAGCAGCAGTCAGGTCA	0	CACATCCATAAGGACAGGTGT	0	CATCTGCCACTCCACCAATAC	0	GGAGGGACACACACCATCATT	0	ATGTACCACTCTCATAGTAGA	0	ATATCCTGAGGGCCTACTGTG	0	TTAGCCTGTGTGTCCATTTGA	0	TACCAGTATAACACACACTGA	0	ACTGAAGAGGCAGGATGCAGA	0	AGGCAGAGAGGCAGAGAGGCA	6.61272e-195	CAAGGGGTGACTCCAACTTCC	0	CAGAGCTATACCAGCCTCATA	0	GTGCATGTGTATGTGAATGTC	0	TGTGTGTATGGGAAGGCAGGA	0	CTGCTGTCTGTCTGACCATGG	0	GCCTGGGCGGGCCGCAGATAA	0	CCCACCTCCTGGTTTAGTTCC	0	GTTCTCTATTCTCCTTATATT	0	CCAGGCTGAACTGCACCTGCT	0	AACTCAGGTCTCTCTTTTTTT	0	CAAAGAGTTGTTCTTTTCACA	0	CACACACATTTTCTCTCTCTC
29	CCTTCCGTTGATTATTCCCTT	0	ATAATTGCCACATTGGGGCAC	0	GGAGGAGGAGGAGATGAGGAG	0	CACACATCTGATTTCTACACA	0	CAGGCACATCCATAAGGACAG	0	CCACAGGGATGGGTCCTGCCG	0	GGTCTGCAGGAGAAGAGGGTC	0	ATGTTCTAGAGAACTGGGATG	0	ATCCCCAGGCTTCACACCTAG	0	AAAGTTAGTGATGGTCACAGA	0	TCTCTGGGAGGAGTGAGAGCT	0	ACTGGTGCCTGCTGTCTGTCT	0	GCAGAGAGGCAGAGAGGCAGA	6.61272e-195	GAAGCCCCACGTGAATGCAGC	0	CTTCAGAGCTATACCAGCCTC	0	TGAAGGCAGTGTGGTGATGCT	0	AAGGTGTTTGTTTGTTTGTTT	1.69158e-224	GACCATGGCATGCTGCTGTCT	0	GCTTGTGCTTGCTGGAGTCTT	0	CCTCCTGGTTTAGTTCCCACC	0	TTCTCTATTCTCCTTATATTT	0	CCTGTAGGCCATGGTGAATGA	0	AAGGGACAACCTGAGTTCCAA	0	CACACCATAGGACCACCATGA	0	CCATCTTGGTCCGGGACCCGC
30	CTACTACTACTTCTACTACTA	0	ATAGTCTTAAATATTATCATA	0	GGAGGGGTGGAGGAGGAGGAG	0	CAGGGTCAGTGCAGCAGCAGG	0	CATGTGTGGGCCTCCTTTGCA	0	CCTAAGCCAGTACAGGACATT	0	TTGTCTGTTGGAGGGACCCAC	0	CAGACAATCTGCAATGGATCC	0	ATGAGGAACACTTAGTATCTT	0	AACACCCTACCTGCCCTGTAA	0	TCTTATGCTGCTGTCACCTCT	0	ATTATGTCCTACAACACCCTC	0	AGAGAGGCAGAGAGGCAGAGA	3.07073e-188	GAATGCAGCAAGGGGTGACTC	0	AGTCTGCCTTCAGAGCTATAC	0	AACTCTGAGACTCTGAAGAAA	0	CACACTCACACAGACACACAC	1.69158e-224	GCATGCTGCTGTCTGTCTGAC	0	GGACTTTCCATCAGAAGACAG	0	CTGAGTGATGGGCACTGCATT	0	CTTATATTTTGTGTTCTCTAT	0	CGGAGCCTCGGCGGCCTCCTT	0	ACATCTCTCCTCACCACTCAG	0	CACTGATATTTGTCCCACCTC	0	GAGAACCTGACAGCCTCTGGA
31	CTCACCATCATCACCAACACG	0	ATGCTAAAGCCAGACAGAGGT	0	GGCAGCAGTGTGTGCATAGGC	0	GCAGGTCAGTGCAGCAGCAGG	0	GCAGGCCCATGAGATGGCTCA	0	CCTAGAGGCTTAAAACAAAGG	0	AGAACAACTACAGAAAGAAAG	0	CATCCATAAGATGATTTTTTT	0	ATGTGATCTGTGCAGTTCAGG	0	ACCCTACCTGCCCTGTAACAA	0	AAAGAGTTAGCCAAGCCACTC	0	CACTGCCAGCACACTGGCCAG	0	CTACTTAGATTATGTCCTACA	9.01575e-170	AAGGAGGAAGAAGGAGGAAGA	0	GAGCTATACCAGCCTCATAAG	0	ACACTCAGCCACAGGTGCTCT	0	AGAAATCTGCCTGCCTCTGTC	1.40015e-163	GCTGCTGTCTGTCTGTCTATC	0	GGAGATTTTTACCCTATGAGT	0	GAGTGTGAGAGGGCGGGGCCT	0	TCCTTATATTTTGTGTTCTCT	0	GACTATGAAGCCTACAGCCCT	0	ACCACTCAGACATCTCTCCTC	0	CATCCCGCTGCTCTCCCTCAC	0	CAAGTTGTTATATACATATCA
32	CTCTGGAGGAAGGATGGGGCC	0	ATGGATCTAGCAGATATCTAC	0	TAGGCAGCAGTGTGTGCATAG	0	TCAGTGCAGCAGCAGGCAGGG	0	GCTCAGGCACATCCATAAGGA	0	CTACTAAGCGATTGTAAGCAT	0	AGGAGAAGAGGGTCTGCAGGA	0	CCAACTCAGCAACTGATGGAC	0	CAATGTGATCTGTGCAGTTCA	0	ACCTGTGTGAGGTTAGCCTGT	0	AACACCCTGAATACCCCTGAA	0	CACTTCCTGTGACTGTCTTCC	0	TTGCACCCTGCCATCTTGCAC	1.40015e-163	CAGCAAGGGGTGACTCCAACT	0	TATACCAGCCTCATAAGGCCC	0	ACCACAGCAGCAACCCTACCA	0	CCTTCCCCTTCCCCTTCCCCT	7.85619e-142	GCTGTCTGTCTGACCATGGTG	0	GGCTGAAGGCTGAAGGCTGAA	0	GGGCGGGGCCTCCCCTGTGCA	0	TCTATTCTCCTTATACCTTGT	0	GCAAAGGGTAGTGACTATGAA	0	AGACTCGTATGGATACCAGAA	0	CCAGAACTCTCCCAATGCAAA	0	GTGTGTGTGTGCATGTGTCCT
33	CTCTGGTCTAGTATCTGTGGT	0	ATGTCAAGGGTCCACCTCCAC	0	TAGGCAGCAGTGTGTGTGCAT	0	TGCAGCAGCAGTCAGGTCAGT	0	GCTCTGTAAGTAACCCTCATA	0	CTCGATATTATTCCCCAATAA	0	AGGGACCCACACCATCATTGT	0	CCTGCACCTGGTGGTGAAGGC	0	CACTCACTGTCCTCCCTCCCA	0	AGCTGAAGGATGCCTTCTGGA	0	AACATTTTCTTAAACAGAAGC	0	CAGAGTTCCTCTTGGAGGATT	0	AGAGGCAGAGAGGCAGAGAGG	7.85619e-142	CCAACTTCCAGAAGCCCCGCA	0	TCTGCCTTCAGAGCTATACCA	0	AGACACAGAGAGAGACACAGA	0	CCCCTTCCCCTTCCCCTTCCC	1.04047e-90	GTCTGACCATGGTGTGCTGCT	0	GGGTGCATGGGCGATGTGTGT	0	GGGCTAACTCCAGTTCTCAGC	0	TCTATTCTCCTTATATTTTGT	0	GCCCACCAACGGGGAACCAGG	0	AGTCCATATGGACAGTGAGTT	0	CCAGCTCTTAGCCTGTCCTCT	0	TGTGTGCATGTGTCCTTGTGT
34	CTTGGAGTATTATTTAGCCAT	0	ATTTTATCATAGCCACTGTTT	0	ACCGTGAGCTACAGGGCCACG	0	CACAGCTGGGGTTGCAGCTGG	0	TAGTAACCCTCATACATGCTC	0	CTGCATTGCTCTCTGCATTGC	0	ATGGAAGGAAGGATGGACAGG	0	CCTGGCGTGTGGAGAGCTAGA	0	CACTGTCCTCCCTCCCACTCA	0	CACACACCATAAAAAGAAAAT	0	AATAGTGCTTACCTTCTTAAG	0	CCTGCTGCTCCCCTGCTGCTC	0	CTCATCTACTTAGATTATGTC	7.85619e-142	GGACCATGGATTTAAACACAG	0	CAGTCTGCCTTCAGAGCTATA	0	AGCAACCCTACCACAGCAGCA	0	TCTTTCTCTCTCTCTTTCTTT	1.74162e-77	TCTGTCTGTCTATCTGACCAT	0	GGTATATCCTTCAACTGGTAT	0	GGTGGGCTAACTCCAGTTCTC	0	TCTCCTTATATTTTGTGTTCT	0	GGCCCTCCCATCAGTGGACCA	0	AGTTCCTCCAAAAAGAAACTA	0	CGCTGCTCTCCCTCACATCAT	0	GCAAGTTGTTATATACATATC
35	GAAGTGGCTCCTCTTATAACC	0	ATTTTGGGGATCGTGGAATGC	0	ACTTGCCTTTGGGTCATGGTG	0	GCAGTCAGGTCAGTGCAGCAG	0	TCACTGGGAAGAGCAGGCCCA	0	CTTATAGCATCAGACCAGCTG	0	CACACACCATCATTGTCTGTT	0	CCTTGATTAATTTTTTTCATC	0	CAGGGTGTGCATTAACTCATG	0	CATACATGCATCACGTGTGTC	0	ACACCCTAACCCTGAACACCC	0	CCTGTGACTGTCTTCCCGTTC	0	GAGGCAGAGAGGCAGAGAGGC	9.05211e-129	AGAAGCCCCACGTGAATGCAG	0	CTATACCAGCCTCATAAGGCC	0	AGGTGCTCTCACACTCAGCCA	0	AGGTTCTGAGTTCAAATCCCA	1.74162e-77	ATCTGACCATGGCATGCTGCT	0	GGTGTGCTCTCTTTCTCAGCT	0	GTGTGAGAGGGCGGGGCCTCC	0	ATTCTCCTTATACCTTGTGTT	0	GGTTGCCGGGCAAGTGAAGAT	0	CAAGTGCACACACATGCGCAC	0	GAGAGGCTCTGCCAGTGACTG	0	TATACATATCATTTGTGTGCA
36	GACAGTGCTTCTCTGTCAGAA	0	CAAAATAAGAACTATGGTGAG	0	CACACCGAAAACCTCTAACTC	0	GCTGGGGTTGCAGCTGGAGGG	0	TGGGAAGAGCAGGCCCATGAG	0	GAACTTCCTTGGAATGGAGTC	0	CACAGGCACAGGCACAGGCAC	0	CGATCGGTTCCAAGTACAAGA	0	CCCTAGAAAGTCCACACAAAG	0	CCAAGCTTGCCTCAGAGTCCA	0	ACACCCTGACTACCCCTGAAC	0	CTAGCATATCACACTAAATAA	0	GGCAGAGAGGCAGAGAGGCAG	4.99678e-124	AGAAGGAGGAAGAAGGAGGAA	0	GTCTGCCTTCAGAGCTATACC	0	AGTCTTTTCTGAGCTCTCCAG	0	AGGGTTTCTCTGTGTAACCCT	1.74162e-77	CAGAGGAGGCAGAGGAGGCAG	0	GTAAAAAAATACTTTTAAAGG	0	TGGGCTAACTCCAGTTCTCAG	0	AGCAGCACAGTGAGCAGCACA	0	GTGACTATGAAGCCTACAGCC	0	CAGACATCTCTCCTCACCACT	0	GCCGAAGTCCTGAAGACAATT	0	ACATATCATTTGTGTGCACGT
37	GCATGAGACAGGTTTCTTAAC	0	CAACAAACAATACAGTAAATA	0	CAGCAGTGTGTGCATTAGCAG	0	GTGCAGCAGCAGTCAGGTCAG	0	TGTGCTCAGGCACATCCATAA	0	GACCAGCTGCTTATAGCATCA	0	CACCTCACACACCCCATGTGC	0	CGTGTGGAGAGCTAGAGACCA	0	CCCTTTTTTACCCTCGCCCCT	0	CCACACACACATCTCACACAT	0	ACACTTACAATGTTGCCTCAG	0	CTCAGCAGCCCAAGAACATCC	0	AAGATGGACGCCCACAGAAGC	6.71555e-97	ATAAATATAAATATAAATATA	0	GCCTTCAGAGCTATACCAGCC	0	ATCATGAGCTATGCTTTTAAA	0	AAGGGAAAGGGAAAGGGAAAG	1.74162e-77	CATGGTGTGCTGCTGTCTGTC	0	GTGCTGGGCTCAGACATGGTT	0	AACTCCAGTTCTCAGCACACA	0	CAGCACAGTGAGCAGCACAGT	0	GTTAGAAAGTTCAAGGCCAGA	0	CAGCCGCCCTCCTCACCACTC	0	GCTGCGTGCGCAGAACTGACA	0	CCTCTCTCCTCTCTCCTCTCT
38	GGAGCTGGCATGAGGATTTTA	0	CAACCCGTTCTTTCTCCCTAT	0	CCACCCCTCCTCTCCCAGCCA	0	ACACATCTGATTTCTACACAC	0	TTAGTAACCCTCATACATGCT	0	GACTCCTGCTCTTACTAACAT	0	CACTATAGCCAGGGTGAGCAC	0	CTGGGGGAGGAGAGCAGGCAG	0	CCTAGGCTGTAGAGTAAGGCT	0	CCATGTAGAAGAATTTGAATT	0	ACAGACAAAAAGATCAAAAGC	0	CTCCCCTGCTGCTCCCCCTGC	0	GAGAGGCAGAGAGGCAGAGAG	8.1872e-67	CAACTTCCAGAAGCCCCGCAT	0	CAGAGGGCCCTCCAGTCTGCC	0	ATCCCATCCCATCCCATCCCA	0	TGGGTTGGGTTGGGTTGGGTT	1.74162e-77	CCATGGCATGCTGCTGTCTGT	0	GTTTTGTCTTATTTTCACCTA	0	AGAGGACGGGGCCTCCCCTGT	0	CTCTATTCTCCTTATATTTTG	0	TAACCCTATTCCTTTCTACCC	0	CAGTGTCAGCCCCTCGGGTGC	0	GGAAGAGCAGTCGAGTGCTCT	0	ATGCAAGTTGTTATATACATA
39	GGCCTATCACAACAAAACCAC	0	CAAGAACAGCAGCAGGTGTGG	0	CCGAAAACCTCTAACTCTATA	0	AGTCAGGTCAGTGCAGCAGCA	0	AAGAGCAGGCCCATGAGATGG	0	GAGGCTGGGCCTTGGGTGGGA	0	CTCACACACCCCATGTGCACC	0	GACCAGTCCGGGATACACATA	0	CTAGTCTACCATGTGCTGGGC	0	CCCCTTCTTCCTCTCCCTCCC	0	ACCCCTGAACACCCTAACCCT	0	CTCCCCTGCTGCTCCCCTGCT	0	CAGAGAGGCAGAGAGGCAGAG	4.09714e-63	CCACGTGAATGCAGCAAGGGG	0	TCATAAGGCCCTGATACTGAG	0	ATTAGCATGGAGTAGAAGCGT	0	CTTCCCCTTCCCCTTCCCCTT	3.08672e-41	CTGGGGGCTGAGGGGCTGGGG	0	TCTCCCCAGCACCCTCCCAGA	0	AGCACACACATGGTGGGCTAA	0	GTGAGCAGCACAGTGAGCAGC	0	TACAGCCCTCCACTGCAAAGG	0	CCACACTGCCACAGGGGATCA	0	GGTTTCCAGGGCTGGTGCCTG	0	GCAGAGGCAGAGAGGCAGAGG
40	GGCCTGTACCGTCTACCCAGG	0	CAAGTGCTGTGCAAATAGTTT	0	CTAACTCTATAAAACAATTCG	0	AGTGCAGCAGCAGGCAGGTCA	0	ACATATGAAGAAGTGTGTGTC	0	GATTCCAGGGAGCCCTTATCC	0	CTGCAGGAGAAGAGGGTCTGC	0	GAGCAGGAGCTGAATCTAGTC	0	CTCACTGTCCTCCCTCCCACT	0	CCTTCTTCTTCCTCCTTCTTC	0	ACCTAGTTTAGAAATTTTATT	0	CTCTGAGACTGAGTGTTCTCA	0	ATTTGCCAGGCACTGGCATAG	4.09714e-63	CTCCAACTTCCAGAAGCCCCG	0	AGGCCCTGATACTGAGCAGAG	0	ATTGTTACCAGGTTCTAAGGA	0	AAAGCAAAGCAAAGCAAAGCA	1.94089e-31	CTGTCTGACCATGGTGTGCTG	0	TCTTATAGATCACCTGTGTTA	0	AGGACGGGGCCTCCCCTGTGC	0	TATTCTCCTTATATTTTGTGT	0	TCACTAACCCATGCATAGTTA	0	CCATCTCACCAGCCCCTGATC	0	GTGAGTGGGTGTAGCTCGGGA	0	AAAACCAAACAAACAAACAAA
41	GGCTTATCATACCATCCTTTC	0	CACACACACACATGCCACATA	0	GAATATATAGAATATATAGAA	0	CCACAAACTAAAAATGTCCAC	0	ATGAGATGGCTCACTGGGAAG	0	GCATCAGCTCACTGCTTATAG	0	GAACAACTACAGAAAGAAAGG	0	GATGTTCTGGAGTACTGGGAT	0	CTGAAGACAGGCTTTCTTTTT	0	CGGGTCCATTACATCTGATGG	0	ACCTCTCTGTCTTTATGCTGC	0	CTGACTACCCACTGCCAGCAC	0	TACTTAGATTATGTCCTACAA	3.54351e-52	GAAGAAGGAGGAAGAAGGAGG	0	AGCCTCATAAGGCCCTGATAC	0	CAACAACTCTCTTTTTTGTAG	0	GTGTCTGAAGACAACTACAGT	1.94089e-31	GTGTGCTGCTGTCTGTCTGAC	0	TGAAAGCTGAAGGCTGAAGGC	0	CACACTGACTGCACTGACTGC	0	TGTTCTCTATTCTCCTTATAT	0	TCCGATGACTTGAGTCTACCT	0	CCATCTTTGTGGAGTAAAGTA	0	GTTGCATCTTGGCAGCTGGCG	0	TTATATACATATCATTTGTGT
42	GGGAGACACAAGAATAGCAAA	0	CCCACTGTACTACAAGTGCCC	0	GAATCATGGGAAGAGGATGCC	0	GAATGGATACACAGTATCTCT	0	CAGGTCTGCAGTTCAGAAGTG	0	GCATGTACATGTATTTATCAC	0	GAAGGATGGACAGGAGGAAGA	0	GCCAGACAGAGCTGGAGAATG	0	CTGGGACCTACCATGAAAAAG	0	CTAGCTTCCAGATCTCCTGGG	0	AGACAGCGTTAGACATTCGAT	0	CTGTGACTGTCTTCCCATTCC	0	TTTTTTTGTTGTTGTTGTTTT	1.15483e-47	TCCAACTTCCAGAAGCCCCGC	0	CTGATACTGAGCAGAGGGCCC	0	CAACCCTACCACAGCAGCAAC	0	ATATATCCAGAAGATGTTCCA	3.79605e-20	TCTATCTGACCATGGCATGCT	0	TTGCAGTCTGGCAGATGTGCA	0	CAGGGAAGAGTGTGAGAGGAC	0	AGCACAGTGAGCAGCACAGTG	0	TGCAAAGGGTAGTGACTATGA	0	CCCCCTCCTCACCACTCAGAC	0	TAAAGAAGACGAGTTTGTTGT	0	TATACTATACTATACTATACT
43	GGGTAACGACTAGTGCAGAAT	0	CCTGGCTCGGATTTGAACTTT	0	GAGATGAGGAGGGGTGGAGGA	0	GCACCGAGGGGAAGGTGCCAG	0	CATGCTCTGTAAGTAACCCTC	0	GCTGGGAAGCAGTGGCGGCAA	0	GAGGGACCCACACCATCATTG	0	GCGAAGGAAGGAAGGAAGGAA	0	CTGTGGTGGTGTGCATGGGTT	0	CTCTCCCTCCCCTTCTTCCTC	0	AGTAATAGTAATAGTAATAGT	0	GAGGAAGACATCAGAAGATGG	0	TGAAGTGTCCCTCCTTGTCTT	1.16474e-43	AAAAAAAAAAAAAAGCAAATT	0	AAGGCCCTGATACTGAGCAGA	0	CACTCAGCCACAGGTGCTCTC	0	TTCCAGGACAGCCAAGGCTAC	3.79605e-20	TCTGACCATGGTGTGCTGCTG	0	TTTCCTTTTTCCTTTCCTTTT	0	CCCCTGTGCACACAGGGAAGA	0	ATTTTGTGTTCTCTATTCTCC	0	TGCCCACTGCCTCACGCTAAC	0	CCTGTGGGAGCACCTCCTCCC	0	TAGCCTGTCCTCTCATCCCGC	0	GTTGTTATATACATATCATTT
44	TAAATCTTACCTTGACAAAAG	0	CCTTCCCAGAATGCTGCTTTC	0	GCAGTGTGTGTGCATAGGCAG	0	GCAGCAGCAGTCAGGTCAGTG	0	CCCTCATACATGCTCTGTAAG	0	GGATAATTGGATTACTGTCTC	0	GAGGGTCTGCAGGAGAAGAGG	0	GGATACACATAGCCTGGCGTG	0	CTGTTGTATTCATTTTTCTTT	0	CTGCCCTGTAACACCCTACCT	0	ATTAATATTTAGAAAATGGAT	0	GGTGCCTGCTGTCTGACTGAC	0	TGTGCGTGTGCGTGTGCGTGT	1.94089e-31	AAGACCAAAGCCCAGAGCGTA	0	CATAAGGCCCTGATACTGAGC	0	CAGGCCTGCCACCCCAGGCTT	0	TGACGGTGTCTTTTGCCTTGC	1.63835e-17	TCTGTCTATCTGACCATGGCA	0	AGGGCTGAGGCATGGTAGCAT	1.69158e-224	CCCTGTGCACACAGGGAAGAG	0	GCAGCACAGTGAGCAGCACAG	0	TGTCTTCCCAAAACTTGGGTC	0	CGACCTCCGGACAAATGCAGT	0	TCCATCTATTCACTCACCCAC	0	AGGCAGAGAGGCAGAGGCAGA
45	TAAGCCTCTACCAGTGTTCCA	0	CCTTGCTCTCCCATCAGACTG	0	GCTCTGGCTCTAGCTCTGGCT	0	GGTCAGTGCAGCAGCAGTCAG	0	CTTCTTCCCTTCTTCCCTTCT	0	GGTGTAGATTCTGGGTGACAC	0	GGCACAGGCACAGGCACAGGC	0	GGCTGGGGGAGGAGAGCAGGC	0	CTTACAGCAATGTGATCTGTG	0	CTGTCACACCATCAATGGAGG	0	CACCTCTCTGTCTTATGCTGC	0	GTAGACTGTACAAGCAGGCAG	0	TGCCTCTCTGCCTCTCTGCCT	2.02196e-24	AAGCCCCACGTGAATGCAGCA	0	CCTGATACTGAGCAGAGGGCC	0	CAGGGTGTGGGTGTGCAGGGT	0	TCTGAGTTCCAGGCCAGCCTG	2.54822e-13	TGGCTCACACTTCCACATTGT	0	CTGTAAGTCTAGCTACTCATG	1.69158e-224	CCTGGAGATACAGAGCAGGGG	0	GTTCTCTATTCTCCTTATACC	0	TGTGGAGTGACCCAAGAGGTC	0	CGTCCATGACCCCAGGCAGGA	0	TCTCCCTCACATCATCAAACT	0	CTTAGGAAATTAGTCTGAACA
46	TAGGCGACTCAAGTGGGAGAA	0	CGACTCTCCTAAGATACTCAG	0	GGTGGAGGAGGAGGAGGAGAT	0	GGTTGCAGCTGGAGGGAAGGA	0	GCTCACTGGGAAGAGCAGGCC	0	GGTTCTTACTATAGGTTACTA	0	GGGTCTGCAGGAGAAGAGGGT	0	GGGATGTTCTGGAGTACTGGG	0	CTTCACACCTAGGCTGTAGAG	0	CTGTGCTCTGGACCTGAACCC	0	CATGTAGAACAGGCTGTCCTG	0	GTTCTTATGGTAGATATGAGG	0	CAGGACCTCTGGAAGAACAGT	2.94115e-23	ACAGCTTCTTGTTTCAGTGTT	0	TGATACTGAGCAGAGGGCCCT	0	CAGGTGCTCTCACACTCAGCC	0	AAGTCTCCCACTATTATTGTG	1.22863e-11	ACCATGGCATGCTGCTGTCTG	0	GGCTGAGGCATGGTGGCATGT	1.69158e-224	CTCCCCTGTGCACACAGGGAA	0	TATATTTTGTGTTCTCTATTC	0	TTATAATGGCAAATGTGAGGG	0	CTAAACATGCATCCGCACTCT	0	TGTAAGCCCAGCTCTTAGCCT	0	GGTTAGCGAGAATTTTATTGA
47	TATATATATGAGACATGAAGA	0	CGCATCTCTCATCCTTTGATG	0	GGTGGGTAGGGGAGTATCCTC	0	TCAGTGCAGCAGCAGGCAGGT	0	GCTGAGTCCTCTGTCTTCTGT	0	GTAACACTGTGAAACAAACCT	0	GTCCTACTATGGTCCATACCT	0	GGGGGAGGAGAGCAGGCAGCT	0	CTTGCGTTAAGCCTTTTCCTA	0	CTGTGTGTCCATTTGACTGAG	0	CCCCTGAACACCCTGAATACC	0	TAAGGATGCCGGGTAGAATCT	0	CCCTCCCTCCCTCCCTCTCTC	2.94115e-23	ACCACACACACAGCTGCTGAG	0	GCTATACCAGCCTCATAAGGC	0	CCTAGGTCATCAATGAGGGAG	0	CGGAAGAGCAGTCAGTGCTCT	1.22863e-11	ATGGCATGCTGCTGTCTGTCT	0	GGTACTCAGGGCTGAGGCATG	1.69158e-224	GAGAGGACGGGGCCTCCCCTG	0	TATTTTGTGTTCTCTATTCTC	0	TGACTCTGACTCTGACTCTGA	1.79063e-285	CTCACCACTCAGACATCTCTC	0	TGTAAGTCCACCTCTCATCCC	0	TGTTTGTTTGTTTGTTTTTTT
48	TATGGAATCTTCTGCACCTAA	0	CTATCATCCATCCATCATCTA	0	TCACCCCTTCACCTTTAGCCT	0	TCAGTGCAGCAGCAGTCAGGT	0	GGACAGGTGTGCTCAGGCACA	0	GTAGGTCATGACCCCTTGTGG	0	TGCAGAAGAGTGTGTGCAAAG	0	GTTCATATATACACATACATA	0	CTTTACTTTTTCCTGGCTCCC	0	CTTCTTCTTCCTCCTTCTTCT	0	CCTGGTTTCTGAGGATCAGCG	0	TACCCATGCCTGCCCATGCCT	0	TGCATGTGTGTGTGTGTGTGT	3.79605e-20	ACTCACTCACTCATTCACTCA	0	TACCAGCCTCATAAGGCCCTG	0	CCTTGCCCACGTGTGTATGCC	0	CTCTCTTTCTTTCTTTCTTTC	7.09708e-09	ATGGCTCACACTTCCACATTG	0	GTAGCATGTGTCTGTAAGTCT	3.16849e-216	GGCCTCCCCTGTGCACACAGG	0	TTCTCCTTATATTTTGTGTTC	0	AAGGAGGAGAAGGAGGAGAAG	3.9752e-256	CTCAGACATCTCTCCTCACCA	0	TGTCCTCTCATCCCGCTGCTC	0	TTAGTCTGAACAGGTGAGAGG
49	TATTTTATCATAGTAATGGGA	0	CTATTAGGCTTGATAGTAAAG	0	TCATGGGAAGAGGATGCCCGA	0	TGAGACAGGGTCTCAGGCTGC	0	GGAGAAGAAGGAGAAGAAGGA	0	GTGAGGGTGAGATGCTGGGAG	0	TGTCTGTTGGAGGGACCCACA	0	TAAGAATATAAAGTGAGAGGA	0	GATCCCACCTCCATCAGATCC	0	GAGCTGAAGAGGACTGAAGTC	0	CTACCCCTGAACACCCTGACT	0	TAGAGATACAGTGTTACTTTA	0	GGCATATAAAGTTTGCGTGTC	1.22863e-11	ACTCATTCACTCACTCACTCA	0	ATAAGGCCCTGATACTGAGCA	0	CGAGGAACAAACGGAAGCTCA	0	TTGGATGCTGATTATGGGGTG	7.09708e-09	CATGCTGCTGTCTGTCTGACC	0	AGGCATGGTGGCATGTGTCTG	1.55683e-190	GGTTTAGTTCCCACCTCCTGG	0	CCTTCTTCTTCCTTCTTCTTC	0	GAGAAGGAGGAGAAGGAGGAG	1.40015e-163	CTCCACTCAGCCCCCTCCTCA	0	TGTGGGCAGCCACAGCTGTGG	0	TCTCTGTCTCTCTGTCTCTGT
50	TCAGTAAGAATGTTACCTATT	0	CTCCTGAGCAAAGCTGGACTG	0	AAGGCCAGCCTAGACACAGTG	0	AATAATACTGTGACTTTTCCG	0	GGCCCATGAGATGGCTCACTG	0	GTGCTGAGATTACAGGCACAT	0	TGTGACAACAGTCAATATACC	0	TACACATAGCCTGGCGTGTGG	0	GATCTGTGCAGTTCAGGGTGT	0	GCACACCTGTGTGAGGTTAGC	0	CTCATGGCCCCAGTAGCACCC	0	TAGGTCCAGGGAGCTGAACCT	0	GCCTCAAACTCAGAAATCCGC	9.82112e-08	AGATTAACTATTTCCATCTTT	0	CCTCATAAGGCCCTGATACTG	0	CTACCACAGCAGCAACCCTAC	0	CTGGAAGAGCAGCCAGTGCTC	9.82112e-08	CTCACACTTCCACATTGTATG	0	GAGGCATGGTGGCATGTGTCT	7.12347e-181	GTGAGAGGGCGGGGCCTCCCC	0	CTATTCTCCTTATATTTTGTG	0	ACACACACACACACACAAAGC	6.71555e-97	CTCCTCACCACTCAGACATCT	0	TTCCTCCACTGAGATTCTGTC	0	AAGAGGAAGAGGAAGAGGAAG
51	TCATAGCACATGCACGAGGTC	0	CTCTTAAAGGAAGTTTGGGGA	0	AAGGTTATTCAGTCTCTTTGA	0	ACAACTCGCCCCTTCCAGCTT	0	GGTGTGCTCAGGCACATCCAT	0	GTGTGACAGGCCATATCTGTC	0	TGTTGGAGGGACACACACCAT	0	TCCTAACAGTAGCAAAATTAG	0	GATGATCCCTGCATTTTAGGC	0	GCATACACTAGCAAAATTTTA	0	CTCTGTCTTATGCTGCTGTCA	0	TATCATATCATATCATATCAT	0	TTGAAATGTAAATAAAGAAAA	5.3429e-07	AGCAGTATACACTGGGTCTGG	0	CGATACTGAGCAGAGGGCCCT	0	CTCAGGGAGGGGTGGGTTAGG	0	CTCTCTCTCTTTCTTTCTTTC	1.01242e-06	GACCATGGTGTGCTGCTGTCT	0	TAAGTCTAGCTACTCAGGGCT	7.12347e-181	TAATGAAAACAGGAAGTTTTA	0	GAAAAAGGAAAGGAAAAAGGA	0	CTCCTCTCTCCTCTCTCCTCT	1.04047e-90	CTGGGCCGCTGGGCCGCTGGG	0	TTGTGTAGTCCTGGCTAGCCT	0	TTTTGTTTTTTCGAGACAGGG
52	TCCAATTCCTAGGAGGAAGTC	0	CTGGAACTGTATAGGTGTGCA	0	AGCAGTGTGTGTGCATAGGCA	0	ACAAGTGGGTGGACATTGTGC	0	GTACATATGAAGAAGTGTGTG	0	GTGTGTGTATAAAGTGTGTGT	0	AAATCAAATCAAATCAAATCA	0	TCTCAGTGTTTGGTAAAGTCT	0	GCCTGGCAGATACTTCTCAAC	0	GGAGGGATCCTGGCACTGCCC	0	CTGCTGTCACCTCTCCTGTCT	0	TCACTCCAGCCCCCAACACTG	0	AGTAGTAGTAGTAGTAGTAGT	1.01242e-06	AGGAAGAAGGAGGAAGAAGGA	0	GCTATACCAGCCTCATAAGGT	0	CTCTCACACTCAACTACAGGT	0	CTCCCCCTCCCCCTCCCCCTC	5.23638e-05	GCTTGGTTAGGGTGCATGCTT	0	ATGGTGGCATGTGTCTGTAAG	1.06588e-172	TATCTCTTCCAGCTGTGCACC	0	TATTTTGTGTTCTCTATTCAC	0	GGAGGAGAAGGAGGAGAAGGA	1.74162e-77	GCTTTGCTGTCGGATCTGCTC	0	TTTCCTTATAAAAGTACTTTT	0	GTCTCTCTGTCTCTGTCTCTC
53	TCCAGAGATCCTGTCTCTGCT	0	GAAACAGTGCAAGAGAAGGAA	0	AGGAGATGAGGAGGGGTGGAG	0	ACACAATGCACATAATGCACA	0	GTCTGAGTGTGTATATTGGAA	0	GTGTGTGTGTGTATAAAGTGT	0	AATTTGAATTGTGTATTAAGT	0	TGGAAAAAAAACACTGATGGG	0	GCTGTAGAGTAAGGCTGGTCC	0	GGGGTTTGGGGGGGTAGCTCC	0	CTTATGCTGCTGTCACCTCTC	0	TCCTGTGACTGTCTTCCCGTT	0	CTCTGCCTCTCTGCCTCTCTG	1.01242e-06	CAATGCCCTCTTCTGAAGTGT	0	TAAGGCCCTGATACTGAGCAG	0	CTGGCACCCCCCTGCCTGGCA	0	AAGCAAAGCAAAGCAAAGCAA	5.23638e-05	GGAAGGAAAGGGGAAGGAAAG	0	CTGTAAGTCTAGCTACTCAGG	9.01575e-170	TCACAGAGGGCAAGCAGTGGC	0	TCTCTATTCTCCTTATATTTT	0	CGAAGCTGTTTATCAGGTTTA	1.74162e-77	GGCGTTCACTAAACATGCATC	0	TGTAGTGTGTGTGTGTGTGTG	3.22237e-93	TTAAACCATCCCTGCATCCCT
54	TCCATTATTATTCAAAGTTCT	0	GAACTGCACGAGTATCTAGTT	0	AGGAGGAGATGAGGAGGGGTG	0	ACCAGTTTAACTTCAGTGAGA	0	TACATGCTCTGTTAGTAACCC	0	GTGTGTGTGTGTTGGGGGATG	0	ACACACCATCATTGTCTGTTG	0	TGGCTGGGGGAGGAGAGCAGG	0	GGAACTCATAGAGACCGGAAC	0	GGGTTGGGGGAAGAGAAGAGG	0	GAATGCACTGGTGCTGTGCAC	0	TGTCACACCTACCTTCAGCCC	0	GAGAGAGAGGGAGAGAGAGAG	2.11366e-05	CACCATACATATACACACATA	0	ATACCAGCCTCATAAGGCCCT	0	CTGTGGGACTGTCACCTGTCT	0	CAAAGCAAAGCAAAGCAAAGC	5.23638e-05	GTGTGTATGGCTCACACTTCC	0	GGCATGGTAGCATGTGTCTGT	9.01575e-170	TCAGCACACACATGGTGGGCT	0	TTTTGTGTTCTCTATTCTCCT	0	TTTTTTTTTAATTAGGTATTT	1.16474e-43	GGTATTTTAAAATGCTCTGTG	0	AACTCAGAAATCTGCCTGTCT	1.74162e-77	AGGCAGGCGAATTTCTGAGTT
55	TCCCATAAATAGATTAGAGAA	0	GACTCAAGTTTGATCACCAAA	0	AGGAGGAGGAGGAGATGAGGA	0	ACCTGGGATGGGGCGCGCGCA	0	TGCTTGGTGGGTCTGGAATGT	0	TATAGGTTCTTACTATAGGTT	0	ACCCCATGTGCACCCTCACCT	0	TGTGCTCTCAGGACAATTGGA	0	GGAGTGCAATGGAGTGAGGAG	0	GGTTAGCCTGTGTGTCCATTT	0	GAGAGCTTTTCTGGGATATGG	0	TGTGTCCCTTCAGCCCAGATA	0	ATTTGAACTCAGGACCTTCGG	5.23638e-05	CACTCACTCATTCACTCACTC	0	GGCCCTGATACTGAGCAGAGG	0	CTTCCTGTTGTGGTTGGATAC	0	AGGGAAGGGAAGGGAAGGGAA	0.000364562	TGGCATGCTGCTGTCTGTCTG	0	GCTGAGGCATGGTAGCATGTG	1.40015e-163	TGCAGTGACCACACTGACTGC	0	ACAGTGAGCAGCACAGTGAGC	0	ATCATCATCATCATCATCATC	1.16474e-43	TCCACTCAGCCCCCTCCTCAC	0	CCCGGGTAGCCTGCTTCCCTA	1.16474e-43	AGTTGGTTCTTTGAGAAAATC
56	TCTCCCTCAGCTATGAGGTGG	0	GACTGGTCCTGCAACCCAGAC	0	AGGCCCTGGAATCATGGGAAG	0	AGACAGGGTCTCCTTATATAG	0	AAATAATTAGACTATTTTCAG	0	TATTAAAATATTCCCCTTTAA	0	ACTCCTTTGTTGATGGCTTAG	0	TGTTCTAGAGAACTGGGATGT	0	GGTGGATGGTGGGTGGGTGGA	0	GTAACACCCTACCTGCCCTGT	0	GCTGCTGTCACCTCTCTGTCT	0	TTCCTGTGACTGTCTTCCCAT	0	GAAGAACAGTCAGTGCTCTTA	5.23638e-05	CAGAAGCCCCACGTGAATGCA	0	ACCAGCCTCATAAGGCCCTGA	0	GATGCTGTGTGTGCTCTGGAC	0	ATTTCCAATGCTATACCAAAA	0.00127422	TGTCTGACCATGGTGTGCTGC	0	TCCCAGCATCCACATGGTGGC	4.99678e-124	TGTGAGAGGGCGGGGCCTCCC	0	ACCTTATACCTTGTGTTCTCT	0	TTGCCTTGCAGAAGCTTTGCA	6.73861e-37	TCTCAGAGTGAGAACTGCTAA	0	TTTGTTTTGTTTTGAGACAGG	1.16474e-43	TCTTTCTCCACATCCTCGCCA
57	TGAGCACGCGCACATGTGCAC	0	GAGGAGGAGAGGAGGAGAGGA	0	AGGGTTTCCAGAGAGACTGGC	0	AGGAAAATGACCCCATAGTAT	0	AAGTAACCCTCATACATGCTC	0	TCAGGCCCTTTTGTTGCTTTT	0	AGAAAGAACAACTACAGAAAG	0	TGTTCTGGAGTGCTGGGATGT	0	GTAGAGTAAGGCTGGTCCATC	0	TAGTTAAAGGCCTCCTTTCTA	0	GCTGGAGAGATGCTGCCACAG	0	TCTGACTGGTGCCTGCTGTCT	2.84902e-293	TCAGATCTCGTTACGGATGGT	0.000280219	CCACAGAGGCCAGAAGAGGGT	0	CCAGCCTCATAAGGCCCTGAT	0	GCCTCTGGAATTACATCTCTA	0	CACACACACACACACAGACAC	0.031303	TGTCTGTCTGTCTATCTGACC	0	CATGGTAGCATGTGTCTGTAA	4.99678e-124	TTCTCAGCACACACATGGTGG	0	AGATAATAAAGGAATTTATTG	0	TTTATATCTCCCTTGTTTTTA	1.94089e-31	TCTTCTCATGAAGTCTTCTGC	0	GCCCGGGTAGCCTGCTTCCCT	3.08672e-41	TGTGTGTGTGTGTGTGTGCAT
58	TGCCACCACCCCTTGACCAAG	0	GAGTAAGTCACAGGTTCTAAG	0	ATAGGCAGCAGTGTGTGCATA	0	ATGCATATGCATGTATGTGCT	0	AATATTTTGCTGTTTTTATCT	0	TCCCAATATTAGGTGTATCAT	0	AGAGGGTCTGCAGGAGAAGAG	0	TTTGGGTGATATTGGAAGTTG	0	GTATCTTACAGCAATGTGATC	0	TCACCAAGATTTTTTTTGTTT	0	GGAACAAGGCAGCGCTCACGC	0	GACTGGTGCCTGCTGTCTGAC	9.3345e-288	ACATTTGAAATGTAAATAAAG	0.00127422	CCAGAAGCCCCACGTGAATGC	0	CCCTGATACTGAGCAGAGGGC	0	GCTGAAGGCAGTGTGGTGATG	0			TGTTGCTGGGGTGTTGTGTTG	0	GGAGGTGGAGGTGGAGGTGGA	4.41151e-120	AAATGCAAATGCATAAACTCC	0	ATTCTCCTTATATTTTGTGTT	0	TGAAGATTTTCAACTTAAAGG	1.18161e-27	TGGAAAGGTTTCTGTGTATTA	0	TTCCCTATGTACCGCAGTCTC	6.73861e-37	GAGGAAGAGGAAGAGGAAGAG
59	TGGAATTATATACACTGGTGA	0	GATTACCACATCACATCACTC	0	ATAGGCAGCAGTGTGTGTGCA	0	ATGGGTGTAGGGATGCTGGCT	0	ACAAGGTTTTAAGAACCATGC	0	TCCTTGCTTCCTTGCTTCCTT	0	AGGGTGAGCACTATAGCCAGG	0	GACAGGAGGAAGGATGGGCAG	8.36489e-238	GTGTGTATGTGTGTTTGTGTA	0	TCATATAAATAAAATAAGTAA	0	GGACAGGGTGAGTTTTAATAA	0	TGCCTGCTGTCTGACTGGTGC	5.75549e-280	GCAGGCAGATTTCTGAGTTTG	0.00127422	CCCAGCAGAGGCTTGCCTGTG	0	GCCTCATAAGGCCCTGATACT	0	GGTGTGACAGCGCACACCTTT	0			TGTTTGTGTTGCTGGGGTGTT	0	ACTCAGGGCTGAGGCATGGTG	4.41151e-120	ACACTGACTGCACTGACTGCA	0	CAGTGAGCAGCACAGTGAGCA	0	CAACCACATGGTAGCTCACAA	3.79605e-20	TGGGGAGAGAGAGCTGTGCTG	0	AGAAAGGAAGAAAGGAAGAAA	3.79605e-20	CTCTGTCTCTCTGTCTCTGTC
60	TGTGTGGGTTTGTATACGGGC	0	GCACTGCTGCTGCTGATTCAT	0	ATATAGAATATATAGAATATA	0	CAAGTAGTGGGGACTAGCTCA	0	ACATCCATAAGGACAGGTGTG	0	TGAGAGTGATGGAGATAACAC	0	CCAGTGAATATATCATATATA	0	GATGGGCAGGAGGAAGGATGG	1.40015e-163	GTTCTGGGGAGGATTGTGTGG	0	TCTCCCTCCCCTTCTTCCTCT	0	GGTGTGTTTGTGTTCATATGT	0	ACTTCCTGTGACTGTCTTCCC	3.91632e-268	GATGCCCTCCAGGTCCATCCA	0.00127422	CCCCGCATGAGTGCAGCAAGG	0	CATAAGGTCCTGATACTGAGC	0	GTGATAGTAGTAAGGACTCAC	0			AATGGGTGAAAGAGCCTTACC	0	GCATGTGTCTGTAAGTCTAGC	4.41151e-120	ACAGGGAAGAGTGTGAGAGGG	0	CTCTATTCACTTTATACCTTG	0	AAAGGTGTGCGCCACCACTGC	2.54822e-13	TGGTTGTGAACCACCATATGG	0	GAAAGGAAGAAAGGAAGAAAG	1.63835e-17	GGAAGAGGAAGAGGAAGAGGA
61	TGTTCCTCATGGCTTCTGCAC	0	GCATTTTATTGACACACTCTA	0	ATGAGGAGGGGTGGAGGAGGA	0	CAGAGATGCTATTAGAGAGAA	0	AGATGGCTCACTGGGAAGAGC	0	TGGGTGCGATACATTGGCCGC	0	CCATGTAGGGAATTCCTGTCA	0	TTCTCATCTACTCCTATTATC	1.40015e-163	TATCATGGAAACAGGGATGAA	0	TGAGGTTAGCCTGTGTGTCCA	0	GTGTATAGGTGCAAGTGTTTA	0	TGTCTGACTGGTGCCTGCTGT	2.6677e-252	CTTTTTCTTTTTCTTTTTCTT	0.00127422	CTCACTCACTCACTCATTCAC	0	AAGGTCCTGATACTGAGCAGA	0	GTGTATGTGAATGTCCCACAT	0			AATTAACTATAATATGTGATT	0	GGTGGAGGTGGAGGTGGAGGT	6.77971e-114	ACGGGTTTCCTGAAAATTCTC	0	GTGATCTCTATTCTCCTTATA	0	TGTTATTATCCTTTGAAGGGC	2.54822e-13	TTGGGACCTTCCTTTCAAAAT	0	CCTATGGTCACTTGATCTTTG	4.11326e-17	CTGTCTCTCTGTCTCTGTCTC
62	TTGAAATGTGTGTTGTAGCTA	0	GCCGAGCCTGCTGCAACTGTC	0	ATGCCTAATGGTGTTGTGGAT	0	CAGCAGCAGGCAGGTCAGTGC	0	AGTGTGTGTCTGAGTGTGTAT	0	TGTCAGCTCTCCCCCCCCCCC	0	CCCAATTTTAAAAGTGCAAAG	0	ATGGACAGGAGGAAGGATGGG	6.72898e-157	TCAGGGTGTGCATTAACTCAT	0	TGATGACTGCAGAGATAGGAG	0	TAACACACACTGAAACAGCAC	0	GCTGGTGCTGGTGGTGCTGGT	1.69158e-224	TGGAAAGATCTCCCATGCTCA	0.0174976	CTCCAACTTCCAGAAGCCCCA	0	CTCATAAGGCCCTGATACTGA	0	TATCTGGCTCCTGAGGTCCTC	0			ACACACAGATATAGACACACA	0	GCTACTCAGGGCTGAGGCATG	6.77971e-114	ACGTGGTGGGCTAACTCCAGT	0	TGAGCAGCACAGTGAGCAGCA	0	GCTTACAGGTTCAGAGGTTCA	1.55376e-08	CAGAGTGAGCGTGTGCAGTGT	3.9752e-256	GCCCTGACTGTCCTGGAACTC	4.11326e-17	AGGCTACACAGAGAAACCCTG
63	TTGCCTATTAAAGTTTTTCAA	0	GCTCATCAGGACTTCCCTTTA	0	ATGGAATAGTGCTCTGCAGGA	0	CAGCTGGGGTTGCAGCTGGAG	0	AGTTCTTTATATATTTCAAAA	0	TGTGAGTGATGAAATCAACTG	0	CCTCACACACCCCATGTGCAC	0	AGGAAGATGGACAGGAGGAAG	7.85619e-142	TCATTGTCTTCCCTCCCACTC	0	TGCTTTAATTGTAAAGCACTT	0	TAATGAACATCCCCCCTCCCC	0	CCTGCTGTCTGACTGGTGCCT	3.16849e-216	GCCCTGGCTGTCCTAGAACTC	0.0174976	CTTCCAGAAGCCCCACGTGAA	0	GCCCTGATACTGAGCAGAGGG	0	TCTCTGGCCCTATAACCTGCA	0			ACAGGGATTATGGCCATGCGC	0	AGTCTAGCTACTCAGGGCTGA	2.27654e-107	ACTGACTTGCAGTGACCACAC	0	AAAAGGAAAGGAAAAAGGAAA	0	CTTTTTGGCCCTGGCGTTCCC	1.01242e-06	GCATTCAGAAGAACAGAGTGA	3.9752e-256	TTAGTTAGGGTTTTACTGCTG	2.92645e-15	ATTGAGAAGGGTGTTGTTTCC
64	TTTCATTGTGATTTGTGAAAA	0	GGAATCTTACTTAGGTTATGA	0	ATGGGAAGAGGATGCCCGAGG	0	CAGGGTCAGTGCAGCAGCAGT	0	ATAAGGACAGGTGTGCTCAGG	0	TGTGCCCAAGATTCCTGAGCA	0	CTCACCTCACACACCCCATGT	0	GATGGACAGGAGGAAGATGGA	9.05211e-129	TCCCCAGGCTTCACACCTAGG	0	TGTCACACCATCAATGGAGGG	0	TATTATACAGGAAGAGAAAAA	0	GTGTATTAGTCAGGGTTCTCT	1.40015e-163			CTTCCAGAAGCCCCGCATGAG	0	TCATAAGGCCCCGATACTGAG	0	TCTGCCCTAGTGTCCGCACAT	0			ACTCTAGAACATCCTTGAAGA	0	TGTCTGTAAGTCTAGCTACTC	1.75026e-100	ACTGCAGTGACCACACTGACT	0	ACAAAAAAGCCAAGCAAGCAC	0	CAGGCAGGCAGGCAGGCAGGC	1.24975e-05	GTGCTGTGCTGTGTGTGCTGT	3.9752e-256	CACACCTACTCCAACAAGGCC	1.26496e-13	CAAAAAACAAAACAAAACAAA
65	CTGACTGACTGACTGACTGAC	4.9838e-248	GGAGAGGGAGGAGAGGGAGGA	0	CAAAATAGGGATTTTCAAACA	0	CAGGTCAGTGCAGCAGCAGGC	0	ATAGGTGGATGTACCTACTTC	0	TGTGTATAAAGTGTGTGTGTG	0	GAATATATCATATATACACAT	0	GAGGAAGGATGGACAGGAGGA	4.99678e-124	TGCAGTTCAGGGTGTGCATTA	0	TTCCTCCTTCTTCTTCCTCCT	0	TCACCTCTTTGTCCTTATGCT	0	TAGGTGTGCTGTCAAGCTGCT	1.40015e-163			GGTCAGAGCAGTATACACTGG	0	AGGTCCTGATACTGAGCAGAG	0	TGAAGGCAGAAGAAGCTGGGA	0			AGAACCCCGGAACTCAGGAGA	0	TCTAGCTACTCAGGGCTGAGG	1.80849e-99	AGAGGGCGGGGCCTCCCCTGT	0	ACCCCTGAAAACAGAAGTGAA	0	TGTACTCATATACATAAAATA	0.000364562	ACACATATACACATATACACA	8.36489e-238	TGTGGGTGGGACCATCTCTGG	2.54822e-13	TCATCCTGAGTGAGGTAACAC
66	CGCGCCCCCAACTCGCCAGCA	1.69158e-224	GGATCGCTGCCACTGGGAGCA	0	CAAAGAGAAATATTAAAATTG	0	CCATGACTGGAGGAGAAAGGG	0	ATTGTTTTTAATTGTTGAGTA	0	TTATAGCATCAGACCAGCTGC	0	GACCCACACCATCATTGTCTG	0	GGAGGAAGATGGACAGGAGGA	4.99678e-124	TGGTGGGTAGGTGGATGGTGG	0	TTCCTCTCCCTCCCCTTCTTC	0	TCTGTCTTATGCTGCTGTCAC	0	TGCTTTGCTTTGCTTTGCTTT	7.85619e-142			GGTTCAAGCCTCAGCAATGAG	0	CAGCCTCATAAGGCCCTGATA	0	TGAGAATTGGGCATATCCTAC	0			AGGCATGCACTCACACACATA	0	CAGCAGGTAAGAGCACTGACT	6.71555e-97	AGAGTGTGAGAGGGCGGGGCC	0	ACCTTAACATGTTATATAGTG	0	CTGTGTAGCTCTGGCTGTCCT	0.00127422	ACAGAGTGAGCGTGTGCAGTG	8.36489e-238	TAGTGTGTGTGTGTGTGTGTG	2.37333e-08	AGGGGCATCTGGGTTCTTTCC
67	CGTGGATGTGGAGAAAGAGGA	1.69158e-224	GGCGCTGGACACTGCCTCTCT	0	CAATCAAATTCTACTTACGCC	0	CCTGTGCCTGTCCCCGTGTGA	0	CACACACACACACAGGAACAC	0	TTCCAAAAGAAAGTCTAGTGC	0	GCACAGGCACAGGCACAGGCA	0	GTGTGTATGTATGTGTGTGTG	4.99678e-124	TGTGCAGTTCAGGGTGTGCAT	0	TTCTTCCTCCTTCTTCTTCCT	0	TGAACACCCTAACCCTGAACA	0	GAAATGAAATGAAATGAAATG	4.99678e-124			GTCAGAGCAGTATACACTGGG	0	CAGCCTCATAAGGTCCTGATA	0	TGAGAGCGAGGGCGGATAAAT	0			ATGCTGCTGTCTGTCTGACCA	0	GCATGGTGGCATGTGTCTGTA	6.71555e-97	AGATGTAAATGTAGCGAGGCC	0	AGAAATAGGGTCAATAGGACT	0	TAATTGGGGCTGGCTTACAGG	0.0116949	ATTCAGAAGAACAGAGTGAGC	8.36489e-238	CCTCTATAAGTTTCAGTGTCT	9.82112e-08	CACACACACACACACACACTA
68	AGATGCCAGCATCAGCAACAG	1.40015e-163	GGCTCCCTGTGGTCTCATGGT	0	CAGTGTGTGTGCATAGGCAGC	0	CTCCATCACAGAACTATACCC	0	CACGTGGACCCACTGCACCTG	0	TTCTGAAGCAGTCTGCCTATT	0	GCAGGGCCATCTCGCCCGCCT	0	CAGGAGGAAGGATGGACAGGA	6.71555e-97	TTAGTATCTTACAGCAATGTG	0	TTTGAATGCAGGAGAGAAGAA	0	TGAACGGTGCAGACCTGGCCC	0	TTGCTTTGCTTTGCTTTGCTT	4.99678e-124			GTGAATGCAGCAAGGGGTGAC	0	CCAGCCTCATAAGGCCCCGAT	0	TGCTGTGTGTGCTCTGGACAG	0			ATGTCTGGCTTTCCTCTGCTG	0	TGGTGGCATGTGTCTGTAAGT	6.71555e-97	AGGCCTCATCCCGAGGACCAG	0	AGAGGGTGCTCGGTGCTGAGT	0	AGATCTGCCTGCCTCTGCCTC	0.031303	CATTCAGAAGAACAGAGTGAG	8.36489e-238	TTTATTTATTTATTTTATGTA	9.82112e-08	CTTGTGTGTGTGTGTGTGTGT
69	GACTGACTGACTGACTGACTG	1.40015e-163	GGGAACTCGTGCTAGCTGTAC	0	CATAGGCAGCAGTGTGTGCAT	0	CTTTCTCAGCCCTACTCTAAC	0	CACTTGAGTTATCTAAATCAT	0	TTCTTACTATAGGTTACTATA	0	GGAGAAGAGGGTCTGCAGGAG	0	GGAAGATGGACAGGAGGAAGG	6.71555e-97	TTGTTCCCCCCTGCCCTGTCC	0	CACAACACAACACAACACAAC	8.36489e-238	TGCTTCAAAATTTTATTTTCA	0	TACTTAGATTATGTCCTACAA	2.27654e-107			GTGTTACCACTTCTTGTTTCA	0	CTATACCAGCCTCATAAGGTC	0	TGTGAATGTCCCACATGTGCA	0			CAAACATCACTATTAAGCCAC	0	AGGGCTGAGGCATGGTGGCAT	3.22237e-93	AGGGCGGGGCCTCCCCTGTGC	0	AGGATGAAGGGAGTGTACATG	0			TCAGAAGAACAGAGTGAGCGT	8.36489e-238	GGATATTAGCCCAGAAACTTA	6.99109e-07
70	GGGCAGGGCAGGGCAGGGCAG	6.72898e-157	GTAAAGTTGAGGGGTTCAGAG	0	CCAAGCCTTAGGACTTGTCAC	0	GCAGAATGGATGTTGGAGGAG	0	CAGGTGTGCTCAGGCACATCC	0	TTGGAGAAAAAATTCATAAGA	0	GGAGCACAGAGGAGAGGGAGC	0	CAGCTTGACAACACACCTAAA	6.71555e-97	TTTTGCTTTTTGAGAGATGGT	0	GAAATGCAAATAAAGAAAATA	1.69158e-224	TGGGGAATGCGTTTCTGGACA	0	GCTGGCTGGCTGGCTGGCTGG	6.71555e-97			TAGGACCATGGATTTAAACAC	0	GCCCCGATACTGAGCAGAGGG	0	TGTGGTGTGTGGTGTGTGGTG	0			CCATCCACAGCACACCTGGCC	0	CATGGTGGCATGTGTCTGTAA	6.8662e-89	ATGCACACAGGGAAGAGTGTG	0	AGTGCCTTCACCTTAACATGT	0			AACAGAGTGAGCGTGTGCAGT	1.69158e-224	GTGATCAAGGGGGAAAGGCCC	8.11375e-06
71	TGACTGACTGACTGACTGACT	7.85619e-142	GTCATTGCCACGCTGTACTGA	0	CCCTCACCCGCTCCTCACGTG	0	GCAGGCAGGTCAGTGCAGCAG	0	CATGAATGCCATGCAGAGACC	0	TTGGGAGGCAGAGAGAGGTAA	0	GGCTAACAAGGGTGGACAATG	0	CTCTTTCTCTCTTTCTCTCTT	1.74162e-77	CAGAGACAGACACAGAGACAG	1.69158e-224	CAGACACACACACACACAGAC	3.22237e-93	TGTCACCTCTCTGTCTTATGC	0	GCTTTGCTTTGCTTTGCTTTG	1.04047e-90			TAGGCAGGCAGATGGTACACA	0	TCATAAGGTCCTGATACTGAG	0	TTCAGAATTACTGAGCTTTTA	0			CTGATGGAAACTAGTCCAGGT	0	TCTGTAAGTCTAGCTACTCAG	1.74162e-77	CACACATGGTGGGCTAACTCC	0	AGTTGACCCCACAGATGCACC	0			AGAAGAACAGAGTGAGCGTGT	1.69158e-224	TGATACATATGCAGCTAGAGA	8.11375e-06
72	GGTATTGCGGGATCCTCCGGT	4.09714e-63	GTCTGGTGGGTTGCCTCCCCC	0	CCGAGGCCCTGGAATCATGGG	0	GCAGGGTCAGTGCTGCAGCAG	0	CATGCTCTGTTAGTAACCCTC	0	TTTGCGCAGGCCTTGGCATAC	0	GGCTTTAACCCTTCTGGTGCC	0	GATGGACAGGAGGAAGGATGG	1.74162e-77	TCTGGCGCACCCTCTCACCTG	1.40015e-163	GAGACAGAGAGACAGAGAGAC	1.98818e-86	TGTCTTTATGCTGCTGTCACC	0	GTGTGTGGTGTGTGTGTGTGT	1.16474e-43			TATAGGACCATGGATTTAAAC	0	TGATACTGAGCAGAGGACCCT	0	TTCCCCATCGCACCCTCCCAA	0			CTGGGGGCTGAGGAGCTGGGG	0	AGCTACTCAGGGCTGAGGCAT	1.74162e-77	CACAGGTCCTGGAAGATGTTA	0	ATACCTATACACACTATACCT	0			TGCTGTGCTGTGCTGTGTGTG	1.69158e-224	TTTCTTTTTCTTTTTCTTTTT	0.00127422
73	ATGTGTATGTGTATGTGTATG	1.29567e-39	GTGAAGATGGGGGCTGATGAT	0	CTAATACTTACGGATGTTACC	0	GCTAAGCCAGGCCTTAAATGA	0	CCACACGGTGGCCCACAACCA	0	CATACATTCACACACACACAC	8.36489e-238	GTCTGCAGGAGAAGAGGGTCT	0	GGAAGGATGGGCAGGAGGAAG	1.74162e-77	TTCAGTAAAATCTTGCTAGTG	1.40015e-163	GGCTGGCTTTGAACTCACAGA	1.74162e-77	TTCCTTTTCTGTGCCCACGTT	0	GTGTGGTGTGTGTGTGTGTGT	1.16474e-43			TCACTCATTCATTCATTCACT	0	ACCAGCCTCATAAGGCCCCGA	0	TTCCTTCACAAAACATCATGA	0			CTTACCTTATCTAGAAACGAA	0	TGTAAGTCTAGCTACTCAGGG	1.74162e-77	CACTATGTAGACCAGAATGGC	0	ATATTTTGTGTTCTCTATTCT	0			TGCTGTGTGTGCTGTGCTGTG	1.69158e-224	AAAATCAGGGACTAGACAAGG	0.00344173
74	TGTGTATGTGTATGTGTATGT	6.73861e-37	GTGAGTTTAATCTCTCTTCAC	0	CTGGCTCGGCCAGCCAGATCT	0	GGCAGGTCAGTGCAGCAGCAG	0	CCATAAGGACAGGTGTGCTCA	0	CTACATCTACATCTACATCTA	1.69158e-224	GTGTACTGCCCCCTTATACAT	0	TACTCATCAAAGGTAAAATCC	1.74162e-77	AGGCAGGTGGATCTCTGAATT	1.40015e-163	ACAGAGAGACAGAGAGACAGA	1.74162e-77	TTTTTAAATTTTTATTTTATT	0	CTGGAGTCCACCTTCTTGAGT	1.94089e-31			TGCCTAATTGAGTTTGGTGAT	0	AGCCTCATAAGGTCCTGATAC	0	GCAGGAGGCAGGAGGCAGGAG	8.36489e-238			CTTCCACATTGTATGTACAAA	0	GTCTGTAAGTCTAGCTACTCA	8.68209e-70	CACTCAGGGAAGGCTGGCTAA	0	ATTTTGTGTTCTCTATTCACC	0			GTGTGCCTGTGTGTGTGTGTG	7.12347e-181	AGACCAAAGTGTGGACACTTT	0.0174976
75	TAGTTTCTGTTTCCATGATCT	6.59275e-36	GTGCACAGACCAGCAAGTGTG	0	GAAAACCTCTAACTCTATAAA	0	GGGTCAGTGCAGCAGCAGTCA	0	CCATGAGATGGCTCACTGGGA	0	AGCCCCGGGCTACCTTGCCAG	1.40015e-163	TACATATACATTGCAGGTGTA	0	GGAAGGATGGACAGGAGGAAG	3.09066e-65	CGGGCAGTGGTGGTGCACGCC	4.99678e-124	GATTAGGAGGTGTGGCCTTGT	1.16474e-43	TTATGCTGCTGTCACCTCTCT	1.79063e-285	TCTCCTTCTTCTCCTTCTTCT	1.94089e-31			TTCTAGAACATTTTCAGGGTA	0	GCCAGTCAGTCAGCCAGTCAG	0	AGTCTGGGGCTGGAGAGATGG	1.69158e-224			GAGGAGGCAGAGGAGGCAGAG	0	CATGTGTCTGTAAGTCTAGCT	5.33559e-69	CACTGACTGCAGTGACCACAC	0	CAAATCATCACAGCAAAGACA	0			TGTGTGCTGTGCTGTGCTGTG	7.12347e-181	TTCTTTCTTTCTTTCTTCCTT	0.0174976
76	GTATGTGTATGTGTATGTGTA	4.99938e-34	TATAAGTGATTTCACCCCTGA	0	GAAGAGGATGCCCGAGGCCCT	0	GGTAGGGTTCAGGCCACTGGG	0	CCTCCATCACTGTGCACCCCC	0	CTTCTCCTTCTTCTCCTTCTC	4.99678e-124	TAGCTCCTGCATTGGGGGGCC	0	CTTTCTCTCTTTCTCTCTTTC	4.18179e-60	AGTAAGTAAGTAAGTAAGTAA	4.99678e-124	ACTTAGATATAATAATAAATA	1.16474e-43	ATAGTAATAGTAATAGTAATA	1.69158e-224	AGGACAGCCAAGGCTACACAG	5.7487e-27			TCACTCACTCACTCACTCATT	4.9838e-248	GCCCAGGGCAGCACACCACAG	0	AGGTTTTGGAGACAGAGCATC	1.69158e-224			GCACACTCCACTACCCTGACT	0	TAGCTACTCAGGGCTGAGGCA	3.09066e-65	CAGCACACACATGGTGGGCTA	0	CACACTGGCACAGGGAGGAGC	0			ACTGAAAGGACCCAGATGTAG	1.40015e-163
77	TAAAGGCGTGCACCACCACGC	1.94089e-31	TATGCCAGCCAGGTCCTGCTG	0	GAAGCTTTTCCCTGTAAAAAT	0	GTCCCTCAGCATGCCTGTCCA	0	CGAATCATGTATAGACAGTAA	0	GTCCCTTCCGCTCGACTCGAG	4.99678e-124	TCAAGAAAGAAAGAGCTGGGC	0	CTCTCTTTCTCTCTTTCTCTC	2.73252e-57	GACCGCTGCTGCTGTGGCTTA	6.77971e-114	AGGTTCTGTAAGGTACTGAGA	1.16474e-43	ATGGCACTCTTTACACTCAAT	1.69158e-224	TCCTCTGTTGAGGGGCATCTG	1.22863e-11			GATAGATACATAGATAGATAC	8.36489e-238	TCAGCCTTCAGCTTTCAACTT	0	CAGAGAGAGACACAGAGAGAG	1.40015e-163			GCAGTCTGATGGTGGAGGCAG	0	CTAGCTACTCAGGGCTGAGGC	4.09714e-63	CAGGGAAGAGTGTGAGAGGGC	0	CACAGTGAGCAGCACAGTGAG	0			TATAATATAATATAATATAAT	1.40015e-163
78	TTTCATGTGTTTAGCAAATTG	5.7487e-27	TCACTCTGTCTAATCAACTGT	0	GAATATGCTGTGCCTGAAAGT	0	GTTCTGCTGTCAGACTCCGCA	0	CTAAATTGATGGGTAAACTAC	0	ATCTACATCTACATCTACATC	4.41151e-120	TCAGCAGCATCCTTTAGTATT	0	TCTCTCTTTCTCTCTTTCTCT	1.63637e-55	TATATATATATATATATATTC	1.74162e-77	AGTACCTTACAGAACCTCATT	6.73861e-37	CTTGGGGGAAACCCAAACTCC	1.69158e-224	AGAGAGAGACAGAGACAGAGA	5.3709e-10			ATACATAGATAGATACATAGA	8.36489e-238	TTGCTATGCAAGTTGTTATAT	0	CACTCACACACACACACACTC	1.40015e-163			GCCCCAGCTCAGGTCCCCAGC	0	CACCAGAAGAGGGTGTCAGAT	3.54351e-52	CAGTTCTCAGCACACACATGG	0	CACTTTATACCTTGTGATCTC	0			TGTGCTGTGCTGTGTGTGCTG	1.40015e-163
79	AAAGGATGGACCATCTAGAGA	2.94115e-23	TCGTCATGAGTATGGGACTGC	0	GAGAGAAATGATAATATAATC	0	TCCCTCCCAGACTACTGACTG	0	CTCACTGGGAAGAGCAGGCCC	0	AAGAGAGCTTGCCTGCAGAGA	1.74162e-77	TCTGCAGGAGAAGAGGGTCTG	0	TCTTTCTCTCTTTCTCTCTTT	1.63637e-55	ATAGGATCCGGGCCATACCAT	1.74162e-77	GTACTTAGATATAATAATAAA	5.7487e-27	TGCTGCTGTCACCTCTCTGTC	1.69158e-224	CCCAGAAATGAACCCACACAC	3.49365e-09			TTGTCTTGTCTTGTCTTGTCT	8.36489e-238	AGACAGAGCATGGGCCCAGGG	0	CAGAGAGAGACAGAGAGAGAC	9.05211e-129			GCTGTCTGTCTGTCTATCTGA	0	GTGGTTGTTGGGAATTGAATT	3.54351e-52	CATAAAAGTAGGAGCAGCTCT	0	CAGGATTGGCCGGGCTGTGGT	0			TGTGCTGTGCTGTGCTGTGCT	7.85619e-142
80	AAAGACAGACACTACCTCAGA	3.79605e-20	TGACAAGGGACCTTTACAAAC	0	GAGCAGAGACTGAAAGAAAGG	0	TCCTTTAAACCTGGGAGGAGC	0	CTCCTTCTCTTAATTAGCACT	0	GGCTCAGTGGTAGAGCCCCTG	4.47713e-58	TCTGCATATTCCTTGCTCACA	0	GGATGGACAGGAGGAAGGATG	3.54351e-52	CTCCTCTTCCTCCTCCTCTTC	3.09066e-65	CACAGACACACACACACACAG	5.7487e-27	CTACCTATCTATCTATCTATC	6.71555e-97	TCCAGAGTGGTTGTACAAGCT	9.82112e-08			CACTCATTCATTCATTCACTC	1.69158e-224	AGGACCCTCCAGTCTGCCTTC	0	CTGTGTCTGTGTCTGTGTCTG	6.71555e-97			GGCATCAGACCCCATTACAGA	0	TGTGTCTGTAAGTCTAGCTAC	3.54351e-52	CCAGTTCTCAGCACACACATG	0	CATCCATACACATTTTTTTAA	0			TGTGCTGTGTGTGCTGTGCTG	7.85619e-142
81	GGTGAAGTAGCTGGATATAAA	3.79605e-20	TGAGCTCTCAGAAGGCAGAGG	0	GAGGAGGAGATGAGGAGGGGT	0	TGAATGAATGTATGTGCACAT	0	CTGCACACGTGGACCCACTGC	0	GCTCAGTGGTAGAGCCCCTGC	2.14486e-53	TGAATTAAGAAAGGTGCAGAC	0	ACCCGTAATGAGATCTGATGC	1.16474e-43	AACTTGATCCTGATTCAACTT	4.09714e-63	AATGAAGATTTTCAACTCAAA	2.94115e-23	CCTCCCCCTCCCCCTCCCCCT	8.1872e-67	CAGGCTGGCCTCAAACTCACA	1.01242e-06			TCATTCACTCACTCACTCACT	6.61272e-195	AGTCAGTCAGCCAGTCAGTCA	0	TCTGTGTCTGTGTCTGTGTCT	1.74162e-77			GGCATGCTGCTGTCTGTCTGA	0	GTGTCTGTAAGTCTAGCTACT	7.86657e-51	CCCATAACTGTAGTCTCAAGG	0	CCGCACTGGTAGTTTATGTCT	0			TTCCCAGTCCATCTTGTGCTT	4.99678e-124
82	GTGTATGTGTATGTGTATGTG	3.79605e-20	TGAGGCCAGCTTGTTCTACAG	0	GATGCCCGAGGCCCTGGAATC	0	TGCAGCTGGAGGGAAGGAAGG	0	CTGCAGAGGTCAGTCAGGGTC	0	GCCCCTGCCCCTGCCCCTGCC	3.54351e-52	TGGCCCTGTTGACTCAGCTCC	0	AGGATGGACAGGAGGAAGGAT	1.16474e-43	CTCTACCACTGAGCCACGCCC	4.09714e-63	GACAGAGAGACAGAGAGACAG	3.79605e-20	AGTAGTAGTAGTAGTAGTAGT	5.82048e-54	GGATTTGAACTCTGGACCTTC	1.01242e-06			GGGAGGAGGGAGGAGGGAGGA	1.40015e-163	ATAAGGTCCTGATACTGAGCA	0	TGTCTGTGTCTGTGTCTGTGT	3.09066e-65			GGGCTGAGGGGCTGGGGGCTG	0	CTACTCAGGGCTGAGGCATGG	1.15483e-47	CCTCCCCTGTGCACACAGGGA	0	CTGGGCCTGTTACAGTGCACC	0			GCTGTGCTGTGTGTGCTGTGC	4.99678e-124
83	ATACAGAAGTGGATGCTCACA	3.20227e-19	TGCAAAGGGCAGGCTGTATTG	0	GCACTCGCTGAGATTCTAGAG	0	TGTTTGCCTTGGACATCTTTT	0	CTGTCAGAGGACCCAGGTTTG	0	GGCGTGGCTCAGTGGTAGAGC	3.54351e-52	TGTTGGAGGGACCCACACCAT	0	TGAAAGAAAGAAAGAAAGAAA	1.16474e-43	GCATCCCTGGAATAAAACCTA	1.15483e-47	GAGAGACAGAGAGACAGAGAG	4.11326e-17	GCGCTGACATCCTGTGTTCTA	3.08672e-41	TCTTCCTCTTCCTCTTCCTCT	5.23638e-05			TACATAGATAGATACATAGAT	6.72898e-157	CAGTCAGTCAGCCAGTCAGTC	0	GGGAGGCTCCTTTCTCTGTGA	4.09714e-63			GGGGGCTGGGGAGCTGGGGGC	0	ATGTGTCTGTAAGTCTAGCTA	3.08672e-41	CCTCCTATCTAATGTCAGGGA	0	CTGGTACCCACAGGGGCCAGT	0			GGCTGTCCTGGAACTCACTAT	3.54351e-52
84	TGTATGTGTATGTGTATGTGT	3.20227e-19	TGTCCTGAGTCTCCTAGGTCA	0	GCCCAATGCCTTGTACACACA	0	TTAACCCACGGCTGTTTGGAC	0	GAAACAGGAAAAGACCAAAGA	0	CCCTGCCCCTGCCCCTGCCCC	4.20237e-50	TGTTTCACAGAATCTGATGCT	0	GCGTGCGCCACCACGCCCAGC	6.73861e-37	TTCATTAGGTCCCATTTGTCA	1.16474e-43	CATGAGGTGCTGAGAAGAAGG	2.54822e-13	TCCTCCTCCTCCTCCTTCTCC	3.08672e-41	AAAAAAGAAAGAAAGAAAGAA	0.00127422			AGAGGCAGAGAGAGAGGCAGA	7.85619e-142	CATAAGGCCCCGATACTGAGC	0	GTGTCTGTGTCTGTGTCTGTG	3.54351e-52			GGGTGCATGCTTGGTTAGGGT	0	TTGATTGTTGTGCCGATGTTC	6.73861e-37	CCTGGTTTAGTTCCCACCTCC	0	GACCAGAGTGAGCAAAGTGAT	0			GCAGGGGCAGGGGCAGGGGCA	1.15483e-47
85	ACTACTACTACTACTACTACT	3.93328e-18	TGTCTGGTACTGGGGATCAAA	0	GCCCTGGAATCATGGGAAGAG	0	TTCTTCCTCTCCTTTGACTTC	0	GAAGAAGTGTGTGTCTGAGTG	0	ACACATACACAGTCACACATA	1.16474e-43	TTCTTCAGATAGGTGAAAAAA	0	TCTCTTTCTCTCTTTCTCTCT	1.02148e-34	CCCTCTTAGAAATGCTTTCAT	1.94089e-31	ACACACACACAGACACACACA	3.58085e-12	CCAGCCCCTCACTGGGGGATT	6.73861e-37	CACACACACACAGACACACAC	0.00127422			GACAGGGTTTCTTTGTGTAGC	4.99678e-124	CCAGCCTCATAAGGTCCTGAT	0	TGTGTCTGTGTCTGTGTCTGT	1.94089e-31			GGTGACCAAATTGAAGAGTCA	0	AAGAGTTACAAGTCCTTAAAG	6.59275e-36	CCTGTGCACACAGGGAAGAGT	0	GAGCAGCACAGTGAGCAGCAC	0			GTGCTGTGCTGTGCTGTGCTG	1.16474e-43
86	TTGTGCTGTAAGATCGAGAAT	1.63835e-17	TGTCTGGTGGGTTGCCTCCCC	0	GCTCTAGCTCTGGCTCTGGCT	0	TTTTTCTTTAAAAAAAAAACT	0	GAAGAGCAGGCCCATGAGATG	0	GAGAGAGGGAGAGAGGGAGAG	3.08672e-41	TTGGAGGGACACACACCATCA	0	ACAAAAAACAAAAAACAAAAA	1.94089e-31	CATAGACTAACAGACTGGCTA	2.94115e-23	AGAGAGACAGAGAGACAGAGA	3.62633e-10	GAACTCCTGACCTTCGGAAGA	6.59275e-36	AACAATTTTCCAAGCAAATGG	0.00502591			ACCTGGCTGTTGCCAGGTAAC	4.99678e-124	CCTCATAAGGTCCTGATACTG	0	TGACTGTCCTGGAACTCACTC	1.94089e-31			GGTGTTCTGCTGTCTGTCTGA	0	CACTGTAGCTGTCTTCAGATG	1.94089e-31	CTCATATTATCCAGTTGAGGG	0	GGAAAAAGGAAAGGAAAAAGG	0			CTGCTCTTCCGAAGGTCAGGA	3.08672e-41
87	ACACGCAAACTTTATATGCCC	2.92645e-15	TTAATTAAGCTCTGTAGAGTT	0	GCTGTGTAAGCCCAAGACATC	0	ATCCTTAATCATCAGAGAAAT	4.99678e-124	GAGAAGAAGGAGAAGAAGGAG	0	CCTGCCCCTGCCCCTGCCCCT	1.29567e-39	TTGTTTACATTTTGTAGATAT	0	TTCTCTCTTTCTCTCTTTCTC	1.94089e-31	AGGCAGGGGCTCTACCACTGA	1.2309e-21	ACAGGGTTTCTCTGTGTAGTC	1.01937e-09	CCTGCCTAGAATCCCCCAGTG	1.18161e-27	CACTTAGATTTGACCTTAGTA	0.00502591			TAGATAGATACATAGATAGAT	6.77971e-114	CTCATAAGGCCCCGATACTGA	0	GTCTGTGTCTGTGTCTGTGTC	1.52276e-28			GTCTGTCTGTCTATCTGACCA	0	GCCCCAGTACAGGGGAATGCC	2.02196e-24	CTCCTGGTTTAGTTCCCACCT	0	GGAGAGGGTGCTCAGTGCTGA	0			TCCAACAAGGCCACACCTACT	6.73861e-37
88	TTTTCTTTTCTTTTTTTTTTT	1.26496e-13	TTCACAAGAAAGAGAGTTGTT	0	GGAGGACACGCTCCAGTGTTT	0	GAGTTCTGAATTCGGCAGTTG	6.71555e-97	GAGAGTGAAGGAATTCTTTTT	0	GTGAGGGGCTGGGGGCGTGGC	6.73861e-37	TTTGAAAATGACATTTGTGCC	0	TTTCTCTCTTTCTCTCTTTCT	5.7487e-27	AATCAACAAGATAGATAAACC	1.37036e-18	CACACACACAGACACACACAC	3.41544e-08	GCCCCTCACTGGGGGATTCTA	5.7487e-27	CACAGACACACACACACACAC	0.00870238			GAGGGAGGAGGGAGGAGGGAG	1.04047e-90	CTTCAGCCTTCAGCTTTCAAC	0	TCTCATTACGGGTGGTTGTGA	1.18161e-27			GTGTATGGCTCACACTTCCAC	0	ATCCCATAATCAGCTTCCAAA	2.02196e-24	CTCTGCCAATGTCCACGAGCA	0	GGGGACTCCCTGAAGAGGTGG	0			ATGGTCAATTTTGGAGAAGGT	5.7487e-27
89	CCTTAATATCTCTTAATATCA	2.54822e-13	TTTCCTTGTGTCTTCCTCTAC	0	GGAGGAGGAGATGAGGAGGGG	0	GAAGCAAGAGAGAGAGAAAAC	1.74162e-77	GAGGGAGAGGGAGAAGAGGAA	0	CCCCCCCCCCCCCCCCCCCCC	6.73861e-37	TTTTGATTTACTGTCAATTAA	0	ACCTACCTACCTACCTACCTA	5.7487e-27	TAACGAGATCTGACTCCCTCT	1.63835e-17	ATAATGGACTGAACCTCTGAA	5.3429e-07	TGCTCTTAACCTCTGAGCCAT	2.02196e-24	ACACACACACACACACAGACA	0.00870238			AGTGCTGGGACTAAAGGTGTG	3.54351e-52	GCTCCCATCCATATGGGATGC	0	GAGAGAGACAGAGAGAGACAG	2.02196e-24			GTGTTCTGCTGTCTGTCTGAC	0	GGGAGGAAGGAAGGAAGGAAG	8.83685e-23	CTCTGTGGGCCCAGCCTACCA	0	GTCCCTTTAGTTTATAATCTG	0			CTGGCTGTCCTGGAACTCATT	5.7487e-27
90	GACAAGTAGACCAATGGAATA	2.54822e-13	TCCTGCCTCCTGCCTCCTGCC	9.5574e-299	GGCTTAATTGGTAAAGTACTT	0	TGCTAGGATTAAAGGCGTGCA	4.09714e-63	GAGTCCTCTGTCTTCTGTCAG	0	CACAGTCACACATACACAGTC	6.73861e-37	ATGGATGGAAGGAAGGATGGA	1.69158e-224	CCCTTCTCAATAGTCACAAAT	5.7487e-27	GGGGCCTTTCCCCCTTGATCA	1.25766e-16	GAATTCAAGGCCCATACCTAA	6.99109e-07	AAGGGGATAACATTTGAAATG	2.94115e-23	TCAAGTTGACACAAAACTAGC	0.0174976			ATCCCCTACCCACCCACTCCC	6.59275e-36	GGTCCTGATACTGAGCAGAGG	0	AGAGAGAGACAGAGAGAGACA	2.94115e-23			GTTCTGCTGTCTGTCTGACCA	0	AGGTTTTTTGTTATTCCAGAT	3.79605e-20	CTGGTTTAGTTCCCACCTCCT	0	TCTATTCACTTTATACCTTGT	0			ATGTGTCGGGAGGAATTTCTT	2.94115e-23
91	GCCAGCACCATTTGTTGAAAA	2.54822e-13	CTGCCTCCTGCCTCCTGCCTC	2.84902e-293	GGGGAACAGAAGAGGAAGAGG	0	ATCCTCTAGGCTCCAGATGCC	4.09714e-63	GCCCCTCTTCTCACCCCAGTG	0	CGTGGCTCAGTGGTAGAGCCC	1.94089e-31	GTGTGTGTGCATGTGTATGTG	1.69158e-224	AATACACACACACACACACAC	2.02196e-24	TTTGTGTTCTCTTAGTGTCTG	2.92645e-15	GGGTCTGCAACCCTATAGGTG	1.01242e-06	TCTTTCTCTCTTTCTCTCTTT	1.2309e-21	ACACACCTTTAATCCCAGCAC	0.031303			ATAGTCCTGGCTGTCCTGGAA	5.7487e-27	GTGCAGGCCAGAACAGCCTGG	0	AAAAAAAAAAAAAAAAGGAAA	2.54822e-13			TACTTCCTCTTCCAGATTCCC	0	TCTTTTTCTTTTTCTTTTTCT	3.79081e-14	GAAGAGTGTGAGAGGGCGGGG	0	TCTCTGGCTCTGCTGCGTCTC	0			CTTCCGAAGGTCAGGAGTTCA	3.79605e-20
92	GGAAGCAGGAGCTGATGCAGA	2.54822e-13	CCTCCTGCCTCCTGCCTCCTG	1.81664e-292	GGGTTAATGATAACCAGAAAA	0	GGACCCAGATATAGCTCTCTC	4.09714e-63	GCTCCCCCAGCTCATCTCGCA	0	TCTAGGCAGGGGCTCTACCAC	1.94089e-31	TGGAAGGAAGGATGGACAGGA	1.69158e-224	TGTCCCATGCATCCTATCAGA	2.94115e-23	GATGTGTTGTCAAGCTGCTAG	2.54822e-13	ACACACACACACAGACACACA	4.15988e-06	TTCTCTCTTTCTCTCTTTCTC	3.79605e-20					TAAAGAAAATATCTAATAAAA	1.63835e-17	TCAGCCAGTCAGTCAGCCAGT	0	TAATAAATAAATAAATAAATA	3.58085e-12			TAGACATGCCAATGGAAGGAA	0	GAAGAGGGTGTCAGATCTCAT	1.26496e-13	GAATTCAGAGTATTTGTCTGA	0	TGCACAGAATAACATAAATAC	0			GTTTTACTGCTGTGAACAGAC	3.79605e-20
93	ATGGGCACAGGGGAAAAATTC	1.22863e-11	TGCCTCCTGCCTCCTGCCTCC	7.62933e-281	GTGTCACTGGGAGCAGGCTTT	0	GTTTGTTTGTTTGTTTGTTTA	1.63637e-55	GCTTGCTCAGCAACACCCAGG	0	TGCCCCTGCCCCTGCCCCTGC	4.28045e-29	AGGAGGAAGATGGACAGGAGG	7.12347e-181	TCTGTCTCTCTCTCTGTCTCT	3.79605e-20	ACATTTTATCCTAAAACAAAA	2.54822e-13	ACACACACACACACAGACACA	4.15988e-06	AATAAATAAATAAATCTTTTT	2.92645e-15					AGAGACAGAGAGAGACAGAGA	3.58085e-12	TCCTGATACTGAGCAGAGGGC	0	GAGGCAGGTGGATCTCTGAGT	3.62633e-10			TCTGACCATGGCATGCTGCTG	0	TTCTTTTTCTTTTTCTTTTTC	1.77547e-10	GACCACACTGACTGCACTGAC	0	TGGATCTTGAGAGCATAGACA	0			ACATCTTCATCTGAAGGCTGC	2.92645e-15
94	AATTGGACATAGTACTACCGG	2.04918e-11	AGCACAGCACAGCACAGCACA	5.75549e-280	GTTGTCACGCTCAGTACCTCG	0	TTTCTCTCTTTCTCTCTTTCT	3.08672e-41	GGAGGATTCAAACCGTTACCC	0	CTGCCCCTGCCCCTGCCCCTG	7.55223e-29	ATAGAGATAGAGATAGAGATA	7.12347e-181	CAGTGAAACTAACAGAAGTTA	3.79605e-20	TTGAATAGTTCTTCTTGTTTC	3.58085e-12	GGTTTCTCTGTGTAGTCCTGG	8.11375e-06	TTTTATTAGATATTTTCTTTA	2.92645e-15					GGAAAAAAAAAAAAAAAAAAA	1.22863e-11	TGCCTCCCTGCCTCCCTGCCT	0	AAAGAACTCAAGAAGGTGGAC	1.12472e-08			TGACCATGGCATGCTGCTGTC	0	TTTTTCTTTTTCTTTTTCTTT	3.49365e-09	GAGGAGCCTGAGCAGAGTAGC	0	TTTGTGTTCTCTATTCTCCTT	0			TTGTTATGTCTCCCTTTTCAT	2.54822e-13
95	AGAGCACTGACTGTTCTTCCA	7.09708e-09	CAGCACAGCACAGCACAGCAC	1.32709e-276	GTTTCCATGGGTGTGGATGCA	0	TCTCTGCCTCTCTGCCTCTCT	6.73861e-37	GGCTCGAGTCTCGAGTCGAGC	0	CCTGCCTAGAATCCCCCAGTG	1.18161e-27	TATCTCTATCTCTATCTCTAT	7.12347e-181	GCTCACTTTGTAGACCAGGCT	1.63835e-17	TCAGGAATTTTTCCCCTGTGC	1.22863e-11	ACCCTGTCTCAAAAAACAAAA	8.11375e-06	CTCTCTCTCTCTTTCTCTCTC	1.11044e-12					TGCTCTTCTGAAGGTCCTGAG	3.62633e-10	TGGCATGCTGCCATCAGTATG	0	GAAAAAGAAAAAGAAAAAGAA	9.82112e-08			TGCTGTCTGTCTGACCATGGT	0	ATTGAGTTGGAATTTTGATGG	1.12472e-08	GAGTGTGAGAGGACGGGGCCT	0	TTTTGTGTTCTCTATTCACTT	0			GGGGCAGGGGCAGGGGCAGGG	2.54822e-13
96	GTGTGTGTGTGTGTGTTTGTG	7.09708e-09	CTCCTGCCTCCTGCCTCCTGC	9.76006e-274	TAAACTCATCACTTCTTCTTG	0	TCTCTTTCTCTCTTTCTCTCT	1.02148e-34	GGGAAGAGCAGGCCCATGAGA	0	TGCTGTCTTTCTTCCACTGGA	2.94115e-23	GAAGGATGGATGGAAGGAAGG	1.40015e-163	TTTTGCAAATTGTATCTTGGG	2.54822e-13	AAGAAGTGGGAGTGGGTGGGT	2.29675e-10	TCCTCCTCCTCTTCCTCCTCC	8.11375e-06	GTAGTAGTAGTAGTAGTAGTA	7.05889e-11					CAGTACAGGGGAATGCCAGGG	2.11366e-05	AAGGTCCCGATATTGAGCAGA	0	CCTCTTCCTCCTCCTCCTCCT	9.82112e-08			TGGGGAGCTGGGGGCAGGGGG	0	ATGCCCCAGTACAGGGGAATG	9.82112e-08	GATACTAAAGGGAACCGTGGG	0	TTCTTCTCCTTCTTCTCCTTC	3.91632e-268			ATAATAAATAAATCTTTAAAA	3.58085e-12
97	TGAAAGGACCCTGATATAGCT	7.09708e-09	GCCTCCTGCCTCCTGCCTCCT	3.16335e-273	TATAGTCCAGAATAGGACTAA	0	TCACCAGCATCTGCTGTCACC	1.94089e-31	GGTCATTCCCACTCCCGATTC	0	GAGCCCCTGCCTAGAATCCCC	2.94115e-23	AAGGAAGGATGGACAGGAGGA	7.85619e-142	CTCTAACTAAGGAAGTGAAAG	2.54822e-13	ACAAAATACCCATGGAAGGAG	3.62633e-10	TACATATACATATACATATAC	5.23638e-05	CTCTCTGTCTCTCTGTCTCTC	3.62633e-10					ATATACATATACATATACATA	0.000280219	AAGGTGGAGAGCACTATGTGC	0	TTTTTTTTTTTGAGACAGGGT	4.15988e-06			TGGGGTGGGGGGTGGGGTTAT	0	GAGTTCTCTGGTGGAATTTTT	9.82112e-08	GCAGTGACCACACTGACTGCA	0	CTTCTCCTTCTTCTCCTTCTT	3.9752e-256			AGTGGTGGCACATGCCTTTAA	1.22863e-11
98	TGTGTGTGTGTGAGTGTGTGT	5.3429e-07	AGAGGGAGGAGAGGGAGGAGA	1.04954e-272	TATTCAAGAATAGTAGTTTGA	0	TGGCAGTCTCTACATGGTCCA	2.02196e-24	GTATATTGGAAGATGTGTGAG	0	TAATGGATGGATCACAGGGCT	2.94115e-23	GGAGGAAGGATGGACAGGAGG	7.85619e-142	GGATCCACCCCATAATCAGCA	2.54822e-13	TTTCCCTCTTAGAAATGCTTT	3.62633e-10	AAGATGGCCTAGTTGGCCATC	5.23638e-05	GCGGATTTCTGAGTTTGAGGC	1.01937e-09					ATCTACAGATTCAATGCAATC	0.000364562	ACCACCTTCCAGCTTCTTGAA	0	ATCTCTGAGTTCGAGGCCAGC	8.11375e-06			TGTCTGTCTGACCATGGTGTT	0	GAAAATTGTTTTCCAGCCTTT	9.82112e-08	GGCTGCCTGTGGAGCTGGCTT	0	AAAGGAAAGGAAAAAGGAAAG	8.36489e-238			TTACTGCTGTGAACAGACACC	2.29675e-10
99	ATTGTGTGAGTTCCTTTGTGA	1.01242e-06	ACAGCACAGCACAGCACAGCA	1.06937e-262	TCAGTCAGTAAAGTACTTGCA	0	TCTCTGAGTTCGAGGCCAGCC	8.83685e-23	GTCAGCTGACCCCGCCCCTCT	0	CTGGGGGATTCTAGGCAGGGG	1.2309e-21	AAGGATGGACAGGAGGAAGGA	9.05211e-129	TGTATGTGTATGTGTATGTGT	1.22863e-11	TGTGATAACTCCAGCTGTGTC	3.62633e-10	TTTGAAATGTAAATAAAGAAA	9.3396e-05	AAGCAAAGCAAAGCAAAGCAA	1.01937e-09							ACCAGCCTCATAAGGTCCTGA	0	CTGGCCTCGAACTCAGAAATT	5.23638e-05			TGTTCTGCTGTCTGTCTGACC	0	GCCTACAGAACTCCAAATAGA	1.01242e-06	GGGGGCCTTCCAGCAAGATAA	0	CAGACCACCTGCACAGGGGTG	8.36489e-238			CAAAGCAAAGCAAAGCAAAGC	1.01937e-09
100	GACAAGGGAGCTAAAACCATC	4.06066e-05	AGGGAGGAGAGGGAGGAGAGG	1.06937e-262	TCCCCCAGTGAGGGACTGGGG	0	ATCTGAAGACAGCTACAGTGT	1.2309e-21	GTCTTCTGTCAGTGCTGAAGC	0	GATTTTGTTAATTAGGATTTT	3.79605e-20	AGGAGGAAGGATGGATGGAAG	4.99678e-124	TCCTCCTGCCTCTGCCTCCCA	3.62633e-10	CTACAGAACATTTTATCCTAA	7.09708e-09	TAGTCCTGGCTGTCCTGGAAC	0.000438754	CTCTCTTTCTCTCTCTCTCTC	9.82112e-08							AGAACTCTCGCACCAGGCCGG	0	ACAGAGAGAGACAGAGAGAGA	5.23638e-05			GAGGCAGAGGAGGCAGAGGAG	3.9752e-256	TTTCTTTTTCTTTTTCTTTTT	1.74153e-06	GTGAGAGGACGGGGCCTCCCC	0	TCTTCCTTCTTCTTCCTTCTT	1.69158e-224			CTTCAATTCTATTCCATTGGT	1.12472e-08
101	GTGTGTGTGTGTGTGTGAGTG	0.000364562	GAGAGGGAGGAGAGGGAGGAG	3.9752e-256	TCCCCTCCTCCTCCCCCTCCT	0	GACAGAGAGACAGAGAGACAG	3.79605e-20	GTGCACAACTCAGACAGAGGA	0	AAGAGAGGCCCATTGGACACG	3.79605e-20	GGACAGGAGGAAGGATGGACA	4.99678e-124	GAAGGAATAAAGAAAGAAATT	7.09708e-09	GCCCTGGCTATCCTGGAACTC	7.09708e-09	ACCTCACACCAGTCAGAATGG	0.00127422	TCTCCTTCTCCTTCTCCTTCT	2.09691e-07							AGCACACCACAGGCTTCCCGA	0	TTGTTTTTGTTTTTGTTTTTG	5.23638e-05			GGCAGAGGAGGCAGAGGAGGC	3.9752e-256	ACGAAAGGATGGACCATCTAG	8.11375e-06	GTGCACACAGGGAAGAGTGTG	0	AGCATGTGTCTGTAAGTCTAG	1.69158e-224			GGTCTTCTCATTGTGTCCTGG	8.11375e-06
102	GGTGGCGCATGCCTTTAATCC	0.00127422	CCTGCCTCCTGCCTCCTGCCT	1.27402e-251	TCTTGTTCACTGCTGTGTGCA	0	TCACTCCCTGATTGGCTGCAG	3.79605e-20	GTGTACATATGAAGAAGTGTG	0	ACTGGGGGATTCTAGGCAGGG	3.20227e-19	TGGACAGGAGGAAGGATGGGC	4.99678e-124	TTTTTGGTTTTTTGAGACAGG	9.82112e-08	ACATATACATATACATATACA	1.55376e-08	CTCTGTCTCTGTCTCTGTCTC	0.00305111	GCCTCTGCCTCTGCCTCTGCC	1.2092e-06							AGCCAGTCAGTCAGCCAGTCA	0	ACATATACATATACATATACA	9.3396e-05			AGAGGAGGCAGAGGAGGCAGA	4.9838e-248	TGAAATGTAAATGAAGAAAAT	2.11366e-05	GTGGGCTAACTCCAGTTCTCA	0	GGGCAAGATCCCACCCAGCTA	1.69158e-224			TCTTCTGAGATCTTCTTTAAT	8.11375e-06
103	ATCTTATATCTTGGGTATCCT	0.00127422	CATACCATACCATACCATACC	8.36489e-238	TGCATGCATAACACTTATGCA	0	CTCTGCCTCTCTGCCTCTCTG	1.37036e-18	GTGTGTATATTGGAAGATGTG	0	ACAGCAGATGCTGGCGAGGAT	1.37036e-18	AGGATGGACAGGAGGAAGGAT	4.41151e-120	GAGAAGGAGAAGGAGAAGGAG	2.07961e-06	ATCTTTAAAAAAAAAAAAAAA	9.82112e-08	ATTAGGGAAACAACACCCTTC	0.00403497	AGTTGGGGAGGAAAGGGTTTA	4.15988e-06							AGCCTCATAAGGCCCCGATAC	0	AAAAAGAAAAAGAAAAAGAAA	0.000364562			CACAGTGGCTCTCACACTACC	8.36489e-238	GAGTTCTTTATATATATTGGA	5.23638e-05	GTTTAGTTCCCACCTCCTGGT	0	TCTTCTCCTTCTTCTCCTTCT	3.66442e-213			CACACACAGAGAGAGAGAGAG	0.000280219
104	CTACTACTACTACTACTACTA	0.00344173	GAGGAGGAGCAGGAGCAGGAG	8.36489e-238	TGGAATCATGGGAAGAGGATG	0	CTGCCTCTCTGCCTCTCTGCC	1.22863e-11	GTTCCAAAGGTTTAAACCTGA	0	TAGAGCCCCTGCCTAGAATCC	4.11326e-17	AGGAAGGATGGATGGAAGGAA	6.77971e-114	AGATCAGGAATTCAAGGCCCA	8.11375e-06	ATATCATCTGCAAAAAGTGAT	9.82112e-08	AGAGACAGAGAGACAGAGAGA	0.00502591	TTAGATATTTTCTTTATTTAC	8.11375e-06							AGGCCCCGATACTGAGCAGAG	0	TCTGTCTCTCTCTCTCTCTCT	0.000438754			GAGCAGAGCAGAGCAGAGCAG	1.69158e-224	GGAATTTTGATGGGGATTGCA	0.000139487	TAACTCCAGTTCTCAGCACAC	0	GTAAGTCTAGCTACTCAGGGC	3.66442e-213			CCAGGCTGGCCTTGAACTCAC	0.000280219
105	TACTACTACTACTACTACTAC	0.00403497	GGGAGGAGAGGGAGGAGAGGG	8.36489e-238	TGGGGCAAGCTGAGGGCAGAG	0	AGAGACAGAGAGACAGAGAGA	2.04918e-11	TACACAGCCATCTTTCATCCC	0	ATGTATATGTATATGTATATG	1.25766e-16	GGATGGACAGGAGGAAGGATG	2.27654e-107	CTTGAACTCAGAAATCCGCCT	8.11375e-06	ATCTGTTGTTATGTCTCCCTT	9.82112e-08	CAGGGTTTCTCTGTGTAGTCC	0.0174976	TCTCTCTCTCTCTCTTTCTCT	4.06066e-05							ATACCAGCCTCATAAGGCCCC	0	CACACACACTCACACACACAC	0.00127422			GCAGAGGAGGCAGAGGAGGCA	1.69158e-224	CAAGCCAGTAAAGAACATCCC	0.000280219	TAGAGATCTGGAGATAAGGGT	0	CTTCTTCTCCTTCTTCTCCTT	1.69025e-206			AGCCTTGGCTGTCCTGGAACT	0.000280219
106	TGGCGCATGCCTTTAATCCCA	0.00403497	CACAGCACAGCACAGCACAGC	1.69158e-224	TGTGCATTAGCAGCAGTGTGT	0	ATAAGTTTCAGTGTCTCTGGT	3.62633e-10	TACATATGAAGAAGTGTGTGT	0	CATTTTCAACAATTGGTGCTG	2.92645e-15	GAGGAGGAAGAGGAGGAGGAA	1.80849e-99	GTATGTGTATGTGTATGTGTA	0.000280219	GGATCTGTTGTTATGTCTCCC	9.82112e-08	AAACCCTGTCTTGAAAAACCA	0.0174976	TTCTTTCTTTTTTTTTTTTTT	5.23638e-05							ATACCAGCCTCATAAGGTCCT	0	TCTCTCTGTCTCTCTCTCTCT	0.00344173			CCGCCTCCGCCTCCGCCTCCG	7.12347e-181	AGCCTTGGCTGTCCTGGAACT	0.000280219	TAGGGGCCAGAGGCACGGGAT	0	CCTTCTTCTCCTTCTTCTCCT	1.69025e-206			AACCTGTAAGCCAGCCCCAAT	0.00127422
107	TAACACACACACACACACACA	0.00502591	CTTATCTATCTATCTATCTAT	1.69158e-224	TGTGCGTAGGCAGCAGTGTGT	0	ATCATATCATCTGCAAAAAGT	3.62633e-10	TATTGGAAGATGTGTGAGGAT	0	ATAAAATTCTCGCTAACCGAA	2.92645e-15	CTCTTCTCTCTTCTCTCTTCT	6.71555e-97	ACAGTGTACTCATATACATAA	0.000280219	ACTTTTTAGAGTTTAATGAAA	9.82112e-08	CAGACACACACACACACACAC	0.0227341	TCTCTCTTTCTCTCTTTCTCT	5.23638e-05							CAGCCAGTCAGTCAGCCAGTC	0	AGGGGAGGGGAGGGGAGGGGA	0.0427597			AAAGGGAAAGGGAAAGGGAAA	9.05211e-129	TTCATTTTCATTAAACTCTAA	0.000280219	TCAGCACACACGTGGTGGGCT	0	GTGGCATGTGTCTGTAAGTCT	7.12347e-181			TTGATGGGGATTGCATTGAAT	0.00127422
108	ACACCAGTCAGAATGGCTAAG	0.00870238	TGCTCATTCGTTCTGCCACGC	1.69158e-224	TTAGTTTTATTATAGGTTTAT	0	TCTGTAGATTGCTTTTGGCAA	3.62633e-10	TCATACATGCTCTGTTAGTAA	0	GCATACACTAGCAAGATTTTA	7.59182e-14	AGGGGCAGGGGCAGGGGCAGG	3.22237e-93	ATCTTAGCCATTCTGACTGGT	0.00344173	GGAGGGGAGGGGAGGGGAGGG	1.01242e-06	CTGTAATGGGATCTGATGCCC	0.031303	CAAAGCAAAGCAAAGCAAAGC	5.23638e-05							CAGCCTCATAAGGCCCCGATA	0					CTCCGCCTCCGCCTCCGCCTC	4.99678e-124	GACCTGGAGGGCATCATCCTG	0.00127422	TCATACACACACACAACCAGA	0	GAAAGGAAAAAGGAAAGGAAA	7.12347e-181			TGCTGTGAACAGACACCATGA	0.00127422
109	TGTGTGTGTGTCTGTGTGTGT	0.0174976	GAGGGAGGAGAGGGAGGAGAG	1.55683e-190	TTGTGTACACACAGTCTTGGG	0	CTCGCCAGCATCTGCTGTCAC	3.62633e-10	TCCCACTTTACACTAGCAATT	0	CCCCTGCCTAGAATCCCCCAG	2.54822e-13	GGAAGGATGGACAGGAGGAAG	1.04047e-90	ATGATAGTATATATAAGTGAC	0.00502591	CAGTAAAGAACATCCCTCCAT	1.01242e-06			CTGGGTCCTTTCAGCAAAATC	0.000280219							CCGATACTGAGCAGAGGGCCC	0					AGGGAAAGGGAAAGGGAAAGG	4.99678e-124	TTCCTGACCTGCTTGAGTTCC	0.00127422	TCCCACCTCCTGGTTTAGTTC	0	TTAAACTCGGAGATTCAATCT	1.40015e-163			GGGGCTGGCTTACAGGTTCAG	0.00502591
110	ACTCAGGAGGCAGAGGCAGGC	0.031303	AGATTCCACCTCATACCAGTC	1.40015e-163	TTTCTTTCTTTCTCCCTTTCT	0	TAACTCAAACAAGTCAATGGC	3.62633e-10	TCTCCTTGAATACTGGGCATA	0	TGAAGATGTAGAACTCTCAGC	2.54822e-13	GGGGCAGGGGCAGGGGCAGGG	1.47837e-85	ATTTTCTTTATTTACATTTCA	0.031303	ACATCCCTCCATGGCCTCTGC	4.06066e-05			CTCTCTCTCTTTCTCTCTCTC	0.00127422							CCTGCTGAGAGGGTCGCTCTA	0					GATCTTCTGGGCTCCTCCAAG	6.71555e-97	AGATTTATTTATTTATTTATT	0.00127422	TGATTCCAGGGATGGTCAGAG	0	TAATAAAGGAATTTATTGATG	1.40015e-163			TCAGAGGTTCAGTCCATTATC	0.031303
111			GAGGCTGGCCTTGAACTTCTA	1.40015e-163	TTTGAGAAAAGAAAAGAGCTG	0	GTGGATGCTCACAGTCATCTA	7.09708e-09	TCTGTAAGTGACCCTCATACA	0	TCTCCCTCTCTCTCTCTCTCT	2.54822e-13	CAGGGGCAGGGGCAGGGGCAG	1.74162e-77			GGGACCATCTCTGGGCTGGTA	0.000280219			GTTTTTATCACAATTGCTCTG	0.00127422							CCTTCAGCTTTCAACTTTCAG	0					TTCTCTCTCTCTTTCTTTCTT	1.74162e-77	CCATAGGTGTGTGGGTTCATT	0.00502591	TGGTGGGCTAACTCCAGTTCT	0	TATGGATAGTCTCTAGATAAT	1.40015e-163
112			GCACAGCACAGCACAGCACAG	1.40015e-163	CCCCAGTGAGGGGCTGGGGGC	4.9838e-248	CCTCCTCCTCCTCCTCTTCCT	7.09708e-09	TGGAGGTGGTGAGGAATGGGG	0	CTGCCTAGAATCCCCCAGTGA	3.58085e-12	GATGGACAGGAGGAAGGATGG	1.74162e-77			AACCCTGTCTCAAAAAACAAA	0.000280219			TGCCTCTGCCTCTGCCTCTGC	0.00297373							CCTTCTGAAAAAAACCAGCCT	0					GGGAAAGGGAAAGGGAAAGGG	1.74162e-77	TTCTCTGTGTAGCTCTGGCTG	0.00502591	TGGTTTAGTTCCCACCTCCTG	0	TTCTCCTTCTTCTCCTTCTTC	2.34457e-153
113			GCAGACACACATACATGTGCA	1.40015e-163	GAGGAGGAGGAGATGAGGAGG	4.9838e-248	TCGGTATTCCTCAGGTGAGAA	7.09708e-09	TGTCTGAGTGTGTATATTGGA	0	TGTCCACACTTCAGTCTTCAT	1.22863e-11	CCAACTGCTCTTCCGAAGGTC	1.74162e-77			ATATACATATACATATACATA	0.000280219			CTTCTCCTTCTCCTTCTCCTT	0.00502591							CGACATCCTCAGCTACCTGAT	0					GAAAGGGAAAGGGAAAGGGAA	1.74162e-77	TATGCAATGGTGTCAGCGTTT	0.0174976	TTAGTTCCCACCTCCTGGTTT	0	CAGGGCTGAGGCATGGTGGCA	7.85619e-142
114			GGGCTGGGGGAGGAATTGGCG	4.99678e-124	CTTTCTTTCTTTCTCCCTTTC	1.69158e-224	CTAAGAAGGGGCAAAGTGTCC	1.12472e-08	TGTGAGGATGCTTTGGAAGGT	0	GCCTAGAATCCCCCAGTGAGG	7.05889e-11	GGAAGGATGGGCAGGAGGAAG	1.74162e-77			CTGTCTCTCTGTCTCTGTCTC	0.000280219			TGGCTCAGCGGTTAAGAGCAC	0.00870238							CTCATGCTCACTCACCCTCCT	0					GCCCTGGCTGTCCTGAAACTC	6.73861e-37	CCCCTTGTGGGTGGGACCATC	0.031303	CTCAGTACCTTACAGAACCTC	8.36489e-238	GTCTAGCTACTCAGGGCTGAG	9.05211e-129
115			GAGGAGAGGGAGGAGAGGGAG	4.41151e-120	GCCACAAACCTCTCAGGCCAG	1.69158e-224	AGTACTATGTCCAATTTTCTG	9.82112e-08	TTCCCCCACTAGGTCTCCCAT	0	TAGCCCTGGCTGTCCTGAAAC	7.05889e-11	AGGAGGAAGAGGAGGAGGAAG	8.1872e-67			AAGGGGCCTTTCCCCCTTGAT	0.000280219			AAGGAAGGAAGAAAGAAAGAA	0.0174976							GAGACGGCGGCCGGATGGAGG	0					GGAAAGGGAAAGGGAAAGGGA	6.73861e-37			TGGCTCATGTGGATTCCCTCT	6.71555e-97	ACTTGACACAAATAATATCTC	4.99678e-124
116			GGAGGAGAGGGAGGAGAGGGA	6.77971e-114	AGTCCCGGAGCCAAGAAGGCT	7.12347e-181	CTGAGTGAGGTAACCCAATCA	9.82112e-08	TTCCCTTCTTCCCTTCTTCCC	0	GGACCAGAAAAGAAATTCCTC	3.62633e-10	CAGTCACACATACACAGTCAC	4.09714e-63			TTGAATCTGTAGATTGCTTTT	0.000364562			CGACTGCTCTTCCAAAGGTCC	0.0174976							GCAGAGGACCCTCCAGTCTGC	0					AGAGATGGTCCCACCCACAAG	1.2309e-21			TCTTTCTCTTTCTCTTTCTCT	1.04047e-90	TAGTCTCACAAGAGAGAGCTA	4.99678e-124
117			TGCCGACTGTAAGTCATCAAT	8.06532e-103	CATAAGAGAAAGGACAAAAAC	1.40015e-163	TAAAGCTCAAAGCACACATTG	9.82112e-08	TTCTGTCAGTGCTGAAGCTCA	0	TCAGTGGTAGAGCCCCTGCCT	9.82112e-08	GAAGAGGAGGAGGAAGAGGAG	1.63637e-55			TCTGTCTCTCTCTCTCTCTCT	0.000438754			CCTTCTCCTTCTCCTTCTCCT	0.0207175							GCCTAGAATGGCTCTGTAGTG	0					GGAAGGAGGGAGGGAGGGAGG	1.2309e-21			CAGCCAGGGTTATACAGAGAA	1.63637e-55	ATGTGTCTGTAAGTCTAGCTA	4.99678e-124
118			AATTTGAGCCTTGATCAGAGT	6.71555e-97	GAGTTCGAGGCCAGCCTGTTC	1.40015e-163	GCTGATTATGGGGTGGATCCC	1.01242e-06	TTCTTCCCTTCTTCCCTTCTT	0	GCACTGACTGCTCTTCCGAAG	9.82112e-08	GCAGGGGCAGGGGCAGGGGCA	1.15483e-47			TAAGGGTTTATCTATCTTGTT	0.0174976											GCCTCATAAGGCCCCGATACT	0					CTGTCTTCAGACACCCCAGAA	1.63835e-17			TCTCTTTCTCTTTCTCTTTCT	2.14486e-53	ACTCAGGGCTGAGGCATGGTA	4.99678e-124
119			ACCATACCATACCATACCATA	6.71555e-97	GGGAGTCCCGTGTGGACCCTT	1.40015e-163	CCGAGTGCTGGGATTAAAGGT	8.11375e-06	TTTCTGTAAGAAAGGCTGAAT	0	AAGAACTCAAGAAGGTGGACT	9.82112e-08	CACACATACACAGTCACACAT	3.08672e-41			GTGTGTATATATATATATATA	0.0174976											GCCTTCAGCCTTCAGCCTTCA	0					CACACAGACACACACAGACAC	2.92645e-15			GCAGACAGACAGACAGACAGA	3.54351e-52	TCAGGGCTGAGGCATGGTGGC	4.99678e-124
120			CATAGCCAGGGATCCACCCCA	6.71555e-97	TGCTCTGCTCTGCTCTGCTCT	7.85619e-142	TCATAAATTCATTCTTTTTAA	2.11366e-05	AAGGAGAAGAAGGAGAAGAAG	1.32709e-276	TTTCCCCACTTTCTCCTCTAT	9.82112e-08	GAGAAAGAGAAAGAGAAAGAG	2.36147e-36															GCTAATGGAGGACCCCATACC	0					GCTGGGATTAAAGGCATGCAC	5.14682e-14			TTTTCCTCAATTACATTTCCA	6.73861e-37	TCCTTCTTCTCCTTCTTCTCC	4.41151e-120
121			CGTGTCTCTAGCTGCATATGA	6.71555e-97	AGGTAGCCCGGGGCTCGAGTC	4.99678e-124	CTAGCTCCTCCATTGGGAGCC	2.11366e-05	GAAGAAGGAGAAGAAGGAGAA	3.91632e-268	CCCCTGCCCCTGCCCCTGCCC	4.15988e-06	TCGTTAGATGCAGAAAAAGCA	5.7487e-27															GCTCTGGCGACCCAGTAGAGA	0					GGAGGAAAGGGTTTATTCAGC	2.54822e-13			GGAAGGAAGGGAGGGAGGGAG	6.73861e-37	GCATGGTAGCATGTGTCTGTA	6.77971e-114
122			GAGGTGGAGGTGGAGGTGGAG	6.71555e-97	TGGGTGCTGGGAACTGAACCT	4.99678e-124	GAGGAACCGCCAGACTGATTT	5.23638e-05	GAAGGAGAAGAAGGAGAAGAA	3.9752e-256	CATCTCAGCTCCAAACTTTGT	4.15988e-06	ACTTTCTCCCTACCTTTTCAA	5.7487e-27															GGAGAACTACACTTACATCTG	0					TGCACAAACATCATGACCAAG	7.05889e-11			CAGTTCCCAGCAACCACATGG	6.73861e-37	CTACTCAGGGCTGAGGCATGG	6.77971e-114
123			AGTCTGGTGGTTCCTCAGAAA	1.74162e-77	TGTCTCTCATCTGATTGGTTA	4.99678e-124	ACACACACACACACATATATA	0.000280219	AGAAGGAGAAGAAGGAGAAGA	8.36489e-238	GTAGAGCCCCTGCCTAGAATC	8.11375e-06	ATCCTAACTCAAAACATCCAG	2.70249e-25															GGAGGGCACCATCTTCAGCAG	0					ACACCAGAAGAGGGCGTCAGA	3.62633e-10			CCTGGGCTTTTTTTGGCTGGG	1.94089e-31	GTGTCTGTAAGTCTAGCTACT	2.86323e-109
124			TATTTGGAATGAACTACAATC	1.74162e-77	GTGGTAGAGCCCCTGCCTAGA	1.80849e-99	AACTCAGGACCTTCAGAAGAG	0.00127422	AGATGGCGACCGCTGCTGCTG	1.69158e-224	GGGCATAGTGTCCACACTTCA	8.11375e-06	TGTTTTGTTTTGTTTTGTTTG	2.02196e-24															GGAGGTGCGCTGCTCATTTTT	0					ATAACTCCAGCTGTGTCAAGT	1.01937e-09			ACACACACACACACACACAAC	1.94089e-31	TCTCCTTCTTCTCCTTCTTCT	2.27654e-107
125			GAGACTATCCATAAGTTCTGT	1.74162e-77	CTCTGCTGGCAAGGTAGCCCG	6.71555e-97	CCATCCATTTGCCTAGGAATT	0.00502591	GCGGAAGGGACTTGTGCCCCA	1.69158e-224	GGAAAGAGAGGCCCATTGGAC	1.24975e-05	GGGACACAATGAAAGCATTTC	1.2309e-21															GTGACCGTGGAAGTATGTGAG	0					TGGTGTCAGCGTTTGGATGCT	9.82112e-08			ACCACCATGTGGTTGCTGGGA	5.7487e-27	TGTGTCTGTAAGTCTAGCTAC	2.27654e-107
126			GCTACACCTTCTGCTGGAGAC	1.74162e-77	GCCTGCTTCCCTATGTACCGC	6.71555e-97	TATGGGGGACTTTTGGGATAG	0.00502591	TGGATTGGGGCAGGCACTGTG	1.69158e-224	CTTATTGACGGTGTCTTTTGC	5.23638e-05	AAAACAAAAAACAAAACAAAA	3.79605e-20															TACCACCCTCATAAGGTCCTG	0					GGCTGGCCTTGAACTCACAGA	9.82112e-08			CAATTCTAAGAAGGGGCAAAG	2.94115e-23	CTAGCTACTCAGGGCTGAGGC	3.22237e-93
127			GCTAATGGATGGATCATAGGG	4.09714e-63	TACGTTTGCCTTTCGCCATCT	6.71555e-97	TTGCTGGATCCTCCGGTAGTA	0.00502591	AAGAAGGAGAAGAAGGAGAAG	3.16849e-216	GTCTGATAGAACTCTGCACTA	0.000280219	AGAGAAAGAGAAAGAGAAAGA	3.79605e-20															TATTTTATGTATTTTATTATT	0					CTCTGTCTCTCTCTGTCTCTC	1.01242e-06			GAACCACCATGTGGTTGCTGG	1.37036e-18	TAGCTACTCAGGGCTGAGGCA	1.04047e-90
128			TTCAGAAGAGCAGTCGGGTGC	4.09714e-63	TTTGGGAAGTTTTCTTCAATA	6.71555e-97	TCAGGACCTTCAGAAGAGCAG	0.00502591	AGAAGAAGGAGAAGAAGGAGA	6.61272e-195	AGTGGTAGAGCCCCTGCCTAG	0.000280219	ACACACGCACACACACACACA	1.63835e-17															TCAGCCTTCAGCCTTCAGCCT	0					AGGAGCTTCAGTTGAGGAAAT	8.11375e-06			TTCTCTTTCTCTTTCTCTTTC	1.63835e-17	CATGTGTCTGTAAGTCTAGCT	1.98818e-86
129			CATAGGGCTCCCAATGGAGGA	3.54351e-52	TGCCTAGAATCCCCCAGTGAG	1.74162e-77	ATCAATCAATCAATCAATCAA	0.0116949	AGCGGAAGGGACTTGTGCCCC	1.40015e-163	TAAACACATGAAACTCAAGAA	0.000280219	CACAACCACCCATAATGAGAT	2.92645e-15															TCCTATCTTAAAAGACTTATA	0					TGTATATGTATATGTATATGT	0.000280219			CTCAGAAATCCTCCTGCCTCT	4.11326e-17	GTCTGTAAGTCTAGCTACTCA	1.47837e-85
130			TATATATATATACACACACAC	3.54351e-52	AATAGTGGCTTCATAAAATGA	1.74162e-77	CCCTCCCCTCCCCTCCCCTCC	0.0140671	CAAAGTTAAATCAGGATCAAG	1.40015e-163	GTGAGACTATGCCGGGGCCTA	0.000438754	GCTCCCCAACCCACCCACTCC	2.54822e-13															TCCTGATACTGAGCAGAGGAC	0					CCTCTTCCTCTTCCTCTTCCT	0.00127422			GATCTTCTTTGAAGGTCTGAT	1.22863e-11	TCTTCAAACCAAGATCCAGAT	1.74162e-77
131			TCATCAATAAATTCCTTTACT	3.54351e-52	CACCCGTGCAGCCTGCCCTCC	1.74162e-77	GTGTATGCAATGGTGTCAGCG	0.0174976	GCTGTCTTGGAACTCACTTTG	1.40015e-163	AGAAAGAAATTAAAGAAGATC	0.00127422	AGAAAGAGAAAGAGAAAGAGA	2.54822e-13															TCCTGCTCCTCCTCCTCCTTC	0					CTCGGGAGGCAGAGGCAGGCA	0.00344173			AAGAGGAAGAGGAAGAGGAAG	1.22863e-11	ATGGCTCAAGATCTTCAAACC	1.74162e-77
132			CCCTCCCTCCTTCCCTCCCTC	1.16474e-43	CAGAGGTCTTAGGGTCCCGTG	1.74162e-77	CTTCTTGAGTTCTTTATATAT	0.031303	GGCAAGGTAGCCCGGGGCTCG	7.85619e-142	CTGGAAGAGCAGCCAGTGCTC	0.00127422	CACACACATACACACACACAT	3.62633e-10															TCTGTAGTCCTCTGAATAAAT	0					TAACTCCAGCTGTGTCAAGTT	0.00502591			ACACTCACACACACACACACA	7.05889e-11	TCTGTAAGTCTAGCTACTCAG	1.74162e-77
133			CTGGAGGCTTGGAGATCCTTA	1.16474e-43	CCCCTGCCTAGAATCCCCCAG	8.68209e-70	TCCCCTCCCCTCCCCTCCCCT	0.0427597	ACAAGACAAGACAAGACAAGA	4.99678e-124	ATTTAGCTCATTTACATTTCC	0.00127422	GAAAGAGAAAGAGAAAGAGAA	3.62633e-10															TGCGCTGCTCAGCCTGGTGGG	0					GAGCACTGACTGCTCTTCCAA	0.00502591			TTGATGTTGGCTACTGGTTTG	3.62633e-10	AGCTACTCAGGGCTGAGGCAT	1.74162e-77
134			GGAGGTGGAGGTGGAGGTGGA	1.16474e-43	CCAGTGAGGGGCTGGGGGCGT	8.1872e-67			CTGCTGTGGCTTAGGTCGCCT	4.99678e-124	GTGTGTGTGTGTGTGTGTGCT	0.0174976	CCTTCCTTCCTTCCTTTCTTT	3.62633e-10															TGGGGGTGCAGGCCAGAACAG	0					TTTGTTTTTTGAGACAGGGTT	0.00502591			CTCTGAAACTGTAAGCCAGCC	7.09708e-09	TGTAAGTCTAGCTACTCAGGG	1.74162e-77
135			TATATCTCCCTTGTTTTTATA	6.73861e-37	TCCACTCACCAGAGGTCTTAG	3.09066e-65			GGTGTTGGGCAAGACTCTGCT	4.99678e-124	TGTGAGTTCAAGGCCAGCCTG	0.031303	AAAAAAAAAAAAAGAAAGAAA	5.3429e-07															TGTGCTACCATGTACATAAAA	0					GGAGCTTCAGTTGAGGAAATG	0.0174976			ATATATATATATATATATGTA	9.82112e-08	CATGGTGGCATGTGTCTGTAA	8.1872e-67
136			GGGTGGATATGGGGGACTTTT	6.73861e-37	CACACACACAGACACACACAG	4.09714e-63			GAGAGACAGAGAGAGAGAGAC	6.77971e-114			ACAGATGTTATACAGACACTA	8.11375e-06															TTGGATACTAGTTGTTTGGAT	0					TTACATTTCAAATGCTATCCC	0.0174976			ATTGTGTGAGTTCCTTTGTGA	1.01242e-06	TTCTCTAGAGTCACAGAACTT	3.09066e-65
137			ACCTAATGAAACTCCAAAGTT	3.20266e-35	CAGGCGGACACCTGTCCTCTG	4.09714e-63			CGGGGCTCGAGTCTCGAGTCG	6.71555e-97			TGTGTGTGTGTGTGTGCGTGT	5.23638e-05															GTCAGTCAGTCAGTCAGTCAG	4.9838e-248					CCTCTCCTCTCCTCTCCTCTC	0.0358139			AAGGAGAAGGAGAAGGAGAAG	2.33857e-06	GCAGAGACAGGCAGATTTCTG	4.09714e-63
138			ATTAAAAAATGGGGCTCAGAA	1.94089e-31	GGGCGTGGCTCAGTGGTAGAG	1.63637e-55			AAACATCATGACCAAGAAACA	6.71555e-97			AGACAGCTACAGTGTACTCAT	0.000364562															GCATGTGTCCTTGTGTGTTTG	8.36489e-238									ACACACACACTCACACACACA	8.11375e-06	GAATGCCAACTCTAACAACAA	4.09714e-63
139			TGGAGTGTCTGAGGACAGCTA	1.94089e-31	GAATCCCCCAGTGAGGGGCTG	3.54351e-52			AAGACAAGACAAGACAAGACA	6.71555e-97			TGTGTGTGTGTGTGTGTGGTG	0.00127422															ATATCATTTGTGTGCACGTGT	1.69158e-224									CCGCCTGCCTCTGCCTCCTGA	0.000280219	AGGGCTGAGGCATGGTGGCAT	4.09714e-63
140			TCTCCCTTGTTTTTATATCTC	5.7487e-27	TTTAAGTGACTTATGAAAGTC	3.54351e-52			AGGTTCTCTGGCGCACCCTCT	6.71555e-97			AAAGATCAGGAATTCAAGGCC	0.00127422															TGTGTGCACGTGTGTGTGTGT	1.40015e-163									GGGCTGGTGAGATGGCTCAGC	0.00403497	TCTAGCTACTCAGGGCTGAGG	4.47713e-58
141			GGTGGACTTCAGAAAATCAAA	5.7487e-27	CTTTATTGTGTCTACTTCCCT	3.54351e-52			CTTCTTCTTCTTCTCCTTCTT	6.71555e-97			GGGAGAGGGAGAGGGAGAGGG	0.00631774															AGTACAATGTTGAATAGGTAG	1.40015e-163									CTATATCTGGGTCCTTTCAGC	0.00502591	TGTCTGTAAGTCTAGCTACTC	2.73252e-57
142			GTATGTGTATGTGTATGTGTA	1.60651e-26	AGAATCCCCCAGTGAGGGGCT	4.20237e-50			CTTTAATTTCTTTCTTTATTC	6.71555e-97																			ATATACATATCATTTGTGTGC	1.40015e-163									TCTCTGTAACTCCTTCCATGG	0.0150658	AAATGAATTTATGAAATTCCT	3.54351e-52
143			ACTCAAGAAGGTGGACTTCAG	2.70249e-25	GCCTAGAATCCCCCAGTGAGG	1.20024e-49			ATGTACCGCAGTCTCAAGTTC	3.22237e-93																			CTGCCTCCCTGCCTCCCTGCC	1.40015e-163									ATATATATATATATATATATG	0.0150658	AGTCTAGCTACTCAGGGCTGA	3.54351e-52
144			ATGTGGTACATCTACACAATG	2.02196e-24	AGCCCCTGCCTAGAATCCCCC	1.15483e-47			TGCTGGCAAGGTAGCCCGGGG	1.74162e-77																			TGTGTGTTTGCTATGCAAGTT	1.40015e-163									CAGGGTTTCTCTGTGTAGTCC	0.0174976	ACTCAGGGCTGAGGCATGGTG	1.16474e-43
145			AGTCTATGTCTTTTTATTGGG	2.94115e-23	CTCAGTGGTAGAGCCCCTGCC	1.15483e-47			CTCTTCTTCCTCCTCCTCCTC	1.74162e-77																			TTTTTTTTTTCTTTTTTTTTT	1.40015e-163											GCATGTGTCTGTAAGTCTAGC	1.16474e-43
146			GAGAAACCCTGTCTCGGAAAA	2.94115e-23	CTGCCTAGAATCCCCCAGTGA	1.16474e-43			AAATGCCTTACAGTTGGATCT	4.96103e-68																			TGCTATGCAAGTTGTTATATA	4.99678e-124											CAACATCAAAGTAAATGGTGA	1.94089e-31
147			ACTCACTCTGTAGATCAGGCT	1.2309e-21	TCCCCCAGTGAGGGGCTGGGG	1.16474e-43			TTCTTGGATTCGGTTAGCGAG	4.09714e-63																			TGTGTCCTTGTGTGTTTGCTA	4.99678e-124											AGGTAGGTAGGTAGGTAGGTA	1.94089e-31
148			GTGTATGTGTATGTGTATGTG	3.79605e-20	TTTTTTTTTTTTTTTTTTGTC	1.16474e-43			ATTGGATTGGGGCAGGCACTG	4.09714e-63																			GTTGTTATATACATATCATTT	3.22237e-93											CTTCTTCCAATGTCCTTATAT	5.7487e-27
149			TGTATGTGTATGTGTATGTGT	3.20227e-19	AAGTCTTTAATTTCTTTCTTT	1.16474e-43			TTTGAGCTTTACTAAAGTTTC	4.09714e-63																			AACTCTCTCGGGCTGCTGAAG	1.74162e-77											CCAAATATTGTCAAGTTGACA	2.94115e-23
150			TGGGGCTCAGAACTGAACAAA	7.82453e-17	ATCTACATCTACATCTACATC	1.16474e-43			TGTTCAGACTAATTTCCTAAG	4.09714e-63																			CAGCACTGGGGAGGCAGAGGC	1.74162e-77											CTCGGAGATTCAATCTTCTGG	2.94115e-23
151			ACCGGAGGATCCAGCAATACC	2.92645e-15	TAGCCTGCTTCCCTATGTACC	1.16474e-43			AAGGTAGCCCGGGGCTCGAGT	1.16474e-43																			TTATATACATATCATTTGTGT	1.74162e-77											GAAAGGACCCAGATATAGCTG	2.92645e-15
152			AATTTATGAAATTCCTAGCCA	2.54822e-13	TTTCTTTCTCTCTTTCTTTCT	1.16474e-43			AGTTTGCAAGACCAAGGGGCC	1.16474e-43																			GGTTGGGACATCTTCTGGATA	3.54351e-52											GGCCTTGAACTCAGAAATCTG	2.92645e-15
153			AGGAAGGGAGGGAGGGAGGGA	1.22863e-11	TTTGTTAATTAGGATTTTGTC	1.16474e-43			CCGCTGCTGCTGTGGCTTAGG	1.16474e-43																			CTTGATAATAAATGGTATGGC	3.54351e-52											CTCCTGAAGATGTAAGCAATA	1.22863e-11
154			CATTAAAAAATGGGGCTCAGA	1.22863e-11	TTTTCGTATATTAAACCATCC	1.16474e-43			CAATGGTGTCAGCATTTGGAA	3.08672e-41																			CTGCCTGCCTGCCTGCCTGCC	9.3262e-45											GTTTTTGTTTTTGTTTTTGTT	1.22863e-11
155			GTATATGTATATGTATATGTA	1.77547e-10	ATGTGTTGTCAAGCTGCTAGT	3.08672e-41			TCTTTTTTTCTTTCTTTCTTT	6.73861e-37																			TCTCTGTCTCTGTCTCTCTGT	1.16474e-43											GAATACAAGAGATGGAAGAGA	3.62633e-10
156			TGTGTGTGTGTCTGTGTGTGT	2.29675e-10	CCCTGCCTAGAATCCCCCAGT	1.29567e-39			TTGCGGGTGTTGGGCAAGACT	6.73861e-37																			AGAAATTTGCCTGCCTCTGCC	1.16474e-43											AAAATTAACTCAAACAAGTCA	3.62633e-10
157			AACTGAACAAAGAATTCTCAC	3.62633e-10	TGTCTATCTTTTTCTCTGAGA	6.73861e-37			AGACACAGACACAGACACAGA	1.94089e-31																			TGCCTGCCTGCCTGCCTGCCT	2.47277e-37											TTTTATTTATTTATTTATTTA	2.07709e-09
158			TGTGTGTGTGTGTGTGAGTGT	2.07709e-09	TGGCAAGGTAGCCCGGGGCTC	6.73861e-37			TAGCCTGGGCTGGCATTTGTG	2.02196e-24																			ACACACACACACACACACTCC	6.73861e-37											AAAACAATTTTCCAAGCAAAT	7.09708e-09
159			ATGGGTGGTTGTGAGCCACCA	1.12472e-08	ATAATGGATTACATTGATGGA	6.73861e-37			TCTCTGTAGCCCTGGCTGTCC	3.79605e-20																			ACTCAGAAATTTGCCTGCCTC	6.59275e-36											TTGTTGTTGTTGTTGTTGTTT	1.01242e-06
160			TCTACAGATTCAATGCAATCC	1.97382e-08	TGGATCTTTCTGTGGTTTAGG	6.73861e-37			CTTGTGGGTGGGACCATCTCT	3.79605e-20																			AAGAAAAAGAAAAAGAAAAAG	4.28045e-29											TCTCTGAGTTCAAGGCCAGCC	8.11375e-06
161			GGAGTTCAAATCCCAGCAACC	9.82112e-08	TGGGTTTTCTTTATTGTGTCT	6.73861e-37			TTATTGAGGATTTTTGCATCG	2.92645e-15																			ACCATGTAGAGACTGCCATAT	1.18161e-27											TCTTCTTCTTCTTCTTCTCCT	8.11375e-06
162			ATATGTATATGTATATGTATA	9.82112e-08	TGGTAGAGCCCCTGCCTAGAA	2.36147e-36			GACAGAGACAGAGACAGAGAC	7.06677e-13																			ATGAAGACTGAAGTGTGGACA	5.63652e-26											TGAAAGGACCCAGATATAGCT	0.000280219
163			TCAGAACTGAACAAAGAATTC	9.82112e-08	GCCCCTGCCTAGAATCCCCCA	6.59275e-36			CTGTTGAGGCCTGTTTTGTGA	1.22863e-11																			GGACCTTTGGAAGAGCAGTCG	2.02196e-24											GGATTAAAGGCATGCGCCACC	0.00127422
164			AAGAGAAAGAGAAAGAGAAAG	9.82112e-08	GAGCACTGGCTGCTCTTCCAG	3.20266e-35			GTATATGTATATGTATATGTA	1.77547e-10																			GTAGAGACTGCCATATCCAGG	2.94115e-23											AGCAATACCTCTCCTGGGCAT	0.00127422
165			ATGAGATCCAACTGTAAGGCA	9.82112e-08	GAGATATTAAGGAAAAGTAAT	1.02148e-34			GGAGGAGGAAGAGGAGGAGGA	3.62633e-10																			TCTGTCTCTGTCTCTCTGTCT	3.79605e-20											GGCCTCAAACTCAGAAATCCA	0.00127422
166			ATTTATGAAATTCCTAGCCAA	8.11375e-06	TGGCTCAGTGGTAGAGCCCCT	1.02148e-34			AAAACAAAACAAAAACAAAAA	9.82112e-08																			GTCTGTGTCTGTGTCTGTGTC	1.26496e-13											CTCTCTCTGTCTCTCTCTCTC	0.00403497
167			CAGCAATACCTCTCCTGGGCA	2.11366e-05	TCTTTAATGAATGTGGCTGCC	1.94089e-31			CGCCCTCTTCTGGTGTGTCTG	1.01242e-06																			ATTTGTTGTTCTGATTATTAT	2.54822e-13											TATGAAATTCCTAGGCAAATG	0.00502591
168			AAATTGGACATAGTACTACCG	5.23638e-05	GGTAGAGCCCCTGCCTAGAAT	1.94089e-31			CTCTGCCTCTCTGCCTCTCTG	1.01242e-06																			GCCTGCCTGCCTGCCTGCCTG	2.54822e-13											TCTCTCTCTGTCTCTCTCTCT	0.00502591
169			ATCCAACATATATAAAGAACT	5.23638e-05	TTGGTACCTGGTATCTGTCCA	1.94089e-31			CAGAGACAGAGACAGAGACAG	2.54192e-06																			AAAGGATCTTTACCTATCCTA	1.22863e-11											CTGTCTCAAAAAACCAAAAAA	0.0174976
170			GACATAGTACTACCGGAGGAT	0.000139487	CTATTCCATTGGTCTACTTGT	1.94089e-31			CCGTGTGTGTGTGTGTGTGTG	2.54192e-06																			CCTGCCTGCCTGCCTGCCTGC	7.05889e-11
171			TATATGTATATGTATATGTAT	0.000187238	CTGTCTCTCTCTGTCTCTCTC	1.94089e-31			GACCTGCTTGAGTTCCAGTCC	2.11366e-05																			CTCACAACCATCTGTAACAAG	3.62633e-10
172			GAGCAGGCTGAGCAAGCCAGG	0.000280219	CCCCCAGTGAGGGGCTGGGGG	1.18161e-27			GAGAAGAAGAAGAAGAAGAAG	5.23638e-05																			GAAGACTGAAGTGTGGACACT	1.01937e-09
173			CCTCTCCTGGGCATATATCCA	0.000364562	GTGGCTCAGTGGTAGAGCCCC	5.7487e-27			GAGCATGGGAGATCTTTCCAT	0.000280219																			GGTATTTTCCTCATTTACATT	7.09708e-09
174			GTGTGTGTGTCTGTGTGTGTG	0.000364562	TCAGTGGTAGAGCCCCTGCCT	2.02196e-24			GCCTTGAACTCAGAAATCCAC	0.000280219																			CTTACATATAATAATAAATAA	7.09708e-09
175			GCAGGAATAGAAACCCTGACT	0.000503415	GTAGAGCCCCTGCCTAGAATC	1.09778e-23			TGTATATGTATATGTATATGT	0.000280219																			CCACCTATAGGGTTGCAGTTC	7.09708e-09
176			TCCTCCCTCCCTCCCTCCCTC	0.00127422	AGTTCCTTTGTGAATGTGTTA	2.94115e-23			GAGAGAGAGAGAGAGACAGAG	0.000280219																			AAAAAACCAAAAAAAAAAAAA	9.82112e-08
177			CAAGGGGGAAAGGCCCCTTGT	0.00502591	TCTGATTATTATGTGTCGGGA	2.94115e-23			TCAGCCTGCTCTCTTATAGAA	0.00127422																			TCTGTGTCTGTGTCTGTGTCT	1.01242e-06
178			CTTGCTTCTTGGTCATGATGT	0.00502591	TTTCTTTCTTTCTCTCTTTCT	2.94115e-23			TGTGGTACATTTACACAATGG	0.00127422																			AGAAAAAGAAAAAGAAAAAGA	9.3396e-05
179			ACCAGTCAGAATGGCTAAGAT	0.00694174	CACTGGGGGATTCTAGGCAGG	8.83685e-23			ATGTATATGTATATGTATATG	0.00502591																			GGTGCATGCCTTTAATCCCAG	0.000280219
180			ACACACACACACACACACCAC	0.00870238	CCTTTGAAGGGCTGGATTCGT	3.79605e-20			TGAGTTCCAGGACAGCCAAGG	0.0174976																			CCAAACCAAACCAAACCAAAC	0.000438754
181			AACATCCTTAATCATCAGGGA	0.0116949	TGTCTTTTTATTGGGGAATTG	3.79605e-20			GGGAAGGGAAGGGAAGGGAAG	0.031303																			ATCCAGCAATACCTCTCCTGG	0.00127422
182			GCTGGAGTTATCACAGAGAAA	0.0174976	TTTTTTGTTTGTTTGTTTTGT	3.79605e-20																							AGAGGGAGTCAGATCTCGTTA	0.00127422
183			TGAGGAAATGCCTCCATGAGA	0.0174976	AGTGGTAGAGCCCCTGCCTAG	8.56225e-20																							GGGGACTTTTGGTATAGCATT	0.0174976
184			GCAGCCTTATTTATAATAGCC	0.031303	AGAGCCCCTGCCTAGAATCCC	3.20227e-19																							AACAACATTATGAACTAACCA	0.0466782
185					CAGGTGAGAATTCTTTGTTCA	1.37036e-18
186					GGAGGATTTTACCTTTGATGA	1.63835e-17
187					TTGTTGGAGGAAGTGTGTCAC	1.63835e-17
188					CTCTCCATTTACTTTGATGTT	1.63835e-17
189					GCTCAGTGGTAGAGCCCCTGC	1.63835e-17
190					TAATGTGTGAATTTGGTTTTG	1.63835e-17
191					GGGTATAGTAGCCTGGGCTGG	4.11326e-17
192					TAGAGCCCCTGCCTAGAATCC	4.11326e-17
193					TGTTCTCTTAGTGTCTGTATA	4.11326e-17
194					GGAAGGGAAGGGAAGGGAAGG	2.92645e-15
195					TTTACTTTGATGTTGGCTACT	2.92645e-15
196					AAAACACACACACACACACAC	2.92645e-15
197					GATCATGTGGTTTTTGTCTTT	2.92645e-15
198					TCAGGATCTGTTGTTATGTCT	1.26496e-13
199					CTATGGTAATTGAGAGTTTGG	2.54822e-13
200					CTGTCTCCCAAGTGCTGGGAT	2.54822e-13
201					TTTCTGGTCCAGTCTATTTGG	2.54822e-13
202					ATATATATGTGTGTGTGTGTG	2.54822e-13
203					CCCTGTCTTGAAAAACCAAAA	3.58085e-12
204					CTAGAATCCCCCAGTGAGGGG	3.58085e-12
205					TTTTCTGGTCCAGTCTATTTG	3.58085e-12
206					TATTATTGTGTGAGGTGCAAT	1.22863e-11
207					ATCTTTGTTGGATCTTTCTGT	1.22863e-11
208					AGGATCTGATGGTGTTTTGGA	1.22863e-11
209					AGTATGGTTTTGTTCATTTCC	1.22863e-11
210					TAATTTCTTTCTTTATTCCTT	1.22863e-11
211					GGTATTCCTCAGGTGAGAATT	7.05889e-11
212					TAGAAGGATCTGATGGTGTTT	7.09708e-09
213					AAAGGCCATTGACTTGTTTGA	7.09708e-09
214					AAGTGGGCAGCCTTGTCTAGT	7.09708e-09
215					TGAACCTGTAAGCCAGCCCCA	1.12472e-08
216					CTCTGTGAGTTCAAGGCCAGC	9.82112e-08
217					TTTCTCCATCTATGGTAATTG	9.82112e-08
218					GTGCGTGCGTGCGTGCGTGCG	9.82112e-08
219					TTTCTTCCACTGGATGGTTTT	9.82112e-08
220					GGATCTGTTGTTATGTCTCCC	9.82112e-08
221					TTGGAGTTCTGTAGGCTTCTT	9.82112e-08
222					CATATCATCTGCAAAAAGTGA	9.82112e-08
223					GAAAATTGTTTTCCAGCCTTT	9.82112e-08
224					AGCTCCCTTGTCGAAGATCAA	1.01242e-06
225					GCTCAGCCTGCTCTCTTATAG	1.01242e-06
226					TGATTTAGGATAGGTAAAGAT	1.01242e-06
227					TGTGGGTGCTGGGAATTGAAC	8.11375e-06
228					TTTGTAGAAGGATCTGATGGT	8.11375e-06
229					TTTCCCTAATTTCTTTCTCAG	5.23638e-05
230					AGTCCCTGATTTTAGTGGGAT	5.23638e-05
231					CCATTTACTTTGATGTTGGCT	5.23638e-05
232					GGGAAGGGAAGGGAAGGGAAG	0.000234546
233					GAGCATGGGAGATCTTTCCAT	0.000280219
234					TCTCTTTCTTTCTTTCTTTCT	0.000280219
235					AAGGGAAGGGAAGGGAAGGGA	0.00127422
236					GTCTCACAAGAGACAGCTACA	0.00127422
237					TATTCCTTCCTTGACCAAGGT	0.00127422
238					TTTGAGTTAATTTTATATCCA	0.00127422
239					TTTAGGGTCACTTATATATAC	0.00127422
240					GTGACCATAGGTGTGTGGGTT	0.0174976
241
242
243
244
245
246
247
248
249
250
251
252
253
254
255
256
257
258
[truncated: 29 more columns]

## Sheet: Sheet9
Table S1. Sh9. Overrepresented 20 bp sequences in 5' NCC Regulated TAD borders.
Row	-190kb Sequences	-190kb adjusted p	-180kb Sequences	-180kb adjusted p	-170kb Sequences	-170kb adjusted p	-160kb Sequences	-160kb adjusted p	-150kb Sequences	-150kb adjusted p	-140kb Sequences	-140kb adjusted p	-130kb Sequences	-130kb adjusted p	-120kb Sequences	-120kb adjusted p	-110kb Sequences	-110kb adjusted p	-100kb Sequences	-100kb adjusted p	-90kb Sequences	-90kb adjusted p	-80kb Sequences	-80kb adjusted p	-70kb Sequences	-70kb adjusted p	-60kb Sequences	-60kb adjusted p	-50kb Sequences	-50kb adjusted p	-40kb Sequences	-40kb adjusted p	-30kb Sequences	-30kb adjusted p	-20kb Sequences	-20kb adjusted p	-10kb Sequences	-10kb adjusted p	0kb Sequences	0kb adjusted p	10kb Sequences	10kb adjusted p	20kb Sequences	20kb adjusted p	30kb Sequences	30kb adjusted p	40kb Sequences	40kb adjusted p	50kb Sequences
1	AGGCACATACTCTGCCACGGT	0	AGACAATTAGGCCCTCGGTAA	0	TGTGTTCTTGGTCTCTGTGTG	0	TCTCCTCTCTTCTCCTCTCTT	0	TTCATGAGACACAGGAGGACC	0	CCAGTCATGTACACAGGTGTA	0	AGAAGAAGAAAGAAGAAGAAA	0	TGTAGACCTGGCCTCTGCCTG	0	CAGGGGGAGATGATCAATCTA	0	TCCACGTTGTACTCAGTCCTT	0	AGGAAGGAGAGAGGGAAGGAG	0	GCTGTGACTCGAGTGACTCAG	0	TGCTACTACCCCTAGTGCATC	0	TCAGAAGTGTGGATGCTGCAG	0	AGCCAACCAACCAACCAACCA	0	CACCCCTGCCTCCACACTCCA	0	ACCTGCTGTGTCCTGTGCTCC	0	AACTGCTCTATGTGCTCAATA	0	TCTCCTTCTTCTCCTTCTTCT	0	CAGGGAAGAGTGTGAGAGGGC	0	CTGGCTGCTGGCTGCTGGCTG	0	CAGAGAGGCAGAGAGAGAGGC	0	AGGAAGATGGAGACACAGCTT	0	GTGACACCATCCACACATATA	0	CCCCAGCACTGACAATCCCCC
2	GCACATACTCTGCCACGGTGA	0	TATATCTGTCAATGTGGGATA	0	CAGCATCCCCTGCACCTGTTA	0	CTTCTCCTCTCTTCTCCTCTC	0	CCCTCTTCATGAGACACAGGA	0	CAGGTGTATTTAAAAACCAGT	0	TCTTCTTCCTTCTTCTTCCTT	0	ACCTGGCCTCTGCCTGTAGAC	0	CTCCTCTCCCTCTGCTCCTCT	0	TGTACTCAGTCCTTCCCAAAG	0	GACTATTTTTAATGTTTTATT	0	AATGCTGTGACTCGAGTGACT	0	ACTGAGGGCACATGCTACTAC	0	AGATAAAAGTATCATATAAAG	0	AGCCAACCAACCAGCCAACCA	0	ACAAGACAAGACAAGACAAGA	0	AATGCATTTTGTAGAAAAACT	0	CTCTATGTGCTCAATAACTGC	0	TCTAATGCTCTAGATTTAAGG	0	ACACAGGGAAGAGTGTGAGAG	0	ATGTGCTGGGTATGACTGTCC	0	CCTTCCCCTTTTCCCCTTCCC	0	GATGGAGACACAGCTTTACTC	0	CACAGGTCACCATTTATCCCA	0	AACTGACAGGTGTACACAGAA
3	CCCTTGCATATGCTAGGCACA	0	TTGCCTTGCCTTGCCTTGCCT	0	CCTATGATCTCCTAGATGGAC	0	CTCTTCTCCTCTCTTCTCCTC	0	ACCCTCCCTCTTCATGAGACA	0	ACACAGGTGTATTTAAAAACC	0	AAGAAAGAAGAAGAAAGAAGA	0	CCTGTAGACCTGGCCTCTGCC	0	TGTCTCTGGGCAGGGGGAGAT	0	GGAGGAAGAAGGAGGAAGAAG	0	GAGAGGGAAGGAGGGAAGGGG	0	AAAAACCAAAAACCAAACCAG	0	GCACATGCTACTACCCCTAGT	0	AGCAGTTCATACATTGCCCAA	0	AGCCAACCAGCCAACCAACCA	0	ACACTCCACCCCTGCCTCCAC	0	AGGGTCCACACGGGACTCCCC	0	CTGCTCTATGTGCTCAATAAC	0	TCTTCTCCTTCTTCTCCTTCT	0	GGCCTCCCCTGTGCACACAGG	0	GACTGCATGTGCTGGGTATGA	0	GAGAGAGAGGCAGAGAGGCAG	0	ACAGGAAGATGGAGACACAGC	0	AAAAGGAAAGGAAAAAAAGGA	0	ACAGCTGTGTGAGAGGTGCAG
4	ATCTATGCATCTATCTATCTA	0	AAGAGACAATTAGGCCCTCGG	0	GTGTGAAGGCACAGCCACCTG	0	CTCCTCTCTTCTCCTCTCTTC	0	CCCTCCCTCTTCATGAGACAC	0	TATTTAAAAACCAGTCATGTA	0	TTCTTCCTTCTTCTTCCTTCT	0	GGCCTCTGCCTGTAGACCTGG	0	CTATCTCGTGTCTCTGGGCAG	0	GTGCTGGGGAGGACAGCTCTC	0	TCAGGCATACACTTGGTACAC	0	ACTAGACTCTTCAAGAAATGA	0	ACTACCCCTAGTGCATCTCCC	0	CAGACTTCCACTCCTCATTGT	0	CAACCAACCAGCCAACCAACC	0	ACCCCTGCCTCCACACTCCAC	0	ATGAACATAAAAGAAAGTCCA	0	TGCTCAATAACTGCTCTATGT	0	GAGACAATGTATCTAATGCTC	0	CACAGGGAAGAGTGTGAGAGG	0	GGCAGATAATCCAGGGCAGAT	0	GAGGCAGAGAGGCAGAGAGAG	0	AGATGGAGACACAGCTTTACT	0	ACATATATAGTCACAGGTCAC	0	CCCCCAGCACTGACAATCCCC
5	CCTTGCATATGCTAGGCACAT	0	AGTCAGGAGCATCCTCTGCAC	0	ACAGCACCTAGCCTAGCAAAG	0	CTCTCTTCTCCTCTCTTCTCC	0	TCCCTCTTCATGAGACACAGG	0	ACCAGTCATGTACACAGGTGT	0	GAAGAAGAAAGAAGAAGAAAG	0	TGCCTGTAGACCTGGCCTCTG	0	GTCTCTGGGCAGGGGGAGATG	0	AGAGTCTCAGATGCTGAGGTC	0	AAGCTACATACCACACAATAA	0	AGGAGAGAGGGAGGAGGGAGG	0	CATCTCCCAGGACTGAGGGCA	0	CATTGAGTATCAGAAGAATAT	0	AACCAGCCAACCAGCCAACCA	0	GGGTATGGTTACATTGTAGAT	0	ATGACCTGCTGTGTCCTGTGC	0	ACTGCTCTATGTGCTCAATAA	0	GGTGGGAGACAATGTATCTAA	0	CGGGGCCTCCCCTGTGCACAC	0	ATGACTGTCCATGTGCTGGGT	0	TCCCAGGAGGCCTTCTCTTCC	0	AGGATGAATGAATGATTGCAT	0	ACTCAGATCCCACTCCCACCT	0	GCCCCAGCCCCGCCCCAGCCC
6	TAGGCACATACTCTGCCACGG	0	CGGTAAAGAGACAATTAGGCC	0	CAACAGGTGTGAAGGCACAGC	0	TTCTCCTCTCTTCTCCTCTCT	0	TGAGACACAGGAGGACCAGGG	0	ATGTACACAGGTGTATTTAAA	0	CTTCTTCCTTCTTCTTCCTTC	0	AATATGTAAAAATCCTTATTG	0	TCTCTGGGCAGGGGGAGATGA	0	CATTTAAGCCACCATATCTCC	0	AAGGGAGCGGGACAATGGTCA	0	CAAGTGGATACTTTGATGCAA	0	CCCTAGTGCATCTCCCAGGAC	0	CTATACATATGCTTCATGCTC	0	ACCAGCCAACCAACCAGCCAA	0	AGTGAGAGGACAGCTGGGGTC	0	CATGACCTGCTGTGTCCTGTG	0	ACATGGTTCATTGTAATTTAT	0	ATCTAATGCTCTAGATTTAAG	0	TCCCCTGTGCACACAGGGAAG	0	CTGCCTGCTGCCTGCTGCCTG	0	ACCCTCCCACCCTCAGCCTCA	0	CTCGCACAGGAAGATGGAGAC	0	AGGAAAAAAAGGAAAGGAAAA	0	CCAGCCCAGCCCCAGCCCCAG
7	TATGCTAGGCACATACTCTGC	0	CTGTCAATGTGGGATATATCT	0	CCCATATGGTACTGGGCTAGA	0	TCCTCTCTTCTCCTCTCTTCT	0	CTCTTCATGAGACACAGGAGG	0	AGTCATGTACACAGGTGTATT	0	AAGAAGAAAGAAGAAGAAAGA	0	AGGTTCTGCCTCAACTTCTAT	0	ACACATGGCAGACTAGACAGG	0	CCTATCCAGGATGCAAGCCCA	0	ACATGGCTGGCCAGGTCGGTG	0	CAGTGAATGCTGTGACTCGAG	0	CTACTACCCCTAGTGCATCTC	0	CTATTTCTTGGGCTGGAGAGA	0	ATAGGTGCCCCTGTAACTGAG	0	CCTCCCCTCTCCTCCCCTCTC	0	TACTTTACATGTCCATATTAT	0	ATAACTGCTCTATGTGCTCAA	0	CCTGGAACCTCCACCCTAGCT	0	CACACAGGGAAGAGTGTGAGA	0	CTGCTGGCTGCTGGCTGCTGG	0	AGGAGGCCTTCTCTTCCTCCC	0	TGGAGACACAGCTTTACTCGC	0	AAAGGAAAAAAAGGAAAGGAA	0	CCCAGCACTGACAATGCCCCC
8	ACGGTGACCCTTGCATATGCT	0	GCCCTCGGTAAAGAGACAATT	0	GAGCCCAGGACAAGGCACAGA	0	ACAGCTAGTGTGTTCAGACAG	0	TAGACCTCCACTTCATAGACC	0	CACAGGTGTATTTAAAAACCA	0	AAGAAGAAGAAAGAAGAAGAA	0	ATAGAGGACAGACATGCATGC	0	ACTGCATCCCCAGCAGGCACA	0	TGCTGGGGAGGACAGCTCTCT	0	ACTGTGAGGGAGATAGGGTAA	0	CCCACAGTGAATGCTGTGACT	0	GGACTGAGGGCACATGCTACT	0	GAACATTTTTCTTTTATTCCA	0	CCAACCAACCAACCAACCAGC	0	CTCCCCTCTCCTCCCCTCTCC	0	TGTAGATTCCTCCTTAACAGC	0	GCTCAATAACTGCTCTATGTG	0	CTAGATTTAAGGTGGGAGACA	0	TGCACACAGGGAAGAGTGTGA	0	CTGGGTATGACTGTACATGTG	0	CAGTGGCTGGCAGTCCTCAGT	0	ATGGAGACACAGCTTTACTCG	0	AACATGTCAGCAACAAGTGAA	0	GATGTTCTGCTGAAGCAGACA
9	ACTCTGCCACGGTGACCCTTG	0	TCGGTAAAGAGACAATTAGGC	0	GTGTGTCCATACTGGAGGAGG	0	CCTCTCTTCTCCTCTCTTCTC	0	ACCAGGGGAGTCCCTCCCTCT	0	GTGTATTTAAAAACCAGTCAT	0	AGCCAATGGTAAGCTGAGCGC	0	ATGAAGAAATAACTTACATAA	0	AGATGATCAATCTATCTATCT	0	TGTGCCTGTGCCTGTGCCTCT	0	AGGGAAGGAAGAAAGGAAGGA	0	CCCCAAAGCAGGAATACTGAA	0	GTGCATCTCCCAGGACTGAGG	0	GAGAATTTTGAAACATACTCT	0	CCAACCAACCAGCCAACCAAC	0	AAATGACATTGCTTGTGGTAG	0	AAAAATAACTTATTACTAGAC	0	AATAACTGCTCTATGTGCTCA	0	CTCCTCCCCTCCTTCTGCTCC	0	AGAGTGTGAGAGGGCGGGGCC	0	GAACACAGGTACCATCACGCT	0	CCCAGGAGGCCTTCTCTTCCT	0	CACAGGAAGATGGAGACACAG	0	AAGAAAGAGAGAAAGAGACCC	0	AAGCAGACACAGTGAGAGGAT
10	CTGCCACGGTGACCCTTGCAT	0	TGCCTTGCCTTGCCTTGCCTT	0	TGAAGGCACAGCCACCTGAAG	0	GTTACACAGCTAGTGTGTTCA	0	ACCAGGGGAGTCCTCCCTCTT	0	TGTATTTAAAAACCAGTCATG	0	CCTCTACCTCTACCTCTACCT	0	ATGCTGCATATTCTGAGGATG	0	AGCACATGGAGGAGGACAAGG	0	AAGTCTTAAAATTAATTATTT	0	ATGATGGATGTATGGATGATG	0	CCTGGACAGGAGGGGAAGGGA	0	CTACCCCTAGTGCATCTCCCA	0	GCTTCCGCCCGTCCCAGAAGC	0	AACCAGCCAACCAACCAACCA	0	ACTGTGAGCAGAAATAGAGAA	0	AATGGTTAAGAAGTTTCAGAA	0	ACAGCTCAGAAAAGATTATTC	0	GGTTACTATGGATTGTAATTT	0	GGCGGGGCCTCCCCTGTGCAC	0	GGGTATGACTGTACATGTGCT	0	CCCCTTCCCCTTTTCCCCTTC	0	GACACAGCTTTACTCGCACAG	0	AATACTCCCCAAATTCCCCCT	0	AATGGAGACACTGGTACTTAC
11	GCATATGCTAGGCACATACTC	0	AAAGTAGCTGCTAAGCTAGAA	0	TGCTCTTACCGTCTTAGCCAT	0	TCTTCTCCTCTCTTCTCCTCT	0	AGACACAGGAGGACCAGGGGA	0	AAACCAGTCATGTACACAGGT	0	GCATGGTCACACCAGAGTGAG	0	CAGAGACCAGAGTATCTCTGT	0	ATCTCGTGTCTCTGGGCAGGG	0	ACAGCTCTCTGTGCTGGGGAG	0	ATGGTGGACACTACGCTGCAC	0	CGAGTGACTCAGACCCACAGT	0	CTGAGGGCACATGCTACTACC	0	GGAGGAGGGGGAGCAGTGGAG	0	ACCAACCAGCCAACCAGCCAA	0	AGCTTTCAATACACACATTTC	0	ACATGGCCGTGCCAGGAATGG	0	AGAAATAGGACATATGGTCTC	0	TAATGCTCTAGATTTAAGGTG	0	AAGAGTGTGAGAGGGCGGGGC	0	TATGACTGTCCATGTGCTGGG	0	CCCCTTTTCCCCTTCCCCTTT	0	TACTCGCACAGGAAGATGGAG	0	ACAGCTACCACTCAGGCTAAT	0	AGCAGACACAGTGAGAGGATG
12	GCTAGGCACATACTCTGCCAC	0	ACATATATGCCCATGCCCATG	0	AAACACGCACACACACAAACA	0	CAGCTAGTGTGTTCAGACAGG	0	AGACTGAACCCCGGGGTTCCC	0	CATGTACACAGGTGTATTTAA	0	TACAACTACCCGGGCAGCTCT	0	GAAATGGTTAGTTTGGAAGGT	0	CTAGTCCTCCCCCATCTCCCC	0	ACATGACTTTCGAGTGATAGA	0	CAGCTGCTTTGGGCACAGCTG	0	CTATAGAGAAATTAATTACTC	0	TGCATCTCCCAGGACTGAGGG	0	GGCAATTCAAACAGATAAAGA	0	ACCAGCCAACCAGCCAACCAA	0	AGGCTACAGTAGGATGTGAGG	0	ATGAATAATTTTGTGGTTTAG	0	ATAAAATTCTAAAAGTATAAA	0	AAAAGAGAAAAGACAAGGAAG	0	ACAGGGAAGAGTGTGAGAGGG	0	TCCTCTTTCCTCTCCTCTTTC	0	CTCAGGACCCTCCCACCCTCA	0	TCAGAAGAGGATGAATGAATG	0	AGACAGCTTGAGTGAGTTCCA	0	AGCCCAGCCCAGCCCCAGCCC
13	TCTGTCTCTGTCTCACTGTCT	0	ACTGCCAGTGAGTGCTGCCCA	0	AAAGATAAGTTTTCTTGATGA	0	CGTTACACAGCTAGTGTGTTC	0	AGGGGAACCCTCCCTCTTCAT	0	GTCATGTACACAGGTGTATTT	0	TTACCAAACAAGAAGAATCGG	0	GAAGCAGTTGTCCCACCTGGA	0	GGACAGGGGAGCACATGGAGG	0	ACTGTTTTCTCTTTATTGACG	0	CAGGAGGGAAGCCATGCCTGG	0	GAATGCTGTGACTCGAGTGAC	0	ACCCCTAGTGCATCTCCCAGG	0	GGCGGCGCGTGGACGCATGTA	0	CCATAGGTGCCCCTGTAACTG	0	ATTATAAGTACATGACATTGC	0	ATTTGTCACTCACACAATAGA	0	CAAGTGCTTTTTACCTAATAT	0	AACCTGTAACCTGTAACCTGT	0	ACCCCATACTCACTGGCTGCT	0	AGGGTAGTAAGGGGGCAGCAA	0	CTCTTCCTCCCAGGAGGCCTT	0	TCTGTTTTAGATGTGTTGGTG	0	AGGAAAGGAAAAAAAGGAAAG	0	AGCCCAGCCCCAGCCCCAGCC
14	TTGCATATGCTAGGCACATAC	0	AGAGACAATTAGGCTCTCGGT	0	ACGCACACACACAAACACGCA	0	GGAGCGTTACACAGCTAGTGT	0	CATGAGACACAGGAGGACCAG	0	TAAAAACCAGTCATGTACACA	0	TTCCTTCTTCTTCCTTCTTCT	0	GACCCAGTCTGTGGCCCTTTA	0	GGGAGCACATGGAGGACAAGG	0	AGCATAAGGACCCTTTGTCAA	0	CAGTTCTGCCCCCAGAATGAA	0	GATGCCCCTCAACAAAGGAAT	0	CCAGGACTGAGGGCACATGCT	0	GTATTACATATGATATATCCC	0	GCCAACCAACCAGCCAACCAA	0	ATTGTAGATGTATCTAAGGCT	0	CAGGTAATAAGTAAAAATAAG	0	CAATGACAGGGAGGACCTTGA	0	AAGCATAGAACTGATTTTCTG	0	GGGCCTCCCCTGTGCACACAG	0	ATGTGCTGGGTATGACTGTAC	0	GGATTAAACATGTATGGCAAC	0	TTACTCGCACAGGAAGATGGA	0	AGGTATCTGTTCAAAGAAATG	0	AGCTGCATGAGAGGCACAGCT
15	ATATGCTAGGCACATACTCTG	0	AGAGCTAGCCTACCCTCTGTA	0	AGAGGCAGGCAGAGGCAGGCA	0	TCTCTTCTCCTCTCTTCTCCT	0	GAGCATGTGTATATATGTATG	0	TACACAGGTGTATTTAAAAAC	0	TTCTTCTTCCTTCTTCTTCCT	0	GAGCAGGGTGCTGGGCCAAGA	0	GGGGGAGATGATCAATCTATC	0	AGGCAGTCAGTGTTCTCTGAA	0	CCTGGAGGCAGAACAGGCTAC	0	GCACTGCAATGGAAAGGCTCT	0	CTAGTGCATCTCCCAGGACTG	0	GTGGAGGAGGAGGGGGAGCAG	0	CCAACCAGCCAACCAACCAAC	0	CAAAAACAGAGCTCCTTCTGC	0	CATATGCTGTGGCACACACTT	0	CACTAGTGAGTGGGTCCCTAG	0	ATTGGAATTATTCACTGTGCT	0	TGTGAGAGGGCGGGGCCTCCC	0	CAAAAGCTATTCAAGTTTTTC	0	TCCTCCCAGGAGGCCTTCTCT	0	ACAGCTTTACTCGCACAGGAA	0	ATACATACATCATTGCTTTCA	0	AGTGAGAGGATGTTCTGCTGA
16	CACGGTGACCCTTGCATATGC	0	AGCATATGAGAGACTACTGGT	0	ATAAGGAATTGGTTGTAAATT	0	TTACACAGCTAGTGTGTTCAG	0	GAGGACCAGGGGAGTCCCTCC	0	TTAAAAACCAGTCATGTACAC	0	AACGAAATGATCAGAGGTGGG	0	GATTAGACATTTTTTCTTTTA	0	GTGGAATGCTGTACAGTGTCT	0	ATGCATACACAGTACATATGT	0	CTCCAAACAAATGACTCCCAA	0	GGCAGCGACCCTCAGGAGAAC	0	GACTGAGGGCACATGCTACTA	0	GTGGATGCTGCAGTCCTACTC	0	CCAACCAGCCAACCAACCAGC	0	CAGTCTTGTTTCCAAGAAGAG	0	CCCCCCCATTCTATGACATAG	0	CACTCTTTACTGGATGAAACA	0	CAACCGTGTTACCTCTGCGTT	0	AGGGAAGAGTGTGAGAGGGCG	0	CTGAACTTCCCTTTCTGTCCA	0	TTCCCCTTTTCCCCTTCCCCT	0	CACATACTCAGTCATATGCAC	0	ATACTCAGATCCCACTCCCAC	0	ATGGATGCATGGGTTATGACT
17	CATACTCTGCCACGGTGACCC	0	AGGCAGAGGCAGGAGGGGCAG	0	ATGAGGGCTGGGATATGGCTC	0	ACACAGCTAGTGTGTTCAGAC	0	GAGTGTATGTGTGAGTATATG	0	TTTAAAAACCAGTCATGTACA	0	AAGACACTAGTCTATAAAGAC	0	GCACAGGTTTGGAAGGCAGTT	0	TAGTCCTCCCCCATCTCCCCT	0	CCGGGGCAGTCTTCTGTGGAA	0	CTCTGTTTGCCCAGCCTCAGG	0	GTCCAAGTCACACCACCGCAG	0	ACATGCTACTACCCCTAGTGC	0	GTTCCTGTGGGTAGGCAAGGC	0	AACCAACCAACCAGCCAACCA	0	CCCAGCCTTATTCTCAGTTAT	0	CCCTGACCTCCTGACCCCCTG	0	CAGGCCGCCCGGGCCGACGGA	0	CATCACCCTCCCAGGGGAAAG	0	CACACCGGAGTGGTGAGCAAG	0	CTGCTGCCTGCTGCCTGCTGC	0	AAAAAGTACATATGATAATTT	0	CAGAAGAGGATGAATGAATGA	0	ATCCCAGTGACACCATCCATA	0	CACAGCTGTGTGAGAGGTGCA
18	CATATGCTAGGCACATACTCT	0	AGGTTAGCATAAAAACTACAA	0	ATGCAGATCTTCGTGAAGACC	0	CTGTGCTCCAGTGCTCCCATG	0	TGCTAGGTAAGTACTCATCCA	0	AAAAACCAGTCATGTACACAG	0	AAGCCATTGGAGCAATTCTTT	0	GCCTTGAGACTTATCACAGTC	0	AAGGAGCTAGAGAAGGTACCC	0	CCTCTAGCCTCATCCTGACTC	0	CTTTGGGCTCAGCTGCTTTGG	0	TATGGTTAATAAAATAGCAGG	0	AGGGCACATGCTACTACCCCT	0	GTTCTCTGGTGCACCCTCTAA	0	ACCAACCAGCCAACCAACCAA	0	CCTGTCCTGTCCTGTCCTGTC	0	CTATATATCTATATATCTATA	0	CCTCTAGATGACCAGGACCCC	0	CCAAAATCTGATTCATGGTGT	0	CTGTGCACACAGGGAAGAGTG	0	GGGTATGACTGTCCATGTGCT	0	AAATAATTAAATAATAATTAA	0	GAAGATGGAGACACAGCTTTA	0	CACCCCCACCTAGCATATACT	0	CACTGACAATTCCCCCCAGCA
19	CTAGGCACATACTCTGCCACG	0	ATATATCTGTCAATGTGGGAT	0	CACACACACACACAGAGACAG	0	CACAGCTAGTGTGTTCAGACA	0	ACACAGGAGGACCAGGGGAAC	0	AAAACCAGTCATGTACACAGG	0	ACCGATACCTGTTCATCCTTT	0	GTAGACCTGGCCTCTGCCTGT	0	ACAGACTACACATGGCAGACT	0	GAATTGTGTATTGACATTATC	0	CTTTGTGATTATGTTTCAAGT	0	TCAAGCTTCAAACATGAATTT	0	CACATGCTACTACCCCTAGTG	0	TACAGCAGTTATTCCATAAAA	0	ACCAGCCAACCAACCAACCAA	0	CTAAGGCTTGGGTATGGTTAC	0	CTCTAGGACCCGACAACAGAA	0	CTATGTGCTCAATAACTGCTC	0	CCAGAGTAAACAACCAACATT	0	GCACACAGGGAAGAGTGTGAG	0	GTGCTGGGTATGACTGTACAT	0	ACCATCACAAGCACTAATCGG	0	GCTTTACTCGCACAGGAAGAT	0	CCAGCCTCACTGACAGAGCGA	0	CCCCAGCACTGACAATGCCCC
20	ACACATCTATCTATGCATCTA	0	ATATCTGTCAATGTGGGATAT	0	CAGCTTAGATATTTGGAAGAC	0	CTTCTGTGCTCCAGTGCTCCC	0	ACAGGAGGACCAGGGGAGTCC	0	GTACACAGGTGTATTTAAAAA	0	ACGAATTGTCCTCTGACCTCC	0	GTGTATATGAATGTGAAATGT	0	ACTGGGGGATTCTAGACAGGG	0	GGTGAGGTGTAAGGAAGGAAA	0	GCACATCTGGCTGCTCCAGTC	0	TCACCTGGGCCTGAGATTCAT	0	CAGGACTGAGGGCACATGCTA	0	TCTCCCGGCTCAGCTCAGCTT	0	CAACCAACCAACCAGCCAACC	0	CTACAGTAGGATGTGAGGAGG	0	CTGCATCCATACCCTGTCTCC	0	CTCGGATCTTGTCTTCCAAGT	0	CCCCTCCTTCTGCTCCTCCCC	0	GGGAAGAGTGTGAGAGGGCGG	0	TGACTGCATGTGCTGGGTATG	0	ACTAAACAATTTTTAGTTATC	0	GGAGACACAGCTTTACTCGCA	0	CCATACATATATAGTCGCAGG	0	CCCTCACAGTAGGACGCACAA
21	ACATACTCTGCCACGGTGACC	0	ATATTTATATAAATCCATTGA	0	CATTCGTTTACCACCTCTCTT	0	AGACAGGGAGCGTTACACAGC	0	ACCTCCACTTCATAGACCTTC	0	TGTACACAGGTGTATTTAAAA	0	AGAAGTACAGGCATCACGGAG	0	TACCTTCAGCCCCGGTCCGTC	0	ATTCGCAGGCGCTTGGAGCGT	0	GTGCCTGTGCCTCTGCCTGTG	0	GCCTGGAAAGCATCTTGGAAC	0	TCAGTCTCGGTGTGAAGGGGG	0	CTCCCAGGACTGAGGGCACAT	0	TCTGACCTATCCTTAATGCCC	0	CAACCAGCCAACCAACCAACC	0	CTTACGGCCAGTTTTTTTTTT	0	CTGCCTCTAGGTTCTAGTCCT	0	CTGGCTGATTTCTGCTACCCA	0	CCGGGTGGTCATCTAAACCAC	0	GTGCACACAGGGAAGAGTGTG	0	TGACTGTCCATGTGCTGGGTA	0	ACTTCAGAGAGTCTAACTTGA	0	GTTATATACAGTTATATACAG	0	CTCAGATCCCACTCCCACCTA	0	CTGACAGGTGTACACAGAAGG
22	ACCATGTGATTGCTGGGAATT	0	ATGACTTTTTAAAAGCGTTCT	0	CCTCGCTCCTAGAGGCAGCTT	0	ACAGGGAGCGTTACACAGCTA	0	ATGAGACACAGGAGGACCAGG	0	GTATTTAAAAACCAGTCATGT	0	AGGAAGGAGACATGTTGGTGT	0	TAGTCCAGCTCAGGTTGGAAA	0	CAGAAAAGCTGAAAATTTAAG	0	TCCTGTTCAGAGCTCTCAGTC	0	GGAAGGAGAGAGGGAAGGAGG	0	TGACTCAGACCCACAGTGAAT	0	GGCACATGCTACTACCCCTAG	0	TGCATTCCCTTAAGTAGTAGA	0	CAGCCAACCAACCAGCCAACC	0	GAAAGGGAGGGAGGGAAAGGG	0	CTGCTTATATATATATATATA	0	GGTGAAATGTTAGCTAGTTTT	0	CCTGGGAAGACGGACTTTTGA	0	TGAGAGGGCGGGGCCTCCCCT	0	TGCCTGCTGCCTGCTGCCTGC	0	AGAGGTCTTAGGGTCCGGTGG	0	TATACAGTTATATACAGTTAT	0	CTCCCTCGCTCCCTCGCTCCC	0	CTGAGGTGATGGCTCCATCAG
23	AGATGAGAGAGAAGTTAACCA	0	ATGCAGGATGCAGGATGCAGG	0	CTCTCAGTTCTATACTACCCT	0	TACACAGCTAGTGTGTTCAGA	0	CATCCACTGAGCTGCTGAGAC	0	TCATGTACACAGGTGTATTTA	0	AGTGAGAATGGTGTCTTGGAG	0	TATGTGTGTGTAGTGTAAGAG	0	CAGGCCCTGTGGGTTTCCTCT	0	TCTGTGCTGGGGAGGACAGCT	0	GTTCAGTCTTGACTAAGGGCA	0	TGTAGAGAGAAAGAACAAAGG	0	TACTACCCCTAGTGCATCTCC	0	TGGGATTAAAGGTGCGTGCCA	0	CCAACCAGCCAACCAGCCAAC	0	GACCACTCCCCTTCTGGATGG	0	CTTTAAAAACCAAAACACAGC	0	TATGATCTGATGGCCATGCCC	0	CCTGTAACCTGCAACCTGCAA	0	TGTGAGAGGACGGGGCCTCCC	0	TGCTGGGGGATGCTGGGGGAT	0	AGATGAGGGTGTTGTCTCTAA	0	TTTACTCGCACAGGAAGATGG	0	CTGTGGCTGTGGCTGTGGCTG	0	GACAATGCCCCCAGCACTGAC
24	AGGCCCTGAGCTTGGTGTCAT	0	ATGGGCAGAAAAGAAATTATC	0	CTCTGCTGAACAATGTTCTCC	0	CCATGCTGTGACTTCTGTGCT	0	CTCCCTCTTCATGAGACACAG	0	AGGTGTATTTAAAAACCAGTC	0	ATGATTACACATCGAGCCTAT	0	TCATCTGATTACTGATAACAC	0	CCATGTCTACACATCAATGAA	0	TTATAAACAATATTATAACCA	0	TAAATGTCAGAAATCACTAAT	0	TGTTGGATATTAGTTCCCTAT	0	TAGTGCATCTCCCAGGACTGA	0	TGTTCTCGGTATCCCAGCATG	0	CCAGCCAACCAACCAGCCAAC	0	GAGAGGACAGCTGGGGTCTGC	0	GAAGAAGACACCCAAGGTCAA	0	TGACTCCTCCCTCCAGCATCC	0	CTCCCCCACTATGGAGCATTT	0	AGCCCAGCCCTGCCCTCTGGT	0	TGCTGGGTATGACTGTCCATG	0	AGGACCCTCCCACCCTCAGCC	0	AAGCCTCGCCTCACATTGGGA	0	GACTGTGGCCATGTTGCTTAT	0	GATGCTGAGCTTGTGGGCAGC
25	ATAATTCAGGCTTAGGGCATT	0	ATTCTTTTCATGTTTTCAAAA	0	CTGACTTAACAATGATTCAAT	0	CTAGTGTGTTCAGACAGGGAG	0	GAGTCCCTCCCTCTTCATGAG	0	GGTGTATTTAAAAACCAGTCA	0	CACTAGTCTATAAAGACACTA	0	TCTGGGGAAATGGCACCGTGA	0	CCCATCTCCCCTCCTCTCCCT	0	TTATCTGGTAATCAACACTGC	0	TATTTATTTATTTTTAATGTT	0	TGGCTCAGTGGTAGAGCCCCT	1.68316e-224	TCTCCCAGGACTGAGGGCACA	0	TTCCTAGGTCCCGCGGAGTCC	0	AACCAACCAGCCAACCAGCCA	0	GATATCATTGGGCTAAGGACT	0	GAGCTGTGCTGGGGAGAGAGA	0	TGAGGTTTCAAAAGAGAAAGC	0	CTCCCTTCCTCAGAGGCAAGG	0	AGGACGGGGCCTCCCCTGTGC	0	TGGGGATGCTGGGGGATGCTG	0	ATCTGGGAGAACTGGCTGACA	0	AAGGTGCTTAAGGAAAACCAC	0	GATGGCCATTCCTTCAGTCTC	0	GCACTGACAATCCCCCAGCAC
26	ATACTCTGCCACGGTGACCCT	0	CAGAGGGCACACCACTGTGCA	0	CTGATAGATCAAGGGAAGGGA	0	GCGTTACACAGCTAGTGTGTT	0	GTGGGTGAGGATGCACTCGCT	0	CAGTCATGTACACAGGTGTAT	0	CAGAAAGAGTGTCCCTGAGTT	0	TGATGTGATGTGATGTGATGT	0	CCCTCTGCTCCTCTAGTCCTC	0	TTCCCAAAGCTAATGGATCCA	0	TGCCTTGGGCTCAGCTGCTTT	0	GCAAGCTCTCCTCTTGCAGGG	1.68316e-224	TGAGGGCACATGCTACTACCC	0	TTTCTATAGGTGTTTCTACTC	0	ACCAACCAACCAACCAGCCAA	0	GCGTGTAGTCAGCCACTTTCC	0	GAGGTGTCTGGTCCCCTGGGA	0	TGCTCTATGTGCTCAATAACT	0	CTTCTGCTCCTCCCCTCCTTC	0	CAGCTAATGTTGCATGGAACA	0	TGGGTATGACTGCATGTGCTG	0	ATCTTTGAGTTTAGGCATTCA	0	AATGATTGCATGTTCACCCCC	0	GCAGGTCACCATTTATCCCAG	0	TCACTGCTCCTCACTGCTCCC
27	ATGGAAACAATAGTCCCAAGG	0	CTGTTTTCCACATGTGTACAG	0	CTGCAGCATCCCCTGCACCTG	0	GCTAGTGTGTTCAGACAGGGA	0	TACTCATCCACTGAGCTGCTG	0	AACCAGTCATGTACACAGGTG	0	CTCTACCTCTACCTCTACCTC	0	TGTATAGTCACTGGCATTTTC	0	CCTCTCCCTCTGCTCCTCTAG	0	TTTTGAAGGCCAGTGATAGTG	0	TGTGAGTATGTAATTGTGAGA	0	TGGCAAGGTAGCCGGGGCTCG	1.68316e-224	ATGCTACTACCCCTAGTGCAT	0	CCCAAGCCAGGCGGACACCTG	8.32322e-238	ACCAACCAGCCAACCAACCAG	0	GGGGATGGACGTCAGCTAAAG	0	TACATCATATACATCATATAC	0	TTCAACAGGTACCAGTAAGTA	0	GCGCTAACCAGCCTGCCGCCG	0	CCCCTGTGCACACAGGGAAGA	0	TGTGCTGGGTATGACTGTGCA	0	ATTTGGTCATTTAATTTAATT	0	AATGCATTCAAGCCTTTGAGT	0	GCATGCACAAGGCTTACACGG	0	TGAAGCAGACACAGTGAGAGG
28	CACAGCACTGCTCAGGCTGCA	0	CTTTAGGGGGTACTGGGGAGT	0	CTTGATGTTGATGTTTAAAGT	0	AGCGTTACACAGCTAGTGTGT	0	TAGACCTTCATAGACCTCCAC	0	ACAGGTGTATTTAAAAACCAG	0	CTGTCTCGTGAAGGTCTTTAG	0	TTCATGCTGAGTTTGCTTTCA	0	CTATCTATCTCGTGTCTCTGG	0	CTGTGCCTCTGCCTGTGCCTG	8.32322e-238	TTCTGCCTCCTAAGTGCTGGA	0	TTCTTCCTCTTCTTCCTCTTC	7.81706e-142	ATGCTGGCTGCAGGTGCACTG	0	CCCCTCTCTCCTCTCCCCTCT	1.68316e-224	ACCAGCCAACCAACCAACCAG	0	GTTGGCGAAGCTGGACAGAGC	0	TATATATCTATATATCTATAT	0	AACAGAACAGAACAGAACAGA	6.69547e-157	GCTCTAGATTTAAGGTGGGAG	0	CCTGTGCACACAGGGAAGAGT	0	AATCAGAAAGAAAAAACGACC	0	CAGAGAGAGAGGCAGAGAGGC	0	ACACAGCTTTACTCGCACAGG	0	GGATTATGTGTAACTTGTTCA	0	TGCTCCTCACTGCTCCCACTG
29	CAGCATTTTATTTTCTCCTGT	0	GAGACAATTAGGCCCTCGGTA	0	GAGTAACAACGTCCTTAGGTC	0	AGCTAGTGTGTTCAGACAGGG	0	TCTCTTCTTCTCTTCTTCTCT	0	ATTTAAAAACCAGTCATGTAC	0	CTTGAGCAGTAAACAAATCGA	0	TTTATTGTATGTATCTGGGAT	0	CTCCATAATGTGATCTGATGC	0	CTGCCTGTGCCTGTGCCTGTG	1.68316e-224	TTCTTTGGGACTATTTTTAAT	0	GTCTGTGTGTGTGTCTGTGTG	6.74595e-114	CCCAGGACTGAGGGCACATGC	0	TTCTTCTTCTTGTTCTTCTTC	1.68316e-224	CAACCAGCCAACCAACCAGCC	0	GTTGGTTCATATTGTTCTAAA	0	TGATAAGCTCATCCTGTCAGT	0	CAGAACAGAACAGAACAGAAC	4.97189e-124	GCTGGAACTTTGTTGCTGGGC	0	GAAGGATGGCTGTGGCCAGCT	0	ACTGTCCATGTGCTGGGTATG	0	CAGTCCTCAGTGGGCAGTGGC	0	ACTCGCACAGGAAGATGGAGA	0	GTGGTATCTGCTTCAGTTTAT	0	TGGAGACACTGGTACTTACTG
30	CAGGGCCTTCGTAGGTATTTT	0	GCCCATGCCCATGTGGTTACA	0	GCTGATCTTTGCCGGCAAGCA	0	GTGTGTTCAGACAGGGAGCGT	0	AAAGGGTGAGCATCTGAGGAC	0	ATTTAGAAACCAGTCATGTAC	0	GGAGAGAGGCTAGGGAGCACT	0	ATATATATATATATATATGAA	1.68316e-224	CTCCTCTAGTCCTCCCCCATC	0	CCACCTATCCAGGATGCAAGC	1.68316e-224	TTGGGCTCAGCTGCTTTGGGC	0	CACTTTGCTGTGGATTAGTGT	6.6821e-97	CTCTGCCTGGTCAGCTGGTGC	0	CACCCTTCACAATAGCCACAA	1.39318e-163	CCAGCCAACCAACCAACCAAC	0	TACATTTTGTACAAAATTACA	0	TGGGATATAATTGAAAACTCA	0	TCCAGAAGAGGGCATCAGATT	6.6821e-97	GGAGACAATGTATCTAATGCT	0	GAGGGCGGGGCCTCCCCTGTG	0	AGAGCTGGAGGAGGGGAGAGG	0	CAGTGGGCAGTGGCTGGCAGT	0	AGAAGAGGATGAATGAATGAT	0	GTGTGCCATGTGCCGTTCTCT	0	TGTTCTGCTGAAGCAGACACA
31	CATCTATCTATCTATGCATCT	0	GCTCTTCTTTTATTAACAAAT	0	GGATTTCTGCCTCCCTACATT	0	TAGTGTGTTCAGACAGGGAGC	0	AACCCTCCCTCTTCATGAGAC	0	ATGTGAGTACTGATGTTGTGG	0	GGCAGGGTCTCTTTTGTTCAG	0	CAAGAGAGAGAGAAAACGAAA	6.74595e-114	CTGGGCAGGGGGAGATGATCA	0	CTGTGCCTGTGCCTGTGCCTG	3.15271e-216	GCTGGGGAGGCGACCTAAGCC	1.68316e-224	TCTTCTTCCTCTTCTTCCTCT	1.73294e-77	GAGGGCACATGCTACTACCCC	0	CAGCGGCTCTGTGCTTCCGCC	1.39318e-163	GCCAACCAACCAACCAACCAA	0	TAGGAATGCCTTAAAAACAGC	0	GCCCAACACCCGCAAGGGTCC	8.32322e-238	ACAGAACAGAACAGAACAGAA	1.73294e-77	GTAACCTGTAACCTGTAACCT	0	GAGTGTGAGAGGGCGGGGCCT	0	AGGGCAGATAATCCAGGGCAG	0	CCTTCCAGGATGGTTATGGTA	0	AGCTTTACTCGCACAGGAAGA	0	TAGTGAAGGAAAACTTTTTAA	0	AAGAGTCTGCTGGATAGTCGG
32	CCACCCATCGGAGCTAGTGAA	0	GGCTGCACTGCTGCTGCTGAT	0	GGCTAATAGATTTGAATAGTT	0	AGTGTGTTCAGACAGGGAGCG	0	AAGCAGGCATTGCATCTCTAG	0	GAAACCAGTCATGTACACAGG	0	GGCCTAACTGACCCTAGAATT	0	CTGTAGGTGCAACAACATTAT	6.6821e-97	GAACTGTCCACCTTCTTGACT	0	CCCCAGCCCCAGCCCCAGCCC	2.55511e-192	GGATACTAGCCCAAAACCTAG	1.73294e-77	GAGTGGCACTATTAGGAGGTG	1.73294e-77	GCATCTCCCAGGACTGAGGGC	0	TGAAGAACTGGAATTAGATCT	6.74595e-114	AACAAAAAATCAAAATACCAG	0	TATCTAAGGCTTGGGTATGGT	0	ATGAACCAAATGGATTTAACA	1.68316e-224	GACACACACACACACAGACAC	3.52586e-52	TATCTAATGCTCTAGATTTAA	0	GGAAGAGTGTGAGAGGGCGGG	0	ATGTGCTGGGTATGACTGCAT	0	CCTTTTCCCCTTCCCCTTTTC	0	ATTATGGGTATGGCTAGACAA	0	TATACTCAGATCCCACCCCCA	0	AATGCCCCCAGCACTGACAAT
33	CGCTTGCAGCTCAGGCCCTGC	0	GTATTAGTGAGGGGAGACTTT	0	GGGTGGGGTTATGGTAAACAG	0	ATGCTGTGACTTCTGTGCTCC	0	ACTGTGTGGTAGCAACTTAAA	0	TGAGTACTGATGTTGTGGGAG	0	GGCTACAACGGAGACTCTAGG	0	AGCACCCTGTGTGGGCCGGGG	3.07527e-65	GACAGGGGAGCACATGGAGGA	0	CCTGTGCCTGTGCCTGTGCCT	2.71393e-166	GCAGCACCCTGTGTGGGCCGG	3.07527e-65	TCTCTGCCTCTCTGCCTCTCT	2.69885e-68	GTCTGCCTGTCTCTGCCTGGT	0	GCGACCGCTGCTGCTGAGGCT	6.6821e-97	AACCAACCAGCCAACCAACCA	0	TCCTCCCCTCTCCTCCCCTCT	0	AGTGGATCACAGTGCCTGCCC	1.68316e-224	GCAAGCAAGCAAGCAAGCAAG	1.22477e-21	TCCCCTCTGCCCTCCCCTCCC	0	GGGCGGGGCCTCCCCTGTGCA	0	CAATGAAAGACAGTGTCTCAA	0	CTATGTACCGCAGTCTCGAGT	0	CACAGCTTTACTCGCACAGGA	0	TCAGATCCCACTCCCACCTAG	0	ACACAAGCCTGTTAATTTCTT
34	CGGTGACCCTTGCATATGCTA	0	GTCGCCATTTGCACTGCCTAC	0	GGTGGGGTTATGGTAAACAGA	0	CTCCCATGCTGTGACTTCTGT	0	ACTTTTCCTAAACCAGTGAAA	0	TGCCCTCCCCATCGTGCAAGC	0	GGGAGTCAGATCTCGTGATCG	0	TTGATCTTAGCCATTCTGATT	4.07673e-63	GACTACACATGGCAGACTAGA	0	CCTGTGCCTGTGCCTCTGCCT	1.39318e-163	CTTTGCTTTGCTTTGCTTTGC	4.16096e-60	CTCTGCCTCTCTGCCTCTCTG	3.97335e-57	TCAGAGCAGTGTGAGCCAGAG	0	GAGCACTGACTGTTCTTCCAG	1.73294e-77	AACCTGACTTGGCAACATCAG	0	TCTCCTCCCCTCTCCTCCCCT	0	GACTCGAGACTCGAGCCCCGG	1.68316e-224	GTCTCTAGATGGTCCATCCTT	1.25139e-16	TCTAGATTTAAGGTGGGAGAC	0	GGGGCCTCCCCTGTGCACACA	0	CCATGTGCTGGGTATGACTGT	0	CTCCCAGGAGGCCTTCTCTTC	0	CAGGAAGATGGAGACACAGCT	0	TGACAGCATATACTGATATCT	0	ACTCCCTCACAGTAGGACGCA
35	CTAACCTCTCCTTCCACTCTA	0	GTGGGATATATCTGTCAATGT	0	GGTGTGAAGGCACAGCCACCT	0	GTTCAGACAGGGAGCGTTACA	0	AGACCTCCACTTCATAGACCT	0	ACACACACACAGCATGTGCCC	0	GGTAAACATACACACAGATAA	0	AGGGGAAGGGGAAGGGGAAGG	1.14907e-47	GAGAACAGAGAACAGAGAACA	0	ACACCTTTAATCCCAGATGAA	1.39318e-163	GTGCCCGCCCGGCTGGGGAGG	1.62822e-55	GCCTCTCTGCCTCTCTGCCTC	4.18144e-50	CCTAGTGCATCTCCCAGGACT	0	CTCAGCGGGTAAGAGCACTGA	1.73294e-77	ACCCATAGGTGCCCCTGTAAC	0	TGCATGTGACTCTTTGAAGTA	0	TCGACTCGAGACTCGAGCCCC	1.68316e-224	TCTTGAGTTTCATGTGTTTTG	2.91188e-15	TGTATCTAATGCTCTAGATTT	0	GTGAGAGGACGGGGCCTCCCC	0	CCTGCTGCCTGCTGCCTGCTG	0	CTGGCAGTCCTCAGTGGGCAG	0	CATACATCTTTCTACTTTAAT	0	TGAGGTGTAGTAGCATATACC	0	ACTGACAATGCCCCCAGCACT
36	CTCATTAGCATTCTGCAGAGC	0	TATCTGTCAATGTGGGATATA	0	GTAGTGGGAGATGAGCCAAAA	0	TCCAGTGCTCCCATGCTGTGA	0	AGATAGGATGCATGGGATAAT	0	ACACAGGTGTATTTAGAAACC	0	GTGTGACCTGCCCACCTGTGT	0	AGGGAGGGAGGAAGGAAGGAA	1.87418e-38	GATCAAAGGAGATGATCAATC	0	TGCCTGTGCCTGTGCCTGTGC	7.81706e-142	GTGTGGGCCGGGGACAGCCGG	1.62822e-55	CTGCCTCTCTGCCTCTCTGCC	1.08415e-48	CTTTATCCACTGAGCTATCAC	0	GGTACTCTACCCAACTCATTT	3.52586e-52	ACTGGTATATCCTTCAACTGG	0	TGTTGGTTTCATTAAAAAGCC	0	CTTGAGACTGCGGTACATAGG	7.08799e-181	ATGGCCGACTAGGCCATCTTC	1.42591e-12	TTCTGCTCCTCCCCTCCTTCT	0	TGAGAGGACGGGGCCTCCCCT	0	CTGGGTATGACTGTCCATGTG	0	CTGGCAGTCTGCAGTGGGCAG	0	CCAGTCAGAAGAGGATGAATG	0	TTTTTTTTTCCTTTCTTTTTT	0	ACTGACAATGCCCCCCAGCAC
37	CTCCCCGCTTGCTGTGAATAG	0	TATGGTTGTTATATGGATGGC	0	TAATAGACCATCACATAGCTA	0	TCCCATGCTGTGACTTCTGTG	0	AGGACCAAGTTCAAGCTACCC	0	CCCTTCCCCTCCCCCTTCCCC	0	GTTCAGCAGTTAACAGCATGG	0	ATTGGAAATGTAAATGAAGAA	6.70505e-37	GCAACATTTAACAAAAGATAA	0	TATCCAGGATGCAAGCCCACC	7.81706e-142	GGCCCACACAGGGTGCTGCCT	3.52586e-52	TCTGCCTCTCTGCCTCTCTGC	1.58896e-48	GAGTGGGGTAACCAGACACTG	0	TCCTCCATTGTTGGTGGGAGT	3.52586e-52	AGCCTTCATCATATCTCTGTG	0	CAATACAATACAATACAATAC	1.68316e-224	CACAAGTCCCTTCCGCTCGAC	1.39318e-163	AAGCAAGCAAGCAAGCAAGCA	1.42591e-12	TTTCTGAAATCAACTTAATTC	0	TGGGAAGGATGGCTGTGGCCA	0	CTGTGCATGTGCTGGGTATGA	0	CTGTGAGTTTGAGTTTGAGGC	0	CTATTGTTCTCTGTTGTCAGG	0	TCCCAGTGACACCATCCATAC	1.04431e-272	AGAGGATGTTCTGCTGAAGCA
38	CTGTCTCTGTCTCACTGTCTC	0	TCATCTCTGCCACTTGTCCCC	0	TATGAAATCCTCTGCTTCTCC	0	TGTTCAGACAGGGAGCGTTAC	0	AGGACCAGGGGAGTCCCTCCC	0	CTAAATGAGAGAGCAGCAAGA	0	TCCTTCTTCTTCCTTCTTCTT	0	TTCCTCTTCCTCTTCCTCTTC	3.77714e-20	GGCAGACTAGACAGGACAGAC	0	GTGCCTGTGCCTGTGCCTGTG	2.59288e-133	GGGCCGGGGACAGCCGGCCAC	3.52586e-52	TGACTCTGTTTAGAGATTGTT	1.15894e-43	GGAGCACTCAGAGCAGTGTGA	0	GTTTGGAGGCTAATTATGGGA	3.52586e-52	AGGACTCTCCACATGATCTTA	0	GAAAAGGAAAAGGAAAAGGAA	1.39318e-163	ATATATCTATATATCTATATA	1.39318e-163	CAGGCTGAGCAAGCCAGGGGA	1.22251e-11	CTTCTTCTCCTTCTTCTCCTT	1.68316e-224	TTGGCTGCTTTATCTTACTGT	0	GAAAACTGAGCTTCCGGGATG	0	GACAGCACAGTGGAGCACTGT	0	GAAGAGGATGAATGAATGATT	0	AGGTCACCATTTATCCCAGTG	3.89681e-268	AGAGGTGCAGCTGCATGAGAG
39	CTGTGTGGGGTTATGGGCACA	0	TGTCTGCGTGTTCTATCTGTT	0	TCATCCTGCAGCATCCCCTGC	0	GCTCCCATGCTGTGACTTCTG	0	AGGATGCACTCGCTGTGGGTG	0	GAGTACTGATGTTGTGGGAGT	0	TGCCTGTGTGACCTGCCCACC	0	ACGCACGCACGCACGCACGCA	3.77714e-20	GGGAGGGCATTCCTAGGTATT	0	TTACTTACTGGCTTGCTTCCC	4.97189e-124	GGACAGCCGGCCACCTTCCGG	1.15894e-43	CCTCTCTGCCTCTCTGCCTCT	3.07135e-41	GGGCACATGCTACTACCCCTA	0	AGTCAGTGCTCTTACCCACTG	3.52586e-52	ATCCTTCAACTGGTATATCCT	0	CCTCCTCTCCCTCCTCCTCCT	7.81706e-142	ATGTAGTTGCTGGGAATTGAA	1.39318e-163	TAGTCTGAACAGGTGAGAGGG	1.22251e-11	CTTCTCCTTCTTCTCCTTCTT	1.68316e-224	AATTTGAGATATCTGGTAATA	0	GAAGTCATCTCCGGTGGGGAG	0	GAGGCAGAGAGAGAGGCAGAG	0	GACTGCTCCCAAGGCAGTAGG	0	GTCACCATTTATCCCAGTGAC	3.89681e-268	AGCCCCGCCCCAGCCCCAGCC
40	CTTGCATATGCTAGGCACATA	0	TGTGTTATGACAAGGTTGTTA	0	TCCCCTGCACCTGTTAGCACA	0	TGCTCCAGTGCTCCCATGCTG	0	AGTCCCTCCCTCTTCATGAGA	0	GCTGCATCATGGGTACTGTTG	0	TGTAGCCTGATGTCCATGTAG	0	TTGTTTTTTGTTTTTTGTTTT	2.91188e-15	GTCTGTCTCATGCTTTATTTG	0	TGTGCCTGTGCCTCTGCCTGT	4.97189e-124	TCCTCCTGCACCATGCCTGCC	6.70505e-37	TGCCTCTCTGCCTCTCTGCCT	3.05805e-40	GTCTCTGCCTGGTCAGCTGGT	0	CAGAGGTTTAGTCCATTATCA	1.15894e-43	ATGTACAGAAGGGATAGGATA	0	TGCCTCCTGCCTCCTGCCTCC	4.97189e-124	GACTGTACTGGCTAGTTTTGT	1.39318e-163	AACAAGTCAATGGCCTTTCTC	2.28531e-10	TTCTTCTCCTTCTTCTCCTTC	7.08799e-181	ACGGGGCCTCCCCTGTGCACA	0	GACCCCAGCCATGGAAGGACC	0	GCAGTGGCTGGCAGTCCTCAG	0	GATCGCGTGGAGGCGGGTGGC	0	TATCCCAGTGACACCATCCAT	3.9554e-256	AGCTTGCTTTATAGCATTCAT
41	GCCACGGTGACCCTTGCATAT	0	TTATAAATATATTCTGTGAAG	0	TGCCCACAGTGGGCTGCGTCT	0	TGCTCCCATGCTGTGACTTCT	0	AGTCCTCCCTCTTCATGAGAC	0	GTAGTAGCGGGTAGTAGGGGG	0	TGTATTCTAAGTCATTTACTA	0	CCTTAAAGAAAAACAGGAAAA	1.25866e-13	TAAAGACCCATGTCCACACAT	0	CAGCCCCAGCCCCAGCCCCAG	4.97189e-124	CTGGGGCTGGGGCTGGGGCTG	1.93122e-31	CTCTCTGCCTCTCTGCCTCTC	1.87418e-38	GTGCACTGGGGATGCTGGCTG	0	ACAAAACAAAACAAAACAAAC	1.93122e-31	CAGTATAGTCAAATCACTGTC	0	TCCTCCTCTCCCTCCTCCTCC	4.97189e-124	TTTCATAAGTCACTTAAAGAT	1.39318e-163	TCCTGGCCCTGGCATTCCCCT	3.60827e-10	TCCTTCTTCTCCTTCTTCTCC	9.00702e-129	ACTGCTCAGGGATGGCACAGT	0	GACTGTCCATGTGCTGGGTAT	0	GGGGTTAAAGGGCATCCTTCT	0	GATTGCATGTTCACCCCCAGT	0	TCACCATTTATCCCAGTGACA	3.9554e-256	AGGCAAAATATTTGTTTATAC
42	GGCACATACTCTGCCACGGTG	0	TTTGACCCCCAAAGGGCTTAC	0	TTCTTTCTAGTGTTGATAAAC	0	TGCTGTGACTTCTGTGCTCCA	0	ATAGACCTCCACTTCATAGAC	0	TACACAGGTGTATTTAGAAAC	0	TGTCCACCTGTTTTTGAAACA	0	CCCAGAGATGGTCCCACCCAC	2.53552e-13	TAGCCACTGGTTCGCTAAGTC	0	CCAGGATGCAAGCCCACCTAT	4.97189e-124	TGACACACCTACTCCAACAAG	1.93122e-31	TGTCTGTGTGTGTGTCTGTGT	6.55991e-36	AGTGCATCTCCCAGGACTGAG	0	GTGTCCACACTTTGGTCTTCA	5.72007e-27	CCAACCAACCAACCAGCCAAC	0	GAAATCAGCCTGCCTCTGCCT	4.97189e-124	GGCACAAGTCCCTTCCGCTCG	4.97189e-124	AGCAAGCAAGCAAGCAAGCAA	9.7722e-08	GAGAGGCCCATTGGACACACA	6.6821e-97	ACTGGCTGCTGTGTGGACACA	0	GATAATCCAGGGCAGATAATC	0	TAGGGTCCGGTGGGGAGTCCC	0	GCAGCACAACAGCTTCAAATG	0	ATAGTCACAGGTCACCATTTA	8.32322e-238	AGGTGATGCTGAGCTTGTGGG
43	GGCTGGGTATAAGCAGAGCTT	0	TCAGGAGCATCCTCTGCACAG	1.28214e-231	TAGATGGACGCTCACTTCCTA	4.95897e-248	TGTGTTCAGACAGGGAGCGTT	0	CTGAGCTGCTGAGACTGAACC	0	AAATAAGAGTAGTAAAGGTTG	0	TGTGGAAGGGAAAATGTAAAT	0	GAGTTTCATGTGTTTAGCAAA	2.53552e-13	TATCTATCTCGTGTCTCTGGG	0	CAAGCCCACCTATCCAGGATG	6.74595e-114	GCTTTGCTTTGCTTTGCTTTG	5.72007e-27	TTTATTAGGTATTTAACTCAT	1.93122e-31	ATCACCAGGCTTGTGTAGTAA	0	TGAGTGCTGGGATTAAAGGTG	5.72007e-27	CCAACCAACCAGCCAACCAGC	0	ACCACATGGTGGCTCACAGCC	1.73294e-77	TACCCGGGCCTGATCTGGGGC	4.97189e-124	CACACACACACACAGACACAC	2.52926e-06	CTCCTTCTTCTCCTTCTTCTC	6.6821e-97	AGCCCCTTTTTTTCTGAGCTC	0	GCCTGCTGCCTGCTGCCTGCT	0	TATCTGCACAGCCACCTTGCC	0	GCATGTTCACCCCCAGTCAGA	0	AGTGACACCATCCATACATAT	1.68316e-224	ATGTTCTGCTGAAGCAGACAC
44	GGGAGGAGACAGACAGGAGCA	0	GGAGGAGACAGTCAGGAGCAT	1.68316e-224	TTCCTATGATCTCCTAGATGG	4.95897e-248	TTCAGACAGGGAGCGTTACAC	0	CTGTGGGTGAGGATGCACTCG	0	AAGCTTAAGAGCCCACAAAAT	0	GAAAGAAGAAGAAAGAAGAAG	1.04431e-272	TCATTACGGATGGTTGTGAGC	1.22251e-11	TCACTGGGGGATTCTAGACAG	0	GCCTGTGCCTGTGCCTGTGCC	2.5788e-110	GAAGGAAGAAAGGAAGGAAGG	5.72007e-27	AAAGCAAAGCAAAGCAAAGCA	5.72007e-27	CAGGTGCACTGGGGATGCTGG	0	GGATTTGAACTCAGGACCTCT	1.63019e-17	CTACAGGAGGCTTGCTGAGCA	0	GCCTCCTGCCTCCTGCCTCCT	4.16096e-60	CCTGATCTGGGGCACAAGTCC	6.6821e-97	TATATGTATATGTATATGTAT	2.93608e-06	GTCGCCATCTTGGTCCGGGAC	6.6821e-97	AGGCCAAGCATATTCAAACCA	0	GCTGGGTATGACTGTACATGT	0	TCCCACCCTCAGCCTCAGGAC	0	GCCCTGTGACATGTGAGGACA	0	GTCACAGGTCACCATTTATCC	1.68316e-224	CAATCCCCCAGCACTGACAAT
45	GGGGGCTGGGGTATAGCTCAG	0	AGGAGACAGTCAGGAGCATCC	3.9469e-219	CAAATCAAATCAAATCAAATC	1.68316e-224	TTCTGTGCTCCAGTGCTCCCA	0	GACACAGGAGGACCAGGGGAG	0	AATTAAAATCTTTTATGATGG	0	AAAGAAGAAGAAAGAAGAAGA	4.95897e-248	CTTCCTCTTCCTCTTCCTCTT	1.01429e-09	TCCCGCAGGCTCCTGTGGGGC	0	AATAGAATAGAATAGAATAGA	6.6821e-97	GCAGCGGTCGCCATCTTGGTC	5.72007e-27	AAAAAAAAAAAAAAAAAAGAC	2.68903e-25	CCCCTAGTGCATCTCCCAGGA	0	AAAGGCGTGCACCACCACGCC	1.63019e-17	CTATCCTCCATGAGCCAATTA	0	CTTCTGGTGTGTCTGAAGATA	3.52586e-52	CCAATCGCGCGGAACTTGAGA	1.73294e-77	AGATCCCATTACAGATGGTTG	3.50225e-05	GGAGCTGAAGGGGTTTGCAAC	1.73294e-77	AGTCCACTTCTACTTTGTATT	0	GGACCCCAGCCCATGGAAGGA	0	TCCCCTTCTTTCCCTTCCCCT	0	GCTCTATGAACCGTGAGATTT	0	TAGTCACAGGTCACCATTTAT	1.68316e-224	CACAGAGAGGCACCTACTCTC
46	GGTGACCCTTGCATATGCTAG	0	CAGGAGCATCCTGTGCACAGT	5.47957e-218	TCCTATGATCTCCTAGATGGA	6.57978e-195	CAGGGAGCGTTACACAGCTAG	0	GCTGAGACTGAACCCCGGGGT	0	ACCGGAACAGTCCATCTCCAT	0	ACCTCTACCTCTACCTCTACC	8.32322e-238	AGGAGAGAGAGAGAGAGAGAG	2.06675e-09	TCCTCTAGTCCTCCCCCATCT	0	CCAGCCCCAGCCCCAGCCCCA	7.20837e-95	TTCTTTTATCCTTGAGAAGAC	5.72007e-27	TATTTTGTGGAATAGTTTGTG	3.77714e-20	CTGGCTGCAGGTGCACTGGGG	0	GGGCTGGTAGTCTTGGTTCTA	7.06173e-09	GAGATAGCCAACGAACACTTA	0	CCTCCTGCCTCCTGCCTCCTG	9.27975e-45	GAGACTGCGGTACATAGGGAA	1.73294e-77	CACTTGGTTGATTTCACCCCT	5.2103e-05	GACTTGAAGTTTTTATCATAC	4.45483e-58	ATCTCACCCTATGCTCTGTTT	0	GGCTGCTGGCTGCTGGCTGCT	0	TGGCTGGCAGTCCTCAGTGGG	0	GGAAGATGGAGACACAGCTTT	0	TAAAAGATTTATTTATTTATT	1.68316e-224	CAGCCCCAGCCCCGCCCCAGC
47	GGTGGATTTCTACAACTTAGC	0	GAGACAGTCAGGAGCATCCTG	1.43828e-211	GACACTCACTTCCTATGATCT	1.39318e-163	CAGTCATCCCTCCTACCACCT	0	GGGAGTCCCTCCCTCTTCATG	0	ACTCAGTTTGGGTGGGAAAGA	0	TTGGGGAGTTAATACGCAGTG	1.68316e-224	AAACTCAGGGGTGAAATCAAC	7.06173e-09	TGGCAGACTAGACAGGACAGA	0	ATGCAAGCCCACCTATCCAGG	3.20632e-93	TCAGCGTTTGGAAGCTGATTA	3.77714e-20	TAGTAAAGCTTTAGGTCAGGC	1.63019e-17	GGACCAGGGACCAGGGACCAG	0	CTGCATCAGCTCCTGCTTCCT	9.7722e-08	GCACACCCATAGGTGCCCCTG	0	CAGTCAGTCAGTCAGTCAGTC	1.15894e-43	CCCCACGGGACCCTAAGACCT	1.73294e-77	TAGCTGGATATAAAATTAACT	5.2103e-05	CAGCCGGCCACCTTCCGGACC	1.62822e-55	ATGAGGGAGGAGCACTCCGAC	0	GTGTGCTAGGTCAGTGCAGTG	0	TTCCTCCCAGGAGGCCTTCTC	0	GGCCACTGCTGTGCCCTCCCC	0	CACCATTTATCCCAGTGACAC	1.68183e-206	CAGTGAGAGGATGTTCTGCTG
48	GGTGGCTCCTGACTATAATCC	0	ATCCTGTGCACAGTGGGAGGA	1.68183e-206	GATCTCCTAGATGGACACTCA	1.39318e-163	CCCATGCTGTGACTTCTGTGC	0	GTCCCTCCCTCTTCATGAGAC	0	AGAGCATTAAATCATAGCAAA	0	AGAAAGAAGAAGAAAGAAGAA	7.81706e-142	AAGACATAGACTAACAGACTG	9.7722e-08	TGTCTACACATCAATGAAGAC	0	TGTGCCTGTGCCTGTGCCTGT	1.63767e-87	GGAAGGAAGAAAGGAAGGAAG	3.77714e-20	TCTCTTTCTCTTTCTCTTTCT	1.63019e-17	GGAGTACTAAGAACAGTGTGA	0	TGAGGTGCAATGTGTGCTTTG	1.00738e-06	GCCAACCAACCAGCCAACCAG	0	AGCACAGCACAGCACAGCACA	3.1867e-35	GTTGTTTTGTTTTGTTTTGTT	4.07673e-63	CATTGTAAAAATGGCTATCTT	0.000278823	ACACACCAGAAGAGGGCATTG	3.52586e-52	ATGGCTGTGGCCAGCTGAGCA	0	TAACTCACATCCTATTATGTG	0	TTTTCCCCTTCCCCTTCCCCT	0	GTTTGTTTCCTCTTCCTTCCT	0	CCATTTATCCCAGTGACACCA	1.68183e-206	CCCAGCACTGACAATCCCCCC
49	GTTGTATGGTCTCACCTCTCC	0	AGCATCCTCTGCACAGTGGGA	6.57978e-195	TACCTATGGTCACTTGATCTT	1.39318e-163	CCCTCCTACCACCTCAGTCAT	0	GTGCTAGGTAAGTACTCATCC	0	AGCCAGCACTAATGGGCTACA	0	CAGAGAGAGACAGAGACAGAG	6.6821e-97	TCTCTCTCTGTCTCTCTCTGT	0.000278823	CCAGCCCCTCACTGGGGGATT	1.68316e-224	GCCCCAGCCCCAGCCCCAGCC	1.73294e-77	TCTGCTGTCACCTGAGTTTTT	3.18632e-19	CTGCCCACCCACTCCCCCTTT	2.91188e-15	TCCCAGGACTGAGGGCACATG	0	ACACACAAACACACACACACA	8.07334e-06	GCTGCACTCGGGTGATCTCTC	0	ACAGCACAGCACAGCACAGCA	5.72007e-27	CACTAAATAAAGATAGAATAT	4.07673e-63	TAACCGAATCCAAGAACACAT	0.000278823	TCTGTCTCTGTCTGTCTCTGT	3.52586e-52	ATTTAACTGAGTAATAATCTA	0	TACATGTGCTGGGTATGACTG	0	CTTCCCCTTTTCCCCTTCCCC	1.04431e-272	TACCCTAAATTATTTGTTGAT	0	GGTCACCATTTATCCCAGTGA	1.68183e-206	CCCAGCACTGACAATGCCCCA
50	TACTTGTTGGATCTACTAGCC	0	GAGGAGACAGTCAGGAGCATC	7.20347e-186	TAGATGGACACTCACTTCCTA	1.39318e-163	CCTCAGTCATCCCTCCTACCA	0	GTGTGAGTGTATGTGTGAGTA	0	AGGGTGAGAGACAGGGGTGGG	0	TATTATATTATATTATATTAT	3.20632e-93	ACATTTTATCCTAAAACAAAA	0.00500088	TTTCCTCTCACGTCTCAGCCT	1.68316e-224	TATGTGTATGTGTGTGTGTGT	3.07527e-65	TCTCCCAGGTCTGCTGATAGA	3.18632e-19	AGTTGTGCCAGCACCAATTGT	1.25866e-13	ACAGACACACAAAGACACATG	0	ATTAGTGATCAAGGGGGAAAG	5.2103e-05	TCCTTCAACTGGTATATCCTT	0	CACAGCACAGCACAGCACAGC	5.60844e-26	AAGAAGAAGAAAAGAAGAAGA	4.07673e-63	AACTGCTGAGCCATCTCTCCA	0.000362747	GTTGGAGGCCAGCCTGGTCTA	1.15894e-43	ATTTCCAGAGGGGTTGTACCA	0	TATGACTGCATGTGCTGGGTA	0	AGGCAGAGAGGCAGAGAGAGA	3.9554e-256	TAGATGTGTTGGTGCATGTTG	0	CATTTATCCCAGTGACACCAT	7.08799e-181	CCCAGCCCAGCCCCAGCCCCA
51	TATCTATGCATCTATCTATCT	0	GAGCATCCTGTGCACAGTGGG	3.04871e-184	CAGAGCAGAGCAGAGCAGAGC	7.81706e-142	CTGTGCTCCAATGCTCCCATG	0	TACTGTCATGATCTTCAATGG	0	AGTACTGATGTTGTGGGAGTA	0	GACCTTCTAAACAGTCCCATA	1.03528e-90	ACAGTCAGCTATTGGATGGAT	0.0311471	AAATTTGGACCTTTTCTGTGG	1.39318e-163	AGCCCCAGCCCCAGCCCCAGC	3.07527e-65	TTTTCTTTTTCTTTTTCTTTT	2.00769e-18	CACACACACACACACGCACAC	1.25866e-13	ACATTTATTCTTTAATTTTCA	0	ATACATATATATATATATATA	5.2103e-05	TCTTCCTCTCTCCCTCTCCCC	0	CGAGTGCTGGGATTAAAGGTG	1.22477e-21	CAATAGATGACTGTGAGCATC	4.07673e-63	CATCCCTCCATGGCCTCTGCA	0.00126787	GAGGGTGCGCCAGAGAACCTG	1.15894e-43	CAAAAGTGCAAGCCAAGGAGG	0	TATGACTGTACATGTGCTGGG	0	GAGAGAGGCAGAGAGGCAGAG	4.95897e-248	TCCTCCGTCCCTTCCCGAGGT	0	CAGGTCACCATTTATCCCAGT	1.39318e-163	CCCCCAGCACTGACAATGCCC
52	TCTATCTATGCATCTATCTAT	0	AGACAGTCAGGAGCATCCTCT	7.08799e-181	AGAGTGAGTTCCAGGATAGCC	4.97189e-124	GCTGTGACTTCTGTGCTCCAG	0	TCATGAGACACGGGAGGACCA	0	ATAAAACTATAACTTTGCTAC	0	TTTCACAAGATAGAAGTAGAA	1.15894e-43			TTCTTCCTTTCTTTCTTCCTT	1.39318e-163	CCCCAACTGAAGCTCCTTTCT	3.52586e-52	GGAGCTGGTTCTTTGAGAAAA	1.63019e-17	TTGCTGTAGATTGCTTTTATC	3.56301e-12	ACTGAGTGGGGTAACCAGACA	0	ACAAGGCTGCCCACTTTCTCC	5.2103e-05	TTATTTCTAATTCTTTGTATT	0	AGCCGGGCGTGGTGGCGCACG	3.77714e-20	CTTGCCCAACACCCGCAAGGG	3.52586e-52	TTCTAAGTTTCTGGGCTAATA	0.00126787	ATTAGTCTGAACAGGTGAGAG	6.70505e-37	CAACAGAGCCAGTAACCATGG	0	TCCAGGGCAGATAATCCAGGG	0	GAGAGGCAGAGAGAGAGGCAG	4.95897e-248	TGAATGATTGCATGTTCACCC	0	CAGTGACACCATCCATACATA	1.39318e-163	CTATACTCAATACTAGTGACA
53	TCTGCCACGGTGACCCTTGCA	0	CTGTGCACAGTGGGAGGAGAC	1.18382e-173	GAATAGAATAGAATAGAATAG	4.97189e-124	GTGTTCAGACAGGGAGCGTTA	0	TCCTCCTTCTCCTCCTCCTTC	0	CACACACACACAGCATGTGCC	0	ATCCATTCCTATCTCCTTGTA	1.15894e-43			CACACAGACACACAGACACAC	7.81706e-142	AAAATAAATAACAGAAAGCCA	3.52586e-52	TTGTTGAAAATGCTGTCTTTT	2.91188e-15	ATTTTCGTATATTAAACCATC	1.22251e-11	AGAGAGCTCTCCCCCACAGGA	0	AGCTCCTGCTTCCTGACCTGC	0.000278823	TTCTGTCTTGAAACTGTGTGG	0	TTATTAGATATTTTCTTCATT	3.18632e-19	CCCATTCATGATAAAAGTTTT	3.52586e-52	CACACACACACAGACACACAC	0.00342459	GGGATTTGAACTCCGGACCTT	5.72007e-27	CAGCTGAGCACACCGGAGTGG	0	TCCCCAGCCTCTCCATCCTCC	0	CTTCCCCTTCTTCCCCTTCCC	8.32322e-238	TGCGTGTGCTCTGTTTTAGAT	0	TTTATCCCAGTGACACCATCC	1.39318e-163	CTCCACTCCCCACTCCTATCC
54	TGACCCTTGCATATGCTAGGC	0	TCAGGAGCATCCTGTGCACAG	2.36447e-167	CACTTCCTATGATCTCCTAGA	2.2652e-107	TGTGCTCCAGTGCTCCCATGC	0	TCTTCTCTTCTTCTCTTCTTC	0	CAGGTGTATTTAGAAACCAGT	0	TTTTGTTTTTTGTTTTTTTTT	1.15894e-43			TGATGAACAGCAATGTGGAAA	6.6821e-97	GAGACAGAGAGACAGAGAGAC	7.82739e-51	CTCTCTGCCTCTCTGCCTCTC	5.12118e-14	GTGAGTTCTTTTGTGATTGGG	3.60827e-10	AGCTATCACCAGGCTTGTGTG	0	CTGGCATTTGTGTTCTCTTAG	0.000278823	TTGGGGCGCATGGTTAGAAGA	0	CCTGCCTCCTGCCTCCTGCCT	3.18632e-19	CACGGGACTCCCCACGGGACC	3.52586e-52	CAATTCTAAGAAGGGGCAAAG	0.00401487	TGGAGGCCAGCCTGGTCTACA	5.72007e-27	CAGGGAAGAGTGTGAGAGGAC	0	TCTGGGTCAGCTCATCTCACA	0	GTGTGTGGTGTGGTGTGTGTG	8.32322e-238	TGCGTGTTGCGTGTGCTCTGT	0	GCGTGTGCCACCATGCCTGGC	7.81706e-142	CTCCTCACTGCTCCCACTGGC
55	TGCTAGGCACATACTCTGCCA	0	GAGACAGTCAGGAGCATCCTC	1.39318e-163	TCTTTTAAAATCCAAAGTCTT	6.6821e-97	TGTGTTCAGACAGGCAGCGTT	0	TGCTGAGACTGAACCCCGGGG	0	CCCATCGTGCAAGCACATGCA	0	CACCATGGCCTAAGACTGATC	6.70505e-37			GAGTGCTGGGATTAAAGGCCT	1.73294e-77	ATAGAATACTAAAAGCAGTAA	3.07135e-41	TGCCTCTCTGCCTCTCTGCCT	6.14352e-14	AGTACAAGGAGATAAGTATGG	1.01429e-09	AGGTGCACTGGGGATGCTGGC	0	CTTCTATTTCTTTAGGGGATA	0.000278823	TTTTTGGGTTTTTGGGTTTTT	0	GGGCTGGAGAGATGGCTCAGA	1.63019e-17	TCGAGCCCCGGGCTACCTTGC	1.14907e-47	TACAGAGCAATTGTGATAAAA	0.00401487	AGTTCCAGGCCAGCCTGGTCT	2.9265e-23	CATGAAGTAGTATGTACTTTC	0	TCTTGAGAGGCAGAAGAGAAA	0	CCCTTTTCCCCTTCCCCTTCC	1.68316e-224	TGTCTTAAAATGACCCTACTT	0	ACCATTTATCCCAGTGACACC	1.6094e-131	GACACAGTGAGAGGATGTTCT
56	TGGACTGCAGACTGACCTTGA	0	TCTTTTATTGTTGAGAATAGT	1.39318e-163	GGATTCAGAACTCTTCAGCTG	3.07527e-65	ACATGTTCATGTGTGTGCACA	0	TGGGAGCAGAGGTGAGGTGGC	0	CCCTGGACAGGGATGTCCATT	0	GAAGAAGAAGAAGAAGAAAAG	6.70505e-37			ATAGCCAGAAGCTGGAAACAA	4.07673e-63	CGAGAGAGAGAGAGAGAGAGA	3.07135e-41	CTGTGTGGGCCGGGGACAGCC	2.53552e-13	ATGGTGTCAGCGTTTGGATGC	5.31628e-07	AGGTGCATGGGGAATGCTGGC	0	TCCAATTTTCTGAGGAACCGC	0.000500907	AACCAGCCAACCAACCAGCCA	1.78171e-285	CTCCTGCCTCCTGCCTCCTGC	1.63019e-17	CACCTGAAAAAATGTTCAGCA	1.15894e-43	TGGCTCACAACCATCCGTAAC	0.00401487	GCCGGGGACAGCCGGCCACCT	2.9265e-23	CATGCCCATACATGGACATGT	0	TGAAAATGTTCTGAGTATAGA	0	GCTACATAGTGAAACCCTGTC	1.68316e-224	TTCCTTCCTCTCTCCCTCCTT	0	TATATAGTCACAGGTCACCAT	4.97189e-124	GAGGTGATGCTGAGCTTGTGG
57	TTTAGTGACATTAACAGAAAT	0	TCCTGTGCACAGTGGGAGGAG	8.79915e-161	CTGGTCTACAAAGTGAGCTCC	4.07673e-63	AGGGAGCGTTACACAGCTAGT	0	TGGGGGTTGTTCTTTTGTTTG	0	CCTCTAAGGAGCATGCCGGAG	0	CTAAACCACAGAAAGATCCAA	5.72007e-27			AGCAAAGCAAAGCAAAGCAAA	4.07673e-63	TCTTCTTCCTCTTCTTCCTCT	6.70505e-37	GAGAGGGTGCGCCAGAGAACC	1.22251e-11	TACGTTGTGGCTTCATTTTCA	8.07334e-06	AGTGACAGCAGATGCTGGCAA	0	ATTATGGGGTGGATCCCTGGA	0.00126787	CAGCCAACCAGCCAACCAACC	3.89681e-268	CAATAAAATCTTGCTAGTGTA	2.91188e-15	GTAGTAGTAGTAGTAGTAGTA	3.07135e-41	TGAGCAAGCCAGGGGAAGCAA	0.00500088	AGCAGCAGCGGTCGCCATCTT	1.63019e-17	CCCTGCCCTCTGGTGGGAAGG	0	TGACTGTACATGTGCTGGGTA	0	ATGTACCGCAGTCTCGAGTTC	1.39318e-163	TGCAGCCTGCCCTCCGCGGAG	8.32322e-238	TCTCAAGTTCCGCGCGATTGG	4.07673e-63	GCACACACAGAGAGGCACCTA
58	TTTTATTTTTATTAAAGTATA	0	AGGAGCATCCTGTGCACAGTG	1.27761e-158	GTCTGAAGATAGCTACAGTGT	4.07673e-63	ATACAGTTGTAAGGGCTCACA	0	TGTATGTGTGAGTATATGTGT	0	CTGCATCATGGGTACTGTTGC	0	CTCTTCCTCTTCCTCTTCCTC	1.59851e-26			GCCTCCTGCCTCCTGCCTCCT	4.16096e-60	CCAATACAAGAACGGGAACAA	6.55991e-36	ACACAATGAGAAGACCAAACC	7.02373e-11	GGATCCATCCCATAATCAGCC	5.2103e-05	AGTGTCTCGAGTAGTACAGAA	0	TACATATACATATACATATAC	0.00500088	ACCAACCAACCAACCAACCAG	3.9554e-256	TGTATATGTATATGTATATGT	1.95368e-13	CAGCACAGCACAGCACAGCAC	6.55991e-36	TAGCCATTTTTACAATGTTGA	0.00500088	TCACAAATAATATAAAATATC	1.63019e-17	CCCTGTGCACACAGGGAAGAG	0	TGCTAAAAACACCACAGTTTT	0	CGCAGTCTCGAGTTCCGCGCG	1.39318e-163	CCGTGCTCTCACCAGGAAGGT	1.68316e-224	GTGTTTTGTTCCCAAATCTAA	1.62822e-55	GCAGAAGGGGTTCATGCCTCT
59	TTTTGCAAAAGAACTTCACCT	0	ACAGTCAGGAGCATCCTCTGC	6.69547e-157	AAAGCAAGAAAGTAATCCTTC	4.07673e-63	CAGGCAGCGTTACACAGCTAG	0	TTAGTATTCCACTAAAAACAG	0	CTTTCCTTCCTCCCTTCTTTC	0	TATATATACACACACACACAC	3.77714e-20			TAGGCAGGGGCTCTACCACTG	3.52586e-52	CCCAGCCCCAGCCCCAGCCCC	1.01639e-34	TATTGAGGATTTTTGCATCGA	3.60827e-10	AAATGTAAATGAAGAAAATAT	5.2103e-05	ATGTTGTTGGTTTGTTTGTTT	0	GATGGATCACAGGGCCCCCAA	0.00500088	TCCTCCTGGCCGAAGATGAAG	1.68316e-224	TAATAACTGCTTCTATTTCTT	2.53552e-13	AGTAGTAGTAGTAGTAGTAGT	7.51461e-29	TCCTTTTGTTGTCGAATTGCT	0.00500088	GCAGGAGGCAGGAGGCAGGAG	4.09278e-17	CTACAATTTGGTTAAGTTTTG	0	TGCTGGGTATGACTGTACATG	0	CTCCCAATAAACGTGTGCAAA	1.39318e-163	CAACTCAAAGGACCAGCAAAC	1.39318e-163	CCCCGTGTGTGTGTGTGTGTG	3.52586e-52	GCAGACACAGTGAGAGGATGT
60	ATCTATCTATGCATCTATCTA	4.95897e-248	GCATCCTCTGCACAGTGGGAG	6.69547e-157	GAGGAGTAGATGGCAGGAAAT	3.52586e-52	CAGTGCTCCCATGCTGTGACT	0	TTCATAGACCTCCACTTCATA	0	GCATCATGGGTACTGTTGCTA	0	GAGGCAGAGGCAGGTGGATCT	1.63019e-17			AGGCAGGAGCTGATGCAGAGG	3.52586e-52	GAGAGACAGAGAGACAGAGAG	1.93122e-31	CCTCTCTGCCTCTCTGCCTCT	1.01429e-09	ACTTTGGAGTTTCATTAGGTC	5.2103e-05	CAAAAAAGAATTTTCAAGGAA	0	AAGTACCCAAGGAGCTAAAGG	0.0057782	AACCAACCAACCAACCAGCCA	1.68316e-224	CTGTCTCTCTGTCTCTCTGTC	3.56301e-12	TAGTAGTAGTAGTAGTAGTAG	2.42822e-27	ACACCTTTAATCCCAGCACTC	0.0174105	CATCCCTGGAATAAAACCTAC	7.78555e-17	CTCAGGGGCTCGGCTTCCCAT	0	TGGCTGCTGGCTGCTGGCTGC	0	GCAGTCTCAAGTTCCGCGCGA	3.64666e-151	CTGGCTCCTGAAGATGTAAGC	1.39318e-163	CCGCAGTCTCAAGTTCCGCGC	7.82739e-51	GCCCAGCCCCAGCCCCAGCCC
61	AGGAACTCGCACAATATGTAC	1.68316e-224	GGAGCATCCTGTGCACAGTGG	3.8042e-152	AGCTCTTGTCTCTAGCTGCAT	1.15894e-43	CCTACCACCTCAGTCATCCCT	0	GTGTGCATGTGTGTGCATGTG	1.68316e-224	GTATTTAGAAACCAGTCATGT	0	GGAAGGAAGAAAGAAAGAAAG	1.63019e-17			CTCCTTGGGTAATTTCTCTAG	3.52586e-52	CTCTCCACGAATCCAGCCCTT	1.93122e-31	CACACACACACACAAACACAC	6.95627e-07	AGGGGCTGGAGAGATGGCTCA	0.000278823	CACTGAGCTATCACCAGGCTT	0	ACACACCAGAAGAGGGCATCA	0.0226209	CAACCAACCAACCAACCAGCC	5.19356e-199	AGCAAGCAAGCAAGCAAGCAA	7.7501e-12	ACAGCACAGCACAGCACAGCA	5.72007e-27			CGCCGAACTTAGGAAATTAGT	2.91188e-15	CTGGCTGCTGTGTGGACACAG	0	TGTCTTGTAACAAATTCTGAG	0	AGAGGCAGAGAGAGAGGCAGA	7.81706e-142	AGGGGTCAATTGTACTGGCTA	1.39318e-163	GTGGACCCTTGCGGGTGTTGG	3.07135e-41	GGCACAGCTGTGTGAGAGGTG
62	GGAGAGAGAGAGAGAGAGAAG	1.68316e-224	TGGGAGGAGACAGTCAGGAGC	1.1331e-149	TATAGTAAAAATGGCTATCTT	1.15894e-43	CTACCACCTCAGTCATCCCTC	0	TAACTCCTCCATTGGGGACCC	1.68316e-224	TATATGTGATATATACCTTAG	0	TGGTCAAGGAAGGAATAAAGA	4.09278e-17			TGTGCCTGTGCCTGTGCCTGT	7.82739e-51	GACAGAGAGACAGAGAGACAG	5.72007e-27	TCTGCCTCTCTGCCTCTCTGC	6.95627e-07	CTCAAGCAGGTCAGGAAGCAG	0.000278823	CATAAACTCAGCACTTTTCTC	0			AGAAGAAGAGAAGAAGAAGAA	7.08799e-181	ACTTCAAGTCTCTGAAGAAAG	3.60827e-10	GATAAAAACTTCAAATCTCTG	2.9265e-23			TTAAAGGCGTGCGCCACCACT	2.91188e-15	CTGTGTGGACACAGCGGCACA	0	TGTGCTGGGTATGACTGTCCA	0	AGAGAGAGAGGCAGAGAGGCA	7.81706e-142	ACCACAGTGGAGCACTGTGAC	1.39318e-163	CAGCTACAGTGTACTTAGATA	1.93122e-31	GGCTGCAGACTGAAGGGAGGG
63	ATCCTCTGCACAGTGGGAGGA	6.57978e-195	CATCCTGTGCACAGTGGGAGG	8.99684e-148	GGATTACTTTCTTGCTTTTTC	6.70505e-37	CTCCAGTGCTCCCATGCAGTC	0	TTCTTCTTCTTCTTCTTTTCT	7.08799e-181	TGCACCATGGGTACTAGTGCT	0	GATGCCCCAACTGGTAAGAAG	2.91188e-15			CCTGCCTCCTGCCTCCTGCCT	4.18144e-50	GACCCGCCGAACTTAGGAAAT	2.9265e-23	GGATTAAAGGTGTGCGCCACC	1.00738e-06	AAGGAGGGGCATAGTGTCCAC	0.000362747	CATACACAGGCCACAAGGCTC	0			CAGCCAACCAACCAACCAACC	7.08799e-181	GGTGTCAGCGTTTGGATGCTG	1.01429e-09	CTCGAGCCCCGGGCTACCTTG	1.22477e-21			GTTTGTTTATATAATGGATTA	2.91188e-15	CTTCCCCTTCTTCCCCTTCTT	0	TGTGTGTGTGTGTGTGTGCTA	0	GCGATTGGATTGGGGCAGGCA	1.6094e-131	AGTGGAGCACTGTGACAACAC	6.69547e-157	TTGGTTTTGGTTTTGGTTTTG	1.93122e-31	GGTAGCCCTATGTCAATGTTT
64	CCTCTGCACAGTGGGAGGAGA	7.08799e-181	AGTCAGGAGCATCCTGTGCAC	3.94471e-147	TCACTTCCTATGATCTCCTAG	6.70505e-37	CTGTGTGTGGCTGTGTGTGGC	0	CTGCCTCCTGCCTCCTGCCTC	1.63767e-87	TTACGAAGAGAATCAGCGCCA	0	GGTTTTGGTTTTGGTTTTGGT	2.91188e-15			GCCTGTGCCTGTGCCTGTGCC	4.18144e-50	GTCTCTCTGTCTCTCTGTCTC	1.46007e-20	TCCTCTGTTGAGGGACATCTG	1.00738e-06	GTGTGTGTCTGTGTGTGTGTG	0.000500907	CCAAAAGACTAGATATCAAGA	0			AGAAGAAGAAGAAGAGAAGAA	1.39318e-163	GTATATGTATATGTATATGTA	5.16764e-09	TGTTTTTAATAGCTGAGTAGT	1.46007e-20			TTTCGTATATTAAACCATCCC	2.53552e-13	GAACACTCTGCAGCTAATGTT	0	TTTCTGTCTACCAGCAAAAGG	0	GGCAGAGAGGCAGAGAGAGAG	9.00702e-129	TCTTGCTCTCTTGCTCTCTTG	7.81706e-142	AGTCTCAAGTTCCGCGCGATT	1.17573e-27	GGTCTCTCAGGCATCTTTTGT
65	GAGCATCCTCTGCACAGTGGG	2.3329e-153	CAGTGGGAGGAGACAGTCAGG	7.81706e-142	TAAAATTAACTCAAACAAGTC	1.93122e-31	GGCAGCGTTACACAGCTAGTG	0	GATAATAGGAATTGATGAGAA	4.07673e-63	TTCGGAGGGGAAGAACAGACA	0	CACTCTTCTCAATGATACCTT	1.25866e-13			TCCTGCCTCCTGCCTCCTGCC	9.27975e-45	GGTGGAATCACCATGCCTGAC	3.18632e-19	TAGGCCATCCTCTGCTACATA	1.00738e-06	TGTGTGTCTGTGTGTGTGTGT	0.000500907	CTGCCTTTGCCTCCTAAGTCC	0			AGACAGAGAGAGGAACATAGA	1.39318e-163	ACGAATCCAGCCCTTCAAAGG	7.06173e-09	GTTCTATAAGAAAGCAGGCTG	3.77714e-20			ACAGATCATGGAAACAGAAAC	1.22251e-11	GAGAGGACGGGGCCTCCCCTG	0	TGCTGCCTGCTGCCTGCTGCC	3.9554e-256	CGAGTCTCGAGTCGAGCGGAA	9.00702e-129	TGCTCTCTTGCTCTCTTGCTC	4.97189e-124	ACCCTTGCGGGTGTTGGGCAA	5.72007e-27	GGTGTACACAGAAGGCAGCCA
66	GGAGCATCCTCTGCACAGTGG	3.20632e-93	GTGCACAGTGGGAGGAGACAG	7.81706e-142	GGTTGGGACATCTTCTGGATA	1.93122e-31	GGGAGCGTTACACAGCTAGTG	0	CCTCCTGCCTCCTGCCTCCTG	4.16096e-60	TTTCACCTTAAGGATTCTGTT	0	GGCGAGGATGTGGAGAAAGAG	1.42591e-12			GTGCCTGTGCCTGTGCCTGTG	6.55991e-36	GGACAAAATCCTAATTAACAA	1.63019e-17	CTAAGCCACAGCAGCAGCGGT	1.00738e-06	GAAACTTTGGAGTTTCATTAG	0.00126787	GAAACAATTTGTTAAAGTGAA	0			CTGTCCTTGTGTTGGTGTTTT	1.39318e-163	TATACATATACATATACATAT	2.73366e-08	TGCACTCACTGATAAGTGGAT	3.77714e-20			TAGTCTGAACAGGTGAGAGGG	1.22251e-11	GAGTGGTGAGCAAGCCCAGCC	0	CTCTCCTCTTTCCTCTCCTCT	4.95897e-248	TCGAGTCTCGAGTCGAGCGGA	4.97189e-124	GCTCTCACCAGGAAGGTGGCC	4.97189e-124	CACTGTGATCCACTCACCAGA	5.72007e-27	GTCTTTTTCCGTACCATCCAA
67	CAGGAGCATCCTCTGCACAGT	1.63767e-87	AGACAGTCAGGAGCATCCTGT	7.81706e-142	CCACACTTTGGTCTTCGTTCT	5.72007e-27	GTGACTTCTGTGCTCCAGTGC	0	TCCTGCCTCCTGCCTCCTGCC	4.16096e-60	GTTTTTGTTTTTGTTTTTTGA	1.68316e-224	ACAAGTAGACCAATGGAATAG	3.56301e-12			TTCCTCTTAGAAATGCTTTCA	1.93122e-31	CAAGGAGCTGAAGGGGTCTGC	1.63019e-17	CTTTTTCTTTTTCTTTTTCTT	1.06703e-05	TGTGTGTGTGTCTGTGTGTGT	0.0057782	GAAGCCTATAGACAGAGCTAG	0			CCAACCAACCAACCAACCAAC	6.10783e-46	TAGATGACTGTGAGCATCCAC	1.00738e-06	TGTACAAGCTTGCAATCCCAC	1.63019e-17			TCTGTAATGAGATCTGATGCC	1.22251e-11	GCCCTGCCCTCTGGTGGGAAG	0	TGCTGGCTGCTGGCTGCTGGC	1.68316e-224	CAGTCTCAAGTTCCGCGCGAT	4.38954e-120	GACCTTGTTGGAGGAAGTGTG	4.97189e-124	GTCCCGTGGGGAGTCCCGTGT	2.01189e-24	GTGAGAGGATGTTCTGCTGAA
68	GACAGTCAGGAGCATCCTCTG	1.73294e-77	GGAGACAGTCAGGAGCATCCT	1.15707e-137	AGGCTGATTATGGGATGGATC	2.9265e-23	GTGCTCCAGTGCTCCCATGCT	0	CTCCTGCCTCCTGCCTCCTGC	2.13418e-53	GTGTCCTTCTTACCTGTTGGG	1.68316e-224	AGACAGAGAGAGACAGAGAGA	1.22251e-11			TGCCTGTGCCTGTGCCTGTGC	1.93122e-31	GAAGAAGAAGGAGGAGGAGGA	2.91188e-15	TTCTTTTTCTTTTTCTTTTTC	1.06703e-05	TTTTTCCATTTTTTATTAGGT	0.0311471	GCACTGGGGATGCTGGCTGCA	0			TTTCTTTGTGAATGTGTTACC	1.15894e-43	TGGATGGATGGATGGATGGAT	5.90133e-06	GGTTTTACTGCTGTGAACAGA	1.63019e-17			AGGAGGCAGAGGCAGGTGGAT	3.60827e-10	GCCTCCCCTGTGCACACAGGG	0	GCTTGAGGGGTCTGCAGTGAC	6.69547e-157	GGATTGGGGCAGGCACTGTGA	4.38954e-120	ACGTTATGCAGGCACCACCCA	1.73294e-77	ACTTGTGCCCCAGATCAGGCC	2.01189e-24	GTGGGCAGCAGAGGAGATGCT
69	GAAGAACAAAGACCAAAGTGT	1.73294e-77	CACAGTGGGAGGAGACAGTCA	1.64221e-135	GGATGTTCTTTACTGGCTTGC	3.77714e-20	TCAGTCATCCCTCCTACCACC	0	CAGATCTCTTTCCTAGGGTTT	3.52586e-52	GCGTGCGCCACCACGCCTGGC	7.81706e-142	TGCTGGCACAACTGGTTGTTA	2.28531e-10			CTCCTGCCTCCTGCCTCCTGC	1.17573e-27	GTGTGTGTATGTGTGTGTATG	2.91188e-15	CTCTGCCTCTCTGCCTCTCTG	1.06703e-05			GCCTGGCAGGCTGTTTGCATT	0			ACCTTTCGCCATCTGGTAATC	6.70505e-37	TTTGTTTGTTTTGTTTTGTTT	8.07334e-06	CAATGGTGTCAGCATTTGGAA	2.91188e-15			TGTTGAAAAGGTAGGGAGAAA	1.01429e-09	GCGGGGCCTCCCCTATGCACA	0	TGCTATCTCAGCTTGAGGGGT	7.81706e-142	GGCACTGTGATCCACTCACCA	6.74595e-114	TATCTATCATCTATCTATCTA	7.82739e-51	TTAGGGTCCCGTGGGGAGTCC	2.01189e-24	TAGGAATGGAGACACTGGTAC
70	GCACAGTGGGAGGAGACAGTC	5.36937e-71	TGCACAGTGGGAGGAGACAGT	1.67847e-132	ATGAAAGCCAGAAGAGCCTGG	3.77714e-20	TGCTCCAGTGCTCCCATGCAG	0	TCCATCCCATAATCAGCCACC	1.15894e-43	GCACCTGACTGCTCTTCCGAA	4.97189e-124	TCTTTCTTTCTTCCTTCCTTC	2.28531e-10			TTTTTGGCCCTGGCATTCCCC	2.01189e-24	CAACATTGTAAAAATGGCTAT	7.55401e-14	AGATGTACCACATTTTCTGTA	1.06703e-05			GCTACTACCCCTAGTGCATCT	0			TATCAGTGAGTGCATATCATG	6.70505e-37	AAAGGATGGACCATCTAGAGA	1.06703e-05	TTGTTTTTTTTTTTTTTTTTT	2.91188e-15			GCAGCAGAATGTTGGGTCCTG	7.06173e-09	GGATGGCACAGTACCAGGTAC	0	ATGTGTGTGTGTATATGTGTG	4.97189e-124	CGGAAGGGACTTGTGCCCCAG	6.74595e-114	AGATAGATAGATGATAGATAG	1.15894e-43	CCGGGTAGCCTGCTTCCCTAT	1.09232e-23	TGACAATCCCCCAGCACTGAC
71	AGATATAAACAAGGGAGATAT	4.07673e-63	AGGAGCATCCTCTGCACAGTG	1.6094e-131	ATCTATATCTATATCTATATC	3.77714e-20	TTCTGTGCTCCAATGCTCCCA	0	AGACTCCTGGCAGAAGTTGTG	1.15894e-43	CTAGGATTAAAGGCGTGTGCC	6.6821e-97	TGGTGGGATTGCAGGCTTGTA	3.60827e-10			CATCTGGGTCCTTTCGATAAA	2.01189e-24	TGGATGTGGAGAAAGAGGAAC	2.53552e-13	TGTGACTATTGAGAAGGGTGT	9.29308e-05			GCTGCAGGTGCATGGGGAATG	0			AACCAACCAACCAACCAACCA	1.93122e-31	AAGGATGGACCATCTAGAGAC	1.06703e-05	ATCACAATTGCTCTGTAGTAC	2.91188e-15			CTCTGGCTGTCCTGGAACTCA	1.11912e-08	GGTCAAGGCTAAAATGCTTAC	0	AGCCACAGCCACAGCCACAGC	6.74595e-114	AGAGGCAGAGAGGCAGAGAGA	6.74595e-114	CTTGTGTCAAGTTGACATAAA	1.15894e-43	GAGTCCCGTGTGGACCCTTGC	2.9265e-23	TGAGAGGTGCAGCTGCATGAG
72	CAGTCAGGAGCATCCTCTGCA	4.07673e-63	CAGTCAGGAGCATCCTGTGCA	9.00702e-129	GAGAAAATGCCTTACAGTTGG	4.09278e-17	AAACCACTGTAGTTCCCCTTC	0	CTAGGAAAGAGATCTGGAACC	1.93122e-31	AAACATCATGACCAAGAAACA	6.6821e-97	AAATGGAGAGAAGCTGGAAGC	1.01429e-09			CTGCCTCCTGCCTCCTGCCTC	2.9265e-23	TGCTCTTCTGAAGGTCCTGAG	2.53552e-13	TAAAAACTGCATGGTACTGGT	0.000138792			GGGAGCACTCAGAGCAGTGTG	0			TTTGCTTTGCTTTGCTTTGCT	1.93122e-31	ACACACACACACACACGCACA	2.10313e-05	TAGTTTTGTGTCAACTTGACA	2.91188e-15			CTGATGATGGTGAGTGGTCTT	9.7722e-08	GTGAGAGGGCGGGGCCTCCCC	0	CAGCTTGAGGGGTCTGCAGTG	8.02515e-103	AGGGACTTGTGCCCCAGATCA	6.74595e-114	ACCATTTATCCCAGTGACACC	6.70505e-37	TTATGGATGGTTGTGAGCCAC	1.46007e-20	TGCATGGGTTATGACTGGTTG
73	TCTGCACAGTGGGAGGAGACA	4.07673e-63	GACAGTCAGGAGCATCCTGTG	9.00702e-129	TCCAGGGATCCATCCCATAAT	2.91188e-15	ACAGAGGCTGTGCACCACACA	0	CCTGCCTCCTGCCTCCTGCCT	3.68249e-28	ACATCATGACCAAGAAACAAG	1.73294e-77	TAACCGAATCCAAGAACACAT	1.11912e-08			GCAGCAGCAGCAGCAGCAGCA	1.46007e-20	AAAGACCACCAACAGATTGGG	1.22251e-11	CCCCTTTTTGGCCCTGGCGTT	0.000138792			GGGGATGCTGGCTGCAAGTGC	0			CAACCAACCAACCAACCAACC	2.17001e-29	TAATGGACTGAACCTCTGAAC	2.10313e-05	GAAACAAGAAGAACTATTCAA	2.91188e-15			GTTACCTCACTCAGGATGATA	6.95627e-07	GTGTGAGAGGGCGGGGCCTCC	0	ATCTCAGCTTGAGGGGCCTGC	6.6821e-97	GGGACTTGTGCCCCAGATCAG	2.2652e-107	CGTGTGGACCCTTGCGGGTGT	3.77714e-20	CGATTGGATTGGGGCAGGCAC	3.18632e-19	TTCCCACTTGAGCTAGCTACA
74	CCTGTGCACAGTGGGAGGAGA	4.45483e-58	AGCATCCTGTGCACAGTGGGA	1.68821e-127	ATTCCACGACAAAACCAAATT	2.91188e-15	ACTTCTGTGCTCCAGTGCTCC	0	CAAGGGGCCTCTCTTCCCAAT	5.72007e-27	TCTCCCTCTCTCCCTCTCTCC	1.73294e-77	ATGAAACTCCAAAGTTTCTGC	9.7722e-08			CCTGTGCCTGTGCCTGTGCCT	1.46007e-20	AGCAGTAAGGGAAAAAGGTCA	3.60827e-10	GGCTGGAAAACAATTTTCCAA	0.000278823			GGGGTTGCTCAGCTGGTGGTC	0			GTACAAGGAGATAGGAATGGA	2.9265e-23	AATGGACTGAACCTCTGAACC	5.2103e-05	GTGTGTGTGTGTGCGTGTGTG	2.91188e-15			TCGTATATTAAACCATCCCTG	1.00738e-06	TAAGATGTTGGTGTCAGTGGG	0	GCAGTGACACATAACTGCATG	6.20801e-88	TCCCGTGTGGACCCTTGCGGG	1.10167e-105	AGGGCATCAGATCTCATTACA	3.18632e-19	GTGTGGACCCTTGCGGGTGTT	1.63019e-17	TTCTGCTGAAGCAGACACAGT
75	AGTCAGTCAGTCAGTCAGTCA	4.45483e-58	GGGAGGAGACAGTCAGGAGCA	4.97189e-124	GGTCCCGTGGGGAGTCCCGTG	2.91188e-15	AGCAGCCAGCAGCCAGCAGCC	0	TGACCTTTTTCCCTTACTGCT	5.72007e-27	ATGGCCTAGTCAGCCATCACT	4.07673e-63	AAGGAGATCAAGGGGATACAA	6.95627e-07			AAGACCACTCACCATCATCAG	3.77714e-20	CTTAGGAAATTAGTCTGAACA	1.01429e-09	AGCTGATTATGGGATGGATCC	0.000278823			GGTGCACTGGGGATGCTGGCT	0			TTAATAACTCACTTAAAGAAA	2.9265e-23	CAATTACCATAGATGGAGAAA	0.00126787	AAGTTTGCGTGTCCAATGGGC	2.91188e-15			ATCTGCAAAAAGTGATATTTT	2.52926e-06	TCAACCTCTCCTCTAGCCCAC	0	ATCTCAGCTTGAGGGGTCTGC	1.73294e-77	AGTCCCGTGTGGACCCTTGCG	1.79949e-99	AGATATAGATATAGATATAGA	1.63019e-17	AGAGAGAGAGACAGAGACAGA	1.63019e-17	TTTTGCTATGCTGTCTCTTAT
76	GCATCCTGTGCACAGTGGGAG	1.62822e-55	ACAGTCAGGAGCATCCTGTGC	4.97189e-124	GCAAGGTAGCCCGGGGCTCGA	2.91188e-15	AGGCAGCGTTACACAGCTAGT	0	GTATTCTGTTGCTGATGCTCG	2.9265e-23	TTCTCTCTCTCTCTCTTTCTC	4.07673e-63	TAACTCAAACAAGTCAATGGC	6.95627e-07			AAGATGGCGACCGCTGCTGCT	2.53552e-13	TCAACGAATTAGAAGGAGCAA	7.06173e-09	TCACTTTTTGCAGATGATATG	0.000362747			GTTATAATGTCATGTGTATCA	0			CATCCCATAATCAGCCTCCAA	3.77714e-20	AAGCCAGCCCCAATTAAATGT	0.00126787	AGCACAGCACAGCACAGCACA	2.91188e-15			CATTAAACTCTAAAAAGTCTT	4.13917e-06	TGTGCACACAGGGAAGAGTGT	0	AGGGGTCTGCAGTGACACATA	1.73294e-77	GTCCCGTGTGGACCCTTGCGG	6.6821e-97	CATTCCTCTGTTGAGGGACAT	1.25866e-13	GGGGCAGGCACTGTGATCCAC	1.63019e-17	ACAATGCCCCCAGCACTGACA
77	GTGGGAGGAGACAGTCAGGAG	5.79149e-54	ACAGTGGGAGGAGACAGTCAG	4.97189e-124	TACTCAGCTATTAAAAACAAT	1.25866e-13	AGTCATCCCTCCTACCACCTC	0	TCTTTCTTTCTCTCTTTCTTT	2.9265e-23	TCTCTCCCTCTCTCCCTCTCT	1.62822e-55	TCCTAAAACAAAAGGATATAC	1.00738e-06			AATGGGCCTCTCTTTGCAGTG	2.53552e-13	AGGAAATTAGTCTGAACAGGT	9.7722e-08	TCTTTTTCTTTTTCTTTTTCT	0.000436569			TAACCAGACACTGAGTGGGGT	0			CTGTCTCAAAAAAAAAAAAAA	2.91188e-15	GGAAAACAATTTTCCAAGCAA	0.00500088	GTCTCTAGCTGCATATGTAGC	2.53552e-13			GTGGTCTTTTTGTCTTATTGA	4.13917e-06	TTATGAAGGCTAGGTTACCTG	0	CTTGAGGGGTCTGCAGTGACA	1.73294e-77	GGGCTCGAGTCTCGAGTCGAG	7.20837e-95	AGATGATAGATAGATAGATAG	2.53552e-13	CTATGTACCGCAGTCTCAAGT	2.91188e-15	GCCCCTCTGCCCCTCTGCCCC
78	GTCAGGAGCATCCTGTGCACA	2.13418e-53	TGAAAGCAGTGCTAAGAGGAA	4.97189e-124	GATGCAAAAATCCTCAATAAA	2.53552e-13	CAGACAGGGAGCGTTACACAG	0	CTGGGATTAAAGGCATGCACC	3.77714e-20	TGGCCTCAAACTCACAGAGAT	6.70505e-37	CTGTGAACAGACACCATGACC	4.13917e-06			CTGGATATGGCAGTCTCTAGA	3.60827e-10	ATTTGAAATGTAAATGAAGAA	5.31628e-07	CACACACACACACACAAACAC	0.00126787			TAGAACCTATTTCGCTGTTTT	0			TCCACTATATAAACAAACTCA	2.91188e-15	ATGTATATGTATATGTATATG	0.0116366	CACAGCACAGCACAGCACAGC	3.56301e-12			ACAGGTTCAGAGGTTCAGTCC	4.13917e-06	TTTCATATGTATGTGTGTATA	0	TCTGCAGTGACACATAACTGC	1.73294e-77	CGATTGGATTGGGGCAGGCAC	3.20632e-93	ATAGATATAGATATAGATATA	2.53552e-13	CTTGTGCCCCAGATCAGGCCC	2.91188e-15	GGCTGGGGCTGGGGCTGGGGC
79	AGGGGCAGAGGGGCAGAGGGG	3.52586e-52	CATCCTCTGCACAGTGGGAGG	6.74595e-114	TTCCTTTTTTTTTTTTTTTTT	2.53552e-13	CATGCTGTGACTTCTGTGCTC	0	ACGTGGAAACTGAACAACACT	2.91188e-15	TCTCGTTAGATGCAGAAAAAG	1.93122e-31	CAATCTACAGCAAACCAGTAG	4.13917e-06			GTTCAGGAATTTTTCCCCTGT	7.06173e-09	TGGTCACTTGATCTTTGACAA	6.95627e-07	GCCTCTCTGCCTCTCTGCCTC	0.00126787			TAGCATGTGTCAAGTAGACAT	0			TTTTAGGTCTAGTATGGTTTT	2.53552e-13	TTTTTTTTTTTGGTTTTTCGA	0.0174105	CAGGGTTTCTCTGTGTAGCCT	1.22251e-11			TTGTCCATTTCGTCCAGGTTT	8.07334e-06	CTTCTTCCCCTTCTTCCCCTT	3.9554e-256	ACATAACTGCATGCTATCTCA	3.11989e-72	GGACTTGTGCCCCAGATCAGG	3.20632e-93	ATTAATTAATTAATTAATTAA	1.22251e-11	ATTGGATTGGGGCAGGCACTG	2.91188e-15	CTGGGGCTGGGGCTGGGGCTG
80	TGTGCACAGTGGGAGGAGACA	1.19426e-49	AGTGGGAGGAGACAGTCAGGA	6.74595e-114	GAACTCAGGACCTTCAGAAGA	1.22251e-11	CCCTCCTACCACCTCAGCCAT	0	AGGAAGAGGAAGAGGAAGAGG	2.91188e-15	ATCACAAAGGAACTCACACAA	1.22477e-21	AAAGGATGGACCATGTAGAGA	8.07334e-06			TACTCAGCTATTAAAAACAAT	9.7722e-08	ACAGAGAGACAGAGAGACAGA	8.07334e-06	GTGGTCTTTTTGTCTTATTGA	0.0174105			TATCACCAGGCTTGTGTGGTA	0			TGAAGGTCCTGAGTTCAAATC	3.56301e-12			TTATCTCCTTGTACTAAGGTC	1.22251e-11			ATTAAACCATCCCTGCATCCC	8.07334e-06	CTCAGCTTGAGGGGTCTGCAG	8.32322e-238	GCCTGCAGTGACACATAACTG	4.93632e-68	AGACTCTGCTGGCAAGGTAGC	7.39738e-92	TATAGATATAGATATAGATAT	7.06173e-09	GGCCCGGGTAGCCTGCTTCCC	7.55401e-14	AGCCCCAGCCCCAGCCCCAGC
81	AGTGGGAGGAGACAGTCAGGA	1.14907e-47	TGTGCACAGTGGGAGGAGACA	5.65101e-111	CATACTCATCAAAGGTAAAAT	3.60827e-10	CCTCCTACCACCTCAGTCATC	0	CTGGGATTAAAGGCATGCGCC	2.91188e-15	CCCACCCCCACTCCCCTGCCC	1.63019e-17	GGAAACTGAACAACACTCTTC	8.07334e-06			TTTGGCCCTGGCATTCCCCTG	8.07334e-06	AACTCAATTCTTCAACGAATT	8.07334e-06	AGAAGAAGGTATATCCTTTTG	0.0206143			TCACCAGGCTTGTGTGGTAAG	0			TCTGAAGGTCCTGAGTTCAAA	3.56301e-12			TGCACCTCACACAATAATAGT	3.60827e-10			CCAGCTTCTCTCCATTTACTT	8.07334e-06	TATCTCAGCTTGAGGGGCCTG	1.28214e-231	GCTTGAGGGGCCTGCAGTGAC	2.45208e-66	GTCTCGAGTCGAGCGGAAGGG	1.03528e-90	ACTTGTTTGAGTTAATTTTAT	8.07334e-06	CTTAGGGTCCCGTGGGGAGTC	1.25866e-13	CCCAGCCCCAGCCCCAGCCCC
82	GGGAGGAGACAGTCAGGAGCA	3.07135e-41	GTCAGGAGCATCCTGTGCACA	1.10167e-105	TATCTATATCTATATCTATAT	3.60827e-10	CTCCAATGCTCCCATGCTGTG	0	CTGCCTGCCTGCCTGCCTGCC	3.77193e-14	CCACTTCTTGGCCCTGGCGTT	4.09278e-17	AAAGGATCTTTACCTATCCTA	2.10313e-05			ATTGTATCTTATATCTTGGGT	1.06703e-05	AGGTATTTTCTTCATTTACAT	8.07334e-06					TGCTGGCTGCAGGTGCACTGG	0			CAGAGACAGAGACAGAGACAG	3.56301e-12			CCCTCCCCTCCCCTCCCCTCC	1.82562e-09			TCGAAAAACCAAAAAAAAAAA	1.06703e-05	GATATTCAGAATTGAGAGTTT	1.68316e-224	TATCTCAGCTTGAGGGGTCTG	3.07527e-65	AGGCAGAGAGAGAGGCAGAGA	1.03528e-90	TTTCCTCAATTACATTTCCAA	8.07334e-06	AGATCAGGCCCGGGTAGCCTG	2.53552e-13	ACCGCAGTCTCAAGTTCCGCG
83	ACAGTCAGGAGCATCCTGTGC	3.07135e-41	GTGGGAGGAGACAGTCAGGAG	6.55186e-105	CTTGCGGGTGTTGGGCAAGAC	1.01429e-09	CTCCAGTGCTCCCATGCTGTG	0	TGTGCATGTGTGTGTGTGTGT	2.53552e-13	CAAGATCTGACTCCCTCTTCT	2.91188e-15	AAGTGGATCAAGGAACTTCAC	2.10313e-05			AAGAAGCAAGTTGGGGAGGAA	5.2103e-05	GGGATAGCATTTGAAATGTAA	8.07334e-06					TTTGAAAAATTTAATGACAAT	0			TGCTGCTGCTGCTGCTGCTGC	5.56986e-12			GGGGGTGGGTGGGTATGGGGG	7.06173e-09			AATCTCAGGTGCAGAAGATTC	5.2103e-05	TTCTTCCCCTTCTTCCCCTTC	1.68316e-224	GCATGCTATCTCAGCTTGAGG	1.32507e-64	ACTGTGATCCACTCACCAGAG	6.832e-89	ACATCCTTAATCATCAGGGAA	0.000278823	GATCCACTCACCAGAGGTCTT	2.53552e-13	TCTATTATTTATGTTGTTATT
84	ACAGTGGGAGGAGACAGTCAG	3.07135e-41	GCATCCTGTGCACAGTGGGAG	8.02515e-103	TGGGGAATTGAGTCCATTGAT	1.01429e-09	CTCCTACCACCTCAGTCATCC	0	GATATGCACTCACTGATAAGT	2.53552e-13	GCTTTACTACAGAGCAATTGT	7.06173e-09	AACAAGAAGAACTATTCAAAG	5.2103e-05			GTGCTGAGAAGAAGGTATATC	5.2103e-05	CTTCCTTCCTTCCTTCCTCCC	5.2103e-05					TAGCACTCAGGAGGCAGAGGC	4.97189e-124			GCAGGAGGCAGGAGGCAGGAG	3.60827e-10			AAGCCGAATAAACCCTTTCCT	7.06173e-09			CCTGCCTGCCTGCCTGCCTGC	5.2103e-05	CCCTTCTTCCCCTTCTTCCCC	3.15271e-216	ATGCTATCTCAGCTTGAGGGG	4.07673e-63	TCTCGAGTCGAGCGGAAGGGA	6.832e-89	AGGGTATGGGGGACTTTTGGG	0.000362747	ACCAGAGGTCTTAGGGTCCCG	2.53552e-13	CTTCCCTATGTACCGCAGTCT
85	AGCATCCTGTGCACAGTGGGA	3.45396e-39	CCTGTGCACAGTGGGAGGAGA	1.79949e-99	TTGGGAAAGGATCTTTACCTA	2.06675e-09	GACAGGGAGCGTTACACAGCT	0	CCCATTGGACACGCAAACTTT	3.56301e-12	AATTGAGAGTTCCTCTTGGAG	9.7722e-08	AACAGATCCTGAAGAAATCCA	5.2103e-05			AATTTTCTGAGGAACCGCCAG	0.000138792	GGGAGTGGGGGTGGGTGGGTA	5.2103e-05					GTGTTTGCTAGGCCCCAGCAT	6.6821e-97			CTGCTGCTGCTGCTGCTGCTG	4.57752e-09			CCCTGTGATCCATCCAATAGC	9.7722e-08			GTCAAATGCTTTTTCTGCATC	5.2103e-05	TTGAGGGGCCTGCAGTGACAC	1.37118e-210	AACTGCATGCTATCTCAGCTT	9.38907e-62	AGCCCGGGGCTCGAGTCTCGA	6.832e-89	AGTTGGGGAGGAAAGGGTTTA	0.00500088	GAGGTCTTAGGGTCCCGTGGG	2.53552e-13	CCTTCAGCTCCTTCAGTCCTT
86	CAGTCAGGAGCATCCTGTGCA	1.87418e-38	CTCTGCACAGTGGGAGGAGAC	6.6821e-97	CTCGAGTCTCGAGTCGAGCGG	1.11912e-08	GAGCGTTACACAGCTAGTGTG	0	GGTTTTTTGTTTGTTTGTTTG	1.22251e-11	AGAGATGGTCCCACCCACAAG	9.7722e-08	CTAAAATCAGGGACTAGACAA	0.000278823			GTGTCCACACTTTGGTCTTCG	0.000278823	CAAATAGACTGGACCAGAAAA	9.29308e-05					AACTCTCTCTCTCTCTCTCTC	4.07673e-63			ACCAACCAACCAACCAACCAA	9.78336e-09			CATTGAGAAGAGTGTTGTTCA	9.7722e-08			TCTCCTTTTGTTGTCGAATTG	5.2103e-05	CTATCTCAGCTTGAGGGGCCT	1.84971e-187	ACACATAACTGCATGCTATCT	9.38907e-62	GTGTGGACCCTTGCGGGTGTT	1.97828e-86	CAGTACAGGGGAACACCAGGG	0.00500088	CCAGAGGTCTTAGGGTCCCGT	1.42591e-12	GGGCAGGCACTGTGATCCACT
87	GACAGTCAGGAGCATCCTGTG	1.87418e-38	TCCTCTGCACAGTGGGAGGAG	6.6821e-97	ACATCTTCTGGATATATGCCC	9.7722e-08	GCTAGTGTGTTCAGACAGGCA	0	GTGTGTGTGTGTGTGCATGTG	7.02373e-11	ATTAGATATTTTCTTTATTTA	9.7722e-08	TTAAAAAATGGGGCTCAGAAC	0.00126787			GCTTCTTGGTCATGATGTTTG	0.00342459	AAAATCCTAATTAACAAAATC	0.000278823					GGCCCTGGTATTCCCCTGTAC	4.07673e-63			ATACTTATCTCCTTGTACTAA	9.7722e-08			TAAATGAGGAAAATACCTAAT	9.7722e-08			GGCAGGAGGCAGGAGGCAGGA	5.2103e-05	TGACACATAACTGCATGCTAT	1.84913e-171	GAGGGGCCTGCAGTGACACAT	4.16096e-60	CGGGGCTCGAGTCTCGAGTCG	1.73294e-77			TCCAAAGGTCCTGAGTTCAAA	2.03898e-11	CCGTGGGGAGTCCCGTGTGGA
88	AGGAGCATCCTCTGCACAGTG	6.70505e-37	CAGTCAGGAGCATCCTCTGCA	3.20632e-93	CTCAATTCCCCAATAAAAAGA	9.7722e-08	TACCACCTCAGTCATCCCTCC	0	TGGAGAGAAGCTGGAAGCAAT	3.60827e-10	AGACAGCCACAAGAACAGAAT	1.00738e-06	TCCAAGAGGAACTCTCAATTC	0.00126787			CTCTCTCTCTCTGTCTCTCTC	0.00500088	CAGAGAGACAGAGAGACAGAG	0.00126787					GAAGGGGAAGGGGAAGGGGAA	4.45483e-58			CTTTGGAAGAGCAGTCAGTGC	9.7722e-08			TCCAGAGTTCAAATCCCAGCA	9.7722e-08			ATAGTACTACCGGAGGATCCA	9.29308e-05	CTCAGCTTGAGGGGCCTGCAG	1.84913e-171	CTATCTCAGCTTGAGGGGTCT	4.16096e-60	GAGTCTCGAGTCGAGCGGAAG	1.73294e-77			TCCCGTGGGGAGTCCCGTGTG	7.02373e-11	GATCCACTCACCAGAGGTCTT
89	TGCACAGTGGGAGGAGACAGT	2.34971e-36	TCTGCACAGTGGGAGGAGACA	3.20632e-93	ACTTCCTTGGTGATGAACAGC	9.7722e-08	TCTGTGCTCCAGTGCTCCCAT	0	CAACACCCTTCTCAATAGTCA	3.60827e-10	ACACACACACTCACACACACA	1.00738e-06	TGGCAGTCTCTAGATGGTCCA	0.00126787			TTTGTTGAGTATAGCCTTTTG	0.00500088	GAAGAAAGACAGCATTTTCAA	0.00126787					GGGGAAGGGGAAGGGGAAGGG	1.62822e-55			TTCTGAAGGTCCTGAGTTCAA	1.00738e-06			GAAACTAACAGAAGTTATGAA	9.7722e-08			TGCCTGCCTGCCTGCCTGCCT	0.000186305	TTGAGGGGTCTGCAGTGACAC	8.97085e-170	CTGCATGCTATCTCAGCTTGA	2.38845e-59	GCTTCCCTATGTACCGCAGTC	1.73294e-77			TCTTAGGGTCCCGTGGGGAGT	3.60827e-10	CAAGTTCCGCGCGATTGGATT
90	CACAGTGGGAGGAGACAGTCA	1.01639e-34	GCACAGTGGGAGGAGACAGTC	3.04863e-84	GCAAAGTGTCCACACTTTGGT	9.7722e-08	TGACTTCTGTGCTCCAGTGCT	0	CTTACTGCTTTTAATATTCTA	3.60827e-10	ACCTTTGGAAGAGCAGTCGGG	8.07334e-06	ACATCAAAGTAAATGGAGAGA	0.00500088					TTTTTCTTTTTCTTTTTCTTT	0.00401487					AAATCCTCCTGCCTCTGCCTC	6.55991e-36			ACTCCCTCTTCTGGAGTGTCT	1.00738e-06			TGGAAGTGTAAGCTGAATAAA	1.00738e-06			TTCTTTCTTCCTTCCTTCCTT	0.00126787	CCTTCTTCCCCTTCTTCCCCT	1.39318e-163	TGCTATCTCAGCTTGAGGGGC	3.7868e-59	GTGGTCCACTCACCAGAGGTC	1.73294e-77			GGGCAAGACTCTGCTGGCAAG	7.06173e-09	AAAAGAAAAAGAAAAAGAAAA
91	GGAGACAGTCAGGAGCATCCT	1.40202e-33	GACAGTCAGGAGCATCCTCTG	1.73294e-77	TAGACAAGGCTGCCCACTTTC	9.7722e-08	TGTCTATGTCTATGTCTATGT	0	TTTCTTTCCTAGGGTTTCTAT	1.01429e-09	ATGATCATGTGGTTTTTGTCT	8.07334e-06	AACTCAAACAAGTCAATGGCC	0.0116366					CATCTGGAATAACAAAAAACC	0.00500088					GGGAAGGGGAAGGGGAAGGGG	6.55991e-36			TTTTTTTCTGTTATTATCCTT	1.00738e-06			ATATTTTCTTCATTTACATTT	1.00738e-06			TATCATACAGATCTTTCACTT	0.00126787	GTCTGCAGTGACACATAACTG	1.39318e-163	GTGACACATAACTGCATGCTA	1.29628e-57	GATCAGGCCCGGGTAGCCTGC	1.73294e-77			GCAGGCACTGTGATCCACTCA	7.06173e-09	GAAGGGACTTGTGCCCCAGAT
92	CAGTGGGAGGAGACAGTCAGG	1.93122e-31	GTCTGTGTCTGTGTCTGTGTC	1.73294e-77	TTTCTTTTTCTTTTTCTTTTT	4.33485e-07	TGTTCAGACAGGCAGCGTTAC	0	CATTAGGTCCCATTTGTCAAT	7.06173e-09	GTTGACACAAAACTAGCCAGT	8.07334e-06	ATCCCCATCAAAATTCCAACT	0.0116366					TGGTCACTTGATCTTCGACAA	0.0174105					ACCAACCAAACAAACAAACAA	1.93122e-31			TCAACCAAGTGGAAACAAGAA	2.10313e-05			TTTTTTGATAACTTTGGGTTG	1.00738e-06			GTGTGTGTGTGTGTTTGTGTG	0.00126787	AGGGGCCTGCAGTGACACATA	2.06124e-161	TCTCAGCTTGAGGGGCCTGCA	2.71891e-57	GACCCTTGCGGGTGTTGGGCA	1.73294e-77			TTCAGTTGAGGAAATGCCTCC	7.06173e-09	ATACACACACATACACACACA
93	GTGCACAGTGGGAGGAGACAG	1.93122e-31	GAGAGTGTGTGTGTGTGTGTG	1.73294e-77	ACCCCATTAAAAAATGGGGCT	6.95627e-07	AAAGACTGACACTGGCACGAA	0	TTCTTTATTGTGTCTACTTCC	7.06173e-09	TTTGTTTGTTTTGTTTTGTTT	8.07334e-06	CTAGCCAAATGGATGGACCTG	0.0116366					TGTACACACACACACACACAC	0.0206143					GGAAGGGGAAGGGGAAGGGGA	1.93122e-31			GAAGGAAGGAAGGAAGAAAGA	5.2103e-05			TCTTTCTTCAGAGACTTGAAG	4.13917e-06			CATTTGAAATGTAAATGAAGA	0.00126787	ATAACTGCATGCTATCTCAGC	2.06124e-161	CATAACTGCATGCTATCTCAG	1.66792e-54	TTCCCTATGTACCGCAGTCTC	3.11989e-72			GCCCCAGATCAGGCCCGGGTA	7.06173e-09	AAAAGTGGGAGTGGGTGGGTA
94	AGACAGTCAGGAGCATCCTGT	1.93122e-31	CAGGAGCATCCTCTGCACAGT	4.93632e-68	GATACCTAAACCACAGAAAGA	8.07334e-06	AACTTTACCCCTTTCCTTATC	0	CCATTATATAAACAAACTCAA	7.06173e-09	CACACTCACACACACACACAC	1.06703e-05	AAATTCCTAGGCAAATGGATG	0.0174105											AAGGGGAAGGGGAAGGGGAAG	5.72007e-27			AGGGAGGGAGAGAGAGAGAGA	5.2103e-05			TGTGGACACTTTGCCCCTTCT	8.07334e-06			GCCTGCCTGCCTGCCTGCCTG	0.00401487	AGTGACACATAACTGCATGCT	5.18043e-159	GACACATAACTGCATGCTATC	1.00527e-53	GCTCGAGTCTCGAGTCGAGCG	8.63885e-70			TCAGGCCCGGGTAGCCTGCTT	9.7722e-08	CAGCCCCAGCCCCAGCCCCAG
95	GCACCCACATGGTGGCTCACA	1.93122e-31	GGAGCATCCTCTGCACAGTGG	4.07673e-63	ACAGATGTTATACAGACACTA	8.07334e-06	AAGAAGAACTGACAACATGGA	0	GTGCATGTGTGTGTGTGTGTG	9.7722e-08	GTGGTACATCTACACAATGGA	1.06703e-05	AAACAAAAGGATATACCTTCT	0.0311471											GGTCATGGTGTCTCTTCACAG	2.01189e-24			GCTGCTGCTGCTGCTGCTGCT	0.000138792			TGTATGCAATGGTGTCAGCAT	8.07334e-06			AATGGGATCTGATGCCCTCTT	0.0116366	TAACTGCATGCTATCTCAGCT	5.18043e-159	GGGTCTGCAGTGACACATAAC	3.52586e-52	CGTGGGGAGTCCCGTGTGGAC	8.63885e-70			GAGAGAGAGAGACAGAGAGAG	9.7722e-08	TGGATTGGGGCAGGCACTGTG
96	AGTCAGGAGCATCCTGTGCAC	7.51461e-29	ACATGGTGGCTCACAGCCATC	3.52586e-52	TCCAGAAGAGGGAGTCAGATC	2.10313e-05	AAGCTGAGACAACTATCCTTC	0	TTAAGTTGAAAATCTTCATTC	9.7722e-08	GAAATGCCTCCATGAGATCCA	2.10313e-05	TGTGGTACATTTACACAATGG	0.0311471											CATATCCACCCACCCCCACTC	2.9265e-23			TGGTAAGAAGGACACATGCTC	0.000278823			TTGACACAGCTGGAGTTATCA	2.10313e-05			AGATCTGACTCCCTCTTCTGG	0.0311471	TGCAGTGACACATAACTGCAT	2.3329e-153	GGGCCTGCAGTGACACATAAC	1.28064e-51	CAGGCACTGTGATCCACTCAC	4.93632e-68			GAGAAAGGAGCTTCAGTTGAG	9.7722e-08	GGTCTTAGGGTCCCGTGGGGA
97	CATCCTGTGCACAGTGGGAGG	1.51517e-28	TGTCTGTGTCTGTGTCTGTGT	3.07135e-41	AATTAAAGACTTTTTAGAGTT	5.2103e-05	AAGTACATAAAGGTGCTTTTC	0	TTTTCACCAGAGACTATGAAA	6.95627e-07	TTGACACAGCTGGAGTTATCA	2.10313e-05	AGAGGAGGAGGAGGAGGAGGA	0.0311471											TGTGTGTGTGTGTGTGTATAC	3.77714e-20			ACCAGTACCATGCAGTTTTTA	0.00126787			TTCCACTGGATGGTTTTAGCT	4.04043e-05					TCAGCTTGAGGGGCCTGCAGT	3.94471e-147	GCTATCTCAGCTTGAGGGGCC	2.17984e-51	GTCTCAAGTTCCGCGCGATTG	4.93632e-68			TCCAGTCCTGACTTCCTTGGT	9.7722e-08	AAAAAGAAAAAGAAAAAGAAA
98	TGGGAGGAGACAGTCAGGAGC	1.17573e-27	AAAAAAACAAACAAACAAACA	6.70505e-37	AATTAGTGATCAAGGGGGAAA	5.2103e-05	AATGCTCCCATGCTGTGACTT	0	AAGTTTCTGCAAGGCAAAAGA	1.00738e-06	AAAGAAAGAAAGGAAGGAAGG	2.10313e-05	ATTGGGAAAGGATCTTTACCT	0.0464457											CTGTTTCCATGATCTGTCCAT	3.77714e-20			GACATAACAACAGATCCTGAA	0.00126787			GAGGAGGAGGAGGAGGAGGAA	5.2103e-05					CACATAACTGCATGCTATCTC	1.29633e-146	CAGCTTGAGGGGCCTGCAGTG	2.01696e-50	ATCAGGCCCGGGTAGCCTGCT	1.84246e-67			AGGTCTTAGGGTCCCGTGGGG	6.95627e-07	GAGGTCTTAGGGTCCCGTGGG
99	GGAGCATCCTGTGCACAGTGG	1.59851e-26	TCCCCTTCCCCTTCCCCTTCC	6.70505e-37	GTGGCACATGCCTTTAATCCC	0.00126787	ACAAAGCAGTTAAGATCCCAT	0	GGTCATGGTGTCTGTTCACAG	8.07334e-06	AAAACAAAAAACAAAAAACAA	4.04043e-05													TGTGTGTGTGTGCATGTGTGT	3.77714e-20			AGAGAGAGAGGGAGAGAGAGA	0.00303591			GGTTTTTTGAGACAGGGTTTC	0.000278823					ACTGCATGCTATCTCAGCTTG	7.81706e-142	CTGCAGTGACACATAACTGCA	4.18144e-50	GAGCGGAAGGGACTTGTGCCC	8.14642e-67			CTGGCAAGGTAGCCCGGGGCT	1.00738e-06	GATTGGATTGGGGCAGGCACT
100	AGGAGCATCCTGTGCACAGTG	1.09232e-23	CTGTGTCTGTGTCTGTGTCTG	3.1867e-35	TGTGTTTGTGTGTGTGTGTGT	0.00342459	ACAGGCAGCGTTACACAGCTA	0	CATGGAAACAGAAACTAAACA	8.07334e-06	CTTTATTTACATTTCAAATGT	0.000138792													ATCATCATCATCATCATCATC	1.63019e-17			GTGGTGGCACACGCCTTTAAT	0.00500088			AGTTAGGATCTTTTTGCATTT	0.000278823					AGCTTGAGGGGCCTGCAGTGA	7.7491e-130	GAGGGGTCTGCAGTGACACAT	1.14907e-47	GCCCGGGGCTCGAGTCTCGAG	8.14642e-67			AGAGACAGAGAGAGACAGAGA	2.10313e-05	AGGCACTGTGATCCACTCACC
101	AGAGAGACAGAGAGAGAGACA	2.9265e-23	TCTGTGTCTGTGTCTGTGTCT	1.17573e-27	CAATATATATAAAGAACTCAA	0.00500088	ACATATGTCATAAACAGAGAA	0	AGGGATCCATCCCATAATCAG	5.2103e-05	CAAAGTTTCTGCAAGGCAAAA	0.000278823													CAGAAGTTATGAAACAAATGG	2.91188e-15			ATCCGTAGGTTTGGTCTTCTC	0.00500088			AGGAAGCAAATTCACCCAAGA	0.000436569					CAGTGACACATAACTGCATGC	1.37709e-129	TGCATGCTATCTCAGCTTGAG	1.93728e-46	GGCTCGAGTCTCGAGTCGAGC	3.07527e-65			TCCCTATGTACCGCAGTCTCA	2.10313e-05	CCAGATCAGGCCCGGGTAGCC
102	TCCTGTGCACAGTGGGAGGAG	8.79284e-23	CACCAGAAGAGGGCGTCAGAT	2.01189e-24	TCCTTTCTCTGTGATAACTCC	0.00865903	AGGCTCAGTCAATCCTCCACT	0	CCAGAGACTATGAAAGCCAGA	9.29308e-05	CTCAGAACTGAACAAAGAATT	0.000362747													CTCTCTCTCTTTCTTTCTTTC	7.55401e-14			GCAGAGAGGCAGAGAGGCAGA	0.0116366			CAATTCGACAACAAAAGGAGA	0.00126787					CATGCTATCTCAGCTTGAGGG	7.70061e-128	TGAGGGGCCTGCAGTGACACA	2.20012e-45	GGCAAGGTAGCCCGGGGCTCG	9.38907e-62			GTGTGTGTGTGTGTGTGGTGT	5.2103e-05	TGTGGACCCTTGCGGGTGTTG
103	AGTTGTGCCAGCACCATTTGT	1.46007e-20	TAGTCCTGGCTGTCCTGGAAC	1.36353e-18	TGTGGTACATTTACACAATGG	0.0311471	CAGTCTTTGCAATCTGCCATT	0	CAGAGCAATTCGACAACAAAA	0.000278823	TCCTGCACAAACATCATGACC	0.00126787													GTGTGTGTGTGCATGTGTGTG	1.25866e-13			AGACAGAGACAGAGACAGAGA	0.0149908			CACACACACACACTCACACAC	0.00126787					CCTGCAGTGACACATAACTGC	7.70061e-128	AGTGTAAGCTGAATAAACCCT	1.15894e-43	TCGAGCGGAAGGGACTTGTGC	4.16096e-60			TTTGTTTTGTTTTGTTTTTTT	5.2103e-05	AAGGGACTTGTGCCCCAGATC
104	AACAGATACAAAAATATTGAA	3.77714e-20	GGCCTCAAACTCAGAAATCCA	2.53552e-13			CATATACTCCTTACTACACAG	0	TGTTGTTCTGATTATTATGTG	0.00126787	GTCAACTTGACACAGCTGGAG	0.00126787													ATTTTCTTCATTTACATTTCC	1.22251e-11			GGAGGCAGGAGGCAGGAGGCA	0.0174105			GATGCTCACAGTCAGCTAATG	0.00342459					CTTGAGGGGCCTGCAGTGACA	9.15308e-127	ATCTCTGGGTCTTCAATTCTG	1.15894e-43	GTGGGGAGTCCCGTGTGGACC	4.16096e-60			GCAAGGTAGCCCGGGGCTCGA	5.2103e-05	CCAGAGGTCTTAGGGTCCCGT
105	TCAGGAGCATCCTGTGCACAG	3.77714e-20	AGGAGGAGGAGGAGGAGGAAG	7.02373e-11			CCACCTCAGTCATCCCTCCTA	0	GGTCTTCTCATTGTGTCCTGG	0.00126787	ATGGTCCCACCCACAAGGGGC	0.00500088													TATCTGATTTAGGATAGGTAA	2.69776e-11			GAGACAGAGACAGAGACAGAG	0.0206143			ACCCAACTCATTTTATGAAGC	0.00500088					CCTCTGCTAAAACCACCATTC	4.97189e-124	TGAGGGGTCTGCAGTGACACA	1.15894e-43	AGGCACTGTGATCCACTCACC	4.16096e-60			GCCTGCTTCCCTATGTACCGC	5.2103e-05	GGTGACAGCAGATGCTGGCGT
106	CTGTGCACAGTGGGAGGAGAC	8.70675e-18	CAACATTTAATTGGGGCTGGC	7.02373e-11			CCAGCAGCCAGCAGCCAGCAG	0	GGGGAGGGGAGGGGAGGGGAG	0.00126787	ACACACACACACTCACACACA	0.00500088													AGGTATATCCTTTTGTTTTAG	1.11912e-08							CAGAAAAAGCATTTGACAAGA	0.00500088					GGCCTGCAGTGACACATAACT	4.97189e-124	GGGGCCTGCAGTGACACATAA	4.36227e-43	AGGGTCCCGTGGGGAGTCCCG	8.35255e-59			GAAGGAGGAGGAGGAGGAGGA	5.2103e-05	GTGCCCCAGATCAGGCCCGGG
107	GGCAGAGAGGCAGAGAGGCAG	1.25139e-16	ACTACTACTACTACTACTACT	3.47624e-09			CCAGTGCTCCCATGCTGTGAC	0	AACCGCCAGACTGATTTCCAG	0.00690717	AAGGATGGACCATCTAGAGAC	0.0116366													TTTTATTTATTTATTTATTTA	9.7722e-08							CATAGATGGAGAAACCAAAGT	0.00500088					GGTCTGCAGTGACACATAACT	4.97189e-124	GGCCTGCAGTGACACATAACT	3.07135e-41	TGTGCCCCAGATCAGGCCCGG	8.35255e-59			AGGCCCGGGTAGCCTGCTTCC	0.000278823	GAGGGAGGGAGGAAGGAAGGA
108	CAGTAAAGAACATCCCTCCAT	2.91188e-15	TCAAGGATAAAAGAACCTCTG	1.00738e-06			CCATCCCTCCTACCACCTCAG	0	AGAGAAGCTGGAAGCAATCCC	0.0116366	GTCAGCTAATGGATGGATCAC	0.0174105													TGTGTGCATGTGTGTGTGTGT	1.00738e-06							TATATATAAGTGACCCTAAAA	0.00500088					GGGGCCTGCAGTGACACATAA	5.24152e-121	CTTGAGGGGCCTGCAGTGACA	1.28921e-39	GTGGACCCTTGCGGGTGTTGG	4.45483e-58			ATTGTGTGAGTTCCTTTGTGA	0.000278823	GGCCATCTTCTGCTACATATG
109	TTGGAACATCTTCTGGATATA	2.91188e-15	ACATGCCTTTAATCCCAGCAC	1.00738e-06			CCCTCCTCCTAGGACCAAACA	0	TGGATCTCATGGAGGCATTTC	0.0174105	GATCAAGGGGGAAAGGCCCCT	0.0174105													AATGCTGTCTTTCTTCCACTG	4.13917e-06							TTATCACAGAGAAAGGAGCTT	0.0116366					TGAGGGGTCTGCAGTGACACA	4.38954e-120	CATGCTATCTCAGCTTGAGGG	5.44465e-39	ATCCACTCACCAGAGGTCTTA	2.71891e-57			CAGGCCCGGGTAGCCTGCTTC	0.000278823	TAAGATACAATTTCCTAAACA
110	GAGCATCCTGTGCACAGTGGG	3.77193e-14	AGAAAGTGGGGAAAAGCCTTG	1.00738e-06			CCTGGTCTGTGTGATGCCTTC	0	TATACAGACACTAAGAGAACA	0.0174105	GAGGAATACCGAATGGCAGAG	0.0311471													ACACAGCTGGAGTTATCACAG	2.10313e-05							CTCTTCTGGCTTTCATAGTCT	0.0174105					TGAGGGGCCTGCAGTGACACA	2.24612e-117	CCTGCAGTGACACATAACTGC	5.44465e-39	AGGTAGCCCGGGGCTCGAGTC	1.62822e-55			TTTGTGCAGGAATAGAAACCC	0.000362747	TCCCGTGGGGAGTCCCGTGTG
111	GAGGAGACAGTCAGGAGCATC	1.25866e-13	TACTACTACTACTACTACTAC	8.07334e-06			CCTTCCCGTAAACCACTGTAG	0	TAGTGCAGAGTTCTATCAGAC	0.0174105															GTTTTTTGTTTGTTTGTTTGT	5.2103e-05							GCACCCGACTGCTCTTCCGAA	0.0174105					TGCATGCTATCTCAGCTTGAG	9.44338e-116	CAGTGACACATAACTGCATGC	5.47623e-38	AGTCGAGCGGAAGGGACTTGT	1.62822e-55			CTATAAGAGAGCAGGCTGAGC	0.000362747	TGGCAAGGTAGCCCGGGGCTC
112	GACAAAAGGATGGACCATCTA	2.53552e-13	TCAATAGTCACAAATAATATA	5.2103e-05			CGAGACAACTAAGAAATAAGG	0	CCTTCGGAAGAGCAGTCGGGT	0.0174105															TCTCTCTCTCTCTCTTTCTTT	5.2103e-05							TTATATTATTTGTGACTATTG	0.0174105					AGACTAATTTCCTAAGTTCGG	6.74595e-114	AGCTTGAGGGGCCTGCAGTGA	7.59066e-38	AGATCAGGCCCGGGTAGCCTG	1.62822e-55			CATCTAGAGACTGCCATATCC	0.00126787	ATCAGGCCCGGGTAGCCTGCT
113	ACAGAGAGACAGAGAGACAGA	7.02373e-11	TTAGTCAGGGTTTCTATTCCT	9.29308e-05			CGTTGCTTGGTTTCTGTTAGA	0																	ATTCTCGATCTTACAGCACAA	9.29308e-05							CCTCTTCTGGAGTGTCTGAAG	0.0425467					GAGGGGTCTGCAGTGACACAT	6.74595e-114	AGGAGGCAGGAGGCAGGAGGC	3.1867e-35	GAGAGGCAGAGAGGCAGAGAG	2.72543e-54			TGCGGGTGTTGGGCAAGACTC	0.00126787	ACTTGTGCCCCAGATCAGGCC
114	ATCCTGTGCACAGTGGGAGGA	9.7722e-08	AGGAACTCTCAATTCTGAATA	0.000278823			CTCACACCCCACTGTAGTCAT	0																	AGAAGAAGGAGGAGGAGGAGG	0.000278823													CTGCAGTGACACATAACTGCA	2.5788e-110	TTAGTCCATGGTGATCTGATA	1.93122e-31	CGAGTCGAGCGGAAGGGACTT	5.79149e-54			CCTGCTTCCCTATGTACCGCA	0.00126787	CCAGCCCCAGCCCCAGCCCCA
115	AGTCAGTGCTCTTAACCGCTG	6.95627e-07	TCTTAACCGCTGAGCCATCTC	0.000362747			CTCAGTCATCCCTCCTACCAC	0																	TTCCCCTGTGCCCATATCTTC	0.000278823													CAGCTTGAGGGGCCTGCAGTG	7.35794e-110	ACTGCATGCTATCTCAGCTTG	1.93122e-31	GACTCTGCTGGCAAGGTAGCC	5.79149e-54			TGGGACCATCTCTGGGCTGGT	0.00126787	ATTGGATTGGGGCAGGCACTG
116	TGATAACTCCAGCTGTGTCAA	6.95627e-07	CCAGAAGAGGGCATCAGATCT	0.000362747			CTCCCATGCAGTCTCTTCTGT	0																	AAACCCTGTCTCAAAAAAAAA	0.00126787													GCTATCTCAGCTTGAGGGGCC	1.7498e-108	CACATAACTGCATGCTATCTC	4.25913e-29	TCACCAGAGGTCTTAGGGTCC	6.34205e-53			CCCGGGTAGCCTGCTTCCCTA	0.00126787	AGAAAAAGAAAAAGAAAAAGA
117	CTAACAGAAGTTATGAAACAA	1.00738e-06	ATGTAAATGAAGAAAATACCT	0.00126787			CTGGCCATAGGTTAAGTAACA	0																	GAGATAGAAACCCTAGGAAAG	0.00126787													GGGCCTGCAGTGACACATAAC	3.70724e-108	TCAGCTTGAGGGGCCTGCAGT	7.51461e-29	AGTTCCGCGCGATTGGATTGG	3.52586e-52			TTATTTACATTTCAAATGTTA	0.00500088	ATTGGGGCAGGCACTGTGATC
118	CACCATTTGTTGAAAATGCTG	8.07334e-06	ACACTATGCCCCTCCTTAGAA	0.00500088			CTGTGACTTCTGTGCTCCAGT	0																	TTTTGGCAAGATAGCCATTTT	0.00342459													GGGTCTGCAGTGACACATAAC	2.2652e-107	GGAGGCAGGAGGCAGGAGGCA	5.72007e-27	AAGGTAGCCCGGGGCTCGAGT	3.52586e-52			TGGCAAGGTAGCCCGGGGCTC	0.00500088	ACCAAGGGGCCTCTCTTCCCA
119	GCTGGGATTTGAACTCTGGAC	8.07334e-06	TGAATGAATGAATGAATGAAT	0.00500088			GACTTCTGTGCTCCAGTGCTC	0																	GGATAGCATTTGAAATGTAAA	0.00500088													GACACATAACTGCATGCTATC	3.0886e-105	TGCAGTGACACATAACTGCAT	5.60844e-26	TGTGGACCCTTGCGGGTGTTG	4.18144e-50			ATAAGAGAGCAGGCTGAGCAA	0.00500088	CTTTTTATTGGGGAATTGAGT
120	CAGGAGCATCCTGTGCACAGT	5.2103e-05	AAAAAGTCTTTAATTTCTTTC	0.0174105			GCAAGAGCAGCCAGTGCTCTT	0																	TCTGTTCAGGAATTTTTCCCC	0.0116366													CATAACTGCATGCTATCTCAG	3.54372e-104	AGTGACACATAACTGCATGCT	1.59986e-23	TGCTGGCAAGGTAGCCCGGGG	1.19426e-49			CCCAGATCAGGCCCGGGTAGC	0.00500088	CGTGGGGAGTCCCGTGTGGAC
121	TAAAGAACATCCCTCCATGGC	5.2103e-05					GTGCTCCAATGCTCCCATGCT	0																	TTATTATCCTTTGAAGGGCTG	0.0116366													TCTCAGCTTGAGGGGCCTGCA	1.74155e-100	TAACTGCATGCTATCTCAGCT	1.59986e-23	TTAGGGTCCCGTGGGGAGTCC	1.14907e-47			GCTCTTCCGAAGGTCCTGAGT	0.0174105	CCTGCTTCCCTATGTACCGCA
122	AGGAGACAGTCAGGAGCATCC	9.29308e-05					GTGTACATTTCTTTTCTACAA	0																															GTGACACATAACTGCATGCTA	4.54581e-100	GGGGGTGGGGGTGGGGGTGGG	2.9265e-23	CTGCTGGCAAGGTAGCCCGGG	1.14907e-47			CCTATGTACCGCAGTCTCAAG	0.0174105	GAAAAAGAAAAAGAAAAAGAA
123	AGGCAGAGGCAGAGGCAGAGG	0.000500907					GTTCATGTGTGTGCACATACT	0																															TGCTATCTCAGCTTGAGGGGC	4.16459e-98	CAGGAGGCAGGAGGCAGGAGG	2.9265e-23	TGGATTGGGGCAGGCACTGTG	1.14907e-47			AGCCTGCTTCCCTATGTACCG	0.0174105	GGGTCCCGTGGGGAGTCCCGT
124	GGAGGAGACAGTCAGGAGCAT	0.00126787					GTTTTCAGTCCATGGTTGGCT	0																															CTGCATGCTATCTCAGCTTGA	7.45479e-98	TGGTCTACAGAGTGAGTTTCA	2.9265e-23	CCGTGGGGAGTCCCGTGTGGA	1.14907e-47					TTCCCTATGTACCGCAGTCTC
125	TATAGAGGAGAAAGTGGGGAA	0.00126787					TACACACATACACATATACAC	0																															ACTATTAATGACTGCTTCTAT	6.6821e-97	TATAGATATAGATATAGATAT	8.79284e-23	CGGGTAGCCTGCTTCCCTATG	1.14907e-47					CACTCACCAGAGGTCTTAGGG
126	TGAATTCCTGATCTTTCCAAG	0.00500088					TAGTGTGTTCAGACAGGCAGC	0																															GAGGGGCCTGCAGTGACACAT	6.6821e-97	AGGGGCCTGCAGTGACACATA	1.60127e-22	TCAGGCCCGGGTAGCCTGCTT	1.14907e-47					GCAGGCACTGTGATCCACTCA
127	TGGATCTCATGGAGGCATTTC	0.0174105					TCCACACACCAGGCAAACAGT	0																															CTATCTCAGCTTGAGGGGTCT	6.6821e-97	ATAACTGCATGCTATCTCAGC	1.60127e-22	TTGGATTGGGGCAGGCACTGT	1.14907e-47					GGGACTTGTGCCCCAGATCAG
128							TGACATCATGTCTTGTGTTCT	0																															AACTGCATGCTATCTCAGCTT	7.20837e-95	AAAGTCTTCTCAAGGATAAAA	3.77714e-20	CTCTGCTGGCAAGGTAGCCCG	1.14907e-47					TAAGTGGATATTAGCCCAAAA
129							TGAGATCAGTTTAAAGCGATA	0																															ACACATAACTGCATGCTATCT	7.20837e-95	TGACACATAACTGCATGCTAT	1.36353e-18	GCAAGACTCTGCTGGCAAGGT	4.53059e-46					CCTTGCGGGTGTTGGGCAAGA
130							TGCAGTAACTCTCTTAATTAA	0																															ATGCTATCTCAGCTTGAGGGG	3.20632e-93	CTCAGCTTGAGGGGCCTGCAG	1.36353e-18	GTTGGGCAAGACTCTGCTGGC	2.20012e-45					CTATAGGGTTGCAGACCCCTT
131							TGCTGTGTCTTCTGTGCTCCA	0																															GCATGCTATCTCAGCTTGAGG	1.8728e-91	GGCAGGAGGCAGGAGGCAGGA	2.91188e-15	TCGAGTCGAGCGGAAGGGACT	9.27975e-45					CTTAGGGTCCCGTGGGGAGTC
132							TGTGTCTTCTGTGCTCCAGTG	0																															CAAGATGGCGACCGCTGCTGC	1.03528e-90	GCCTGCCTGCCTGCCTGCCTG	3.77193e-14	TGGGCAAGACTCTGCTGGCAA	2.68431e-44					CCCAGATCAGGCCCGGGTAGC
133							TTAAAACAACATAGTTAAAAG	0																															TATCTCAGCTTGAGGGGTCTG	1.03528e-90	CTATCTCAGCTTGAGGGGCCT	4.00755e-13	TCCACTCACCAGAGGTCTTAG	1.15894e-43					AAAGAAAAAGAAAAAGAAAAA
134							TTATTATCAAATTGTGCTGAT	0																															GCTTGAGGGGCCTGCAGTGAC	1.93329e-89	AGGAGAAGGAGAAGGAGAAGG	7.02373e-11	TGCGCAGGTGTACCAGGATAC	1.15894e-43					TCACCAGAGGTCTTAGGGTCC
135							TTCAGACAGGCAGCGTTACAC	0																															GCCTGCAGTGACACATAACTG	1.63767e-87	GCAGGAGGCAGGAGGCAGGAG	3.60827e-10	TAGCCCGGGGCTCGAGTCTCG	1.15894e-43					GGATTAAAGGTGTGCACCACC
136							TGTCAGCTTCTGTGGTGCACA	8.32322e-238																															ACATAACTGCATGCTATCTCA	6.48682e-83	ATGCAGAGGCCATGGAGGGAT	7.06173e-09	GGGAGTCCCGTGTGGACCCTT	9.87145e-43					GGGAGGAAGGAAGGAAGGAAG
137							CAAGAAGGCTCCCGCCGGCGC	1.68316e-224																															CTACATGATAACTGCCAGTTG	1.73294e-77	GGCTGGCTTACAGGTTCAGAG	7.06173e-09	CCCTATGTACCGCAGTCTCAA	9.87145e-43					CCTATGTACCGCAGTCTCAAG
138							TCACTTCCTATGATCTCCTAG	1.6094e-131																															CCTCCTCTGCCTCCTCTGCCT	1.73294e-77	GAGAAGGAGAAGGAGAAGGAG	9.7722e-08	CAGGCCCGGGTAGCCTGCTTC	2.56186e-42					CTGCTTCCCTATGTACCGCAG
139							GGGCCTGATCTGGGGCACAAG	1.73294e-77																															ATCTCAGCTTGAGGGGTCTGC	1.73294e-77	GCTCAGCAGTTAAGAGCACTG	4.33485e-07	CCCGGGGCTCGAGTCTCGAGT	3.07135e-41					AGAGAGAGAGAGAGAAAGAAA
140							ACAAGGGAGATATAAAAACAA	1.73294e-77																															AGGGGTCTGCAGTGACACATA	1.73294e-77	TTGAGGGGCCTGCAGTGACAC	1.00738e-06	CGAGCGGAAGGGACTTGTGCC	3.07135e-41					GAGAGGCCCATTGGACACGCA
141							TGTGGTGTGGTGTGGTGTGGT	4.07673e-63																															CTTGAGGGGTCTGCAGTGACA	1.73294e-77	ACACACACACACACACACCAC	2.52926e-06	CTCGAGTCGAGCGGAAGGGAC	3.07135e-41					GCAAGACTCTGCTGGCAAGGT
142							CACTTCCTATGATCTCCTAGA	3.52586e-52																															TCTGCAGTGACACATAACTGC	1.73294e-77	CTGCCTGCCTGCCTGCCTGCC	2.52926e-06	AAGTTCCGCGCGATTGGATTG	3.07135e-41					GCCTGCTTCCCTATGTACCGC
143							TGTATTTCTTTAAGTGAGTTA	3.52586e-52																															GCAGTGACACATAACTGCATG	1.16735e-67	GGAGAAGGAGAAGGAGAAGGA	4.13917e-06	ACCCTTGCGGGTGTTGGGCAA	3.07135e-41					CCCCAGATCAGGCCCGGGTAG
144							TGGCCGGCTGTCTGGAGCTGA	3.52586e-52																															ACCCTCTCACCTGTTCAGACT	3.07527e-65	TAAGCTGAATAAACCCTTTCC	2.10313e-05	TATGTACCGCAGTCTCAAGTT	3.07135e-41					CAGAGAGACAGAGAGACAGAG
145							TCTCTATACAAAGAATAAACA	6.70505e-37																															GGAGACTATTAATGACTGCTT	3.07527e-65	CCTGCCTGCCTGCCTGCCTGC	5.2103e-05	GCGCGATTGGATTGGGGCAGG	3.07135e-41					GGAAAGGCCCCTTGTGGGTGG
146							CTCCCAACCAAAAAAAGCCCA	1.93122e-31																															CCTGTGCCCTCTAGTGAGTCT	4.07673e-63	TGCCTGCCTGCCTGCCTGCCT	0.000186305	ATTGGATTGGGGCAGGCACTG	3.07135e-41					GGTAGGGGAGTGGGGGTGGGT
147							ATATCTATATCTATATCTATA	1.93122e-31																															ATTGGGCCTTAGTGGAAACTG	4.07673e-63	AAGAAATTCCTCCCGACACAT	0.000278823	CCGCGCGATTGGATTGGGGCA	1.28921e-39					AAGGAAGGAAGGAAGGAAGAA
148							TCAGCCTGTTTATCCTTTGTG	5.72007e-27																															ATCTCAGCTTGAGGGGCCTGC	4.16096e-60	TGACTCCCTCTTCTGGAGTGT	0.000278823	ATTGGGGCAGGCACTGTGATC	1.40035e-37					CTATTGGATGGATCACAGGGC
149							AATTGCTCTGGCTAGGACTTC	5.72007e-27																															CAGCTTGAGGGGTCTGCAGTG	1.62822e-55	TTAGGTATTTTCTTCATTTAC	0.0174105	CTCACCAGAGGTCTTAGGGTC	1.40035e-37					AAGCCAGTAAAGAACATCCCT
150							CCATCATCATGAGATATGCTT	5.72007e-27																															GTTCAGACTAATTTCCTAAGT	3.52586e-52	CCAATGGAATAGAATTGAAGA	0.0174105	TCAGAATTACACCAGACTTTT	6.70505e-37					AGAGCAGGCTGAGCAAGCCAG
151							AAAAAAACAAAAAAACAAAAA	2.9265e-23																															GGCCGGCTGTCCCCGGCCCAC	3.52586e-52	CAGTCAGTGCTCTTAACCACT	0.0311471	GCGGAAGGGACTTGTGCCCCA	6.70505e-37					AGCCAGTAAAGAACATCCCTC
152							AGACACAGACACAGACACAGA	3.77714e-20																															TATTAATGACTGCTTCTATTT	3.52586e-52			AAGATAGAATATTAAAAGCAG	6.55991e-36					GAATGGCAGAGAAGCACCTGA
153							GATTGATTGATTGATTGATTG	3.77714e-20																															GGACCAAGATGGCGACCGCTG	1.15894e-43			GGGTAGCCTGCTTCCCTATGT	6.55991e-36					TCCAGAAGATGCCCCAACTGG
154							TGTTGAGGCCTGTTTTGTGAC	3.77714e-20																															GCACCCTCTCACCTGTTCAGA	3.07135e-41			TCAAGTTCCGCGCGATTGGAT	6.55991e-36					TCTGGAATAACAAAAAACCTA
155							AAATTGCTCCTTCTAATTCGT	1.63019e-17																															AAAACCAAACCAAACCAAACC	6.70505e-37			CAAGACTCTGCTGGCAAGGTA	1.01639e-34					TTCATTAAACTCTAAAAAGTC
156							CACAGACACAGACACAGACAC	1.63019e-17																															CCTCTGTGTGTGTGTGTGTGT	6.70505e-37			TTCCGCGCGATTGGATTGGGG	2.46844e-34					CTGGTAAGAAGGACACATGCT
157							TGTGTTCTTGGATTCGGTTAG	4.09278e-17																															CCTCCCTTCCTCCCTCCCTCC	6.70505e-37			CTGGCAAGGTAGCCCGGGGCT	2.46844e-34
158							GCAAGATTTTATTGAAAGGAC	2.91188e-15																															TCTATATCTATATCTATATCT	3.1867e-35			CCAGATCAGGCCCGGGTAGCC	4.97448e-34
159							TTCTCCTGTATTTCTTTAAGT	2.91188e-15																															AACAGTCCCATATCCCCTAAA	1.93122e-31			GGCCCGGGTAGCCTGCTTCCC	4.97448e-34
160							TTTTTCTTTTTCTTTTTCTTT	3.77193e-14																															TGCTATCTCAGCTTGAGGGGT	1.93122e-31			CCTATGTACCGCAGTCTCAAG	8.77327e-34
161							TACAGAGAAACCCTGTCTTGA	1.22251e-11																															GCAATCCCACCAGCAATGGAG	5.72007e-27			CCGGGGCTCGAGTCTCGAGTC	1.93122e-31
162							AGCACTGACTGCTCTTCCAAA	7.06173e-09																															TGTTTAGAGATTGTTCTTCTG	5.72007e-27			CGCGCGATTGGATTGGGGCAG	1.93122e-31
163							AGACAAGGAGGGACACTTCAT	7.06173e-09																															GTGACCCATCCAATAGCTGAC	5.72007e-27			ACTCACCAGAGGTCTTAGGGT	1.93122e-31
164							CACTAAAATCAGGGACTAGAC	9.7722e-08																															ACCAAGATGGCGACCGCTGCT	8.79284e-23			GGGTGTTGGGCAAGACTCTGC	1.93122e-31
165							GACACAGACACAGACACAGAC	9.7722e-08																															GGCGACCGCTGCTGCTGTGGC	1.63019e-17			TGCGGGTGTTGGGCAAGACTC	1.93122e-31
166							ATTGTGTCCTGGATTTCCTGG	6.95627e-07																															GAGCTTTTAGATGTGTTGTCA	2.91188e-15			TCTGCTGGCAAGGTAGCCCGG	1.93122e-31
167							AGCAGTGTTCTCCTGTATTTC	1.00738e-06																															GTCCTTTCGATAAAATCTTGC	2.91188e-15			GCACTGTGATCCACTCACCAG	1.93122e-31
168							TAGAAATGCTTTCATTGTGTC	1.00738e-06																															GATATAGATATAGATATAGAT	1.25866e-13			GGGGCTCGAGTCTCGAGTCGA	1.93122e-31
169							CAATTTGTATCCCCTTGATCT	2.52926e-06																															AAGATGGCGACCGCTGCTGCT	2.53552e-13			TTGGGGCAGGCACTGTGATCC	1.93122e-31
170							GGAAGAGAGAATCTCAGGTGC	8.07334e-06																															AAAGGAAGTCAGGACTGGAAC	2.53552e-13			GCCCCAGATCAGGCCCGGGTA	1.93122e-31
171							GTGCTTTGAGCTTTACTAAAG	8.07334e-06																															GAGTTTTTGCTATCCTAGGTT	3.56301e-12			ACCAGAGGTCTTAGGGTCCCG	1.93122e-31
172							TGTTGAAAATGCTGTCTTTTT	2.10313e-05																															TTTGCTAAACACATGAAACTC	1.22251e-11			GAGGTCTTAGGGTCCCGTGGG	1.93122e-31
173							TCTACCATCATCATGAGATAT	5.2103e-05																															GTTGATCCTGCCAATCCATGA	1.22251e-11			CGTGTGGACCCTTGCGGGTGT	1.93122e-31
174							CTTTTATCATGTTTAGGTATG	5.2103e-05																															TTCCTTCCTTGACCAAGGTAT	1.22251e-11			AGCGGAAGGGACTTGTGCCCC	2.66438e-29
175							CTGGAGTTATCACAGAGAAAG	9.29308e-05																															GTATGGGGGACTTTTGGTATA	7.02373e-11			CCCGTGGGGAGTCCCGTGTGG	1.51517e-28
176							CTTCTATTTCTTTAGGGGATA	0.000278823																															ATTGGACACGCAAACTTTATA	3.60827e-10			GTACCGCAGTCTCAAGTTCCG	3.68249e-28
177							ATTAAACTCTAAAAAGTCTTT	0.000362747																															GCTTGCTTGCTTGCTTGCTTG	2.06675e-09			GTCTTAGGGTCCCGTGGGGAG	1.17573e-27
178							TTTTCTTTTTCTTTTTCTTTT	0.000436569																															TCCTCGCCAGCATCTGCTGTC	1.11912e-08			GGGCAGGCACTGTGATCCACT	1.17573e-27
179							TGATCCACTTAGATTTGACCT	0.00126787																															CTTTCTTCAGAGACTTGAAGT	1.54603e-08			GGGGCAGGCACTGTGATCCAC	1.17573e-27
180							GTTTAATGAAAATGAAGCCAC	0.00126787																															GTGTCAGCGTTTGGATGCTGA	9.7722e-08			AGCCTGCTTCCCTATGTACCG	5.72007e-27
181							ACCCTTCTCAATAGTCACAAA	0.00126787																															ACACGCAAACTTTATATGCCC	9.7722e-08			GTAGCCTGCTTCCCTATGTAC	5.72007e-27
182							TTTTTGTCTTTGAGTTTGTTT	0.0116366																															CCATCTCTTGTATTCTGTTGC	9.7722e-08			CCCCAGATCAGGCCCGGGTAG	1.59851e-26
183							CACACCAGAAGAGGGCATCAG	0.0116366																															CTGCATCCCTGGAATAAAACC	1.00738e-06			CTCGAGTCTCGAGTCGAGCGG	1.59851e-26
184																																							AGATATAGCTGTCTCTTGTGA	1.00738e-06			TGTTGGGCAAGACTCTGCTGG	5.60844e-26
185																																							TATATCTATATCTATATCTAT	8.07334e-06			AAGGGACTTGTGCCCCAGATC	5.60844e-26
186																																							GCAATGGTGTCAGCATTTGGA	5.2103e-05			GTTCCGCGCGATTGGATTGGG	2.68903e-25
187																																							CAACCAGTTGTGCCAGCACCA	9.29308e-05			GAGTCGAGCGGAAGGGACTTG	2.68903e-25
188																																							AGACTACCAGCCCAGAGATGG	9.29308e-05			GGTCCCGTGGGGAGTCCCGTG	2.01189e-24
189																																							AGAAAGAAAGAGAGAGAGAGA	0.000278823			CTTGTGCCCCAGATCAGGCCC	2.01189e-24
190																																							AGGAGAGGTATTGCTGGATCC	0.000362747			GCTGGCAAGGTAGCCCGGGGC	2.9265e-23
191																																							CCTTGAATTCCTGATCTTTCC	0.00126787			GAGTCCCGTGTGGACCCTTGC	2.9265e-23
192																																							TGCTGATTATGGGGTGGATCC	0.00126787			GGGGAGTCCCGTGTGGACCCT	2.9265e-23
193																																							CACAAGGGGCCTTTCCCCCTT	0.00126787			GCAGGCACTGTGATCCACTCA	8.79284e-23
194																																							GATTTGAACTCAGGACCTTTG	0.00401487			CTATGTACCGCAGTCTCAAGT	8.79284e-23
195																																							TCAGACACTCCAGAAGAGGGA	0.00500088			TAGGGTCCCGTGGGGAGTCCC	8.79284e-23
196																																							TCAACTGAAGCTCCTTTCTCT	0.00500088			AGGTCTTAGGGTCCCGTGGGG	1.60127e-22
197																																							ATGCTGATTATGGGGTGGATC	0.0116366			TCCGCGCGATTGGATTGGGGC	1.22477e-21
198																																							GTTGGCTACTGGTTTGCTGTA	0.0116366			GCCCGGGTAGCCTGCTTCCCT	1.22477e-21
199																																							GGATTGCAAGCTTGTACAACC	0.0174105			CTTGCGGGTGTTGGGCAAGAC	1.22477e-21
200																																											GGTGTTGGGCAAGACTCTGCT	1.46007e-20
201																																											TGCTTCCCTATGTACCGCAGT	1.46007e-20
202																																											GACTTGTGCCCCAGATCAGGC	3.77714e-20
203																																											TAGCCTGCTTCCCTATGTACC	3.77714e-20
204																																											TGCCCCAGATCAGGCCCGGGT	3.77714e-20
205																																											GATTGGATTGGGGCAGGCACT	3.77714e-20
206																																											AGGCCCGGGTAGCCTGCTTCC	8.5196e-20
207																																											AGAGAGGCAGAGAGGCAGAGA	3.18632e-19
208																																											AATGTAATCCATTATATAAAC	3.18632e-19
209																																											TTGCGGGTGTTGGGCAAGACT	3.18632e-19
210																																											GGAAGGGACTTGTGCCCCAGA	1.36353e-18
211																																											GGTAGCCCGGGGCTCGAGTCT	3.91369e-18
212																																											CGCGATTGGATTGGGGCAGGC	1.63019e-17
213																																											GTAGCCCGGGGCTCGAGTCTC	4.09278e-17
214																																											TCTTAGGGTCCCGTGGGGAGT	4.09278e-17
215																																											CACCAGAGGTCTTAGGGTCCC	4.09278e-17
216																																											TGGCAAGGTAGCCCGGGGCTC	1.25139e-16
217																																											GTGTTGGGCAAGACTCTGCTG	2.40563e-16
218																																											CAAGGTAGCCCGGGGCTCGAG	3.04159e-16
219																																											GGGCAAGACTCTGCTGGCAAG	2.91188e-15
220																																											GCCTGCTTCCCTATGTACCGC	2.91188e-15
221																																											GGTCTTAGGGTCCCGTGGGGA	2.91188e-15
222																																											GTCGAGCGGAAGGGACTTGTG	2.91188e-15
223																																											TCCCTATGTACCGCAGTCTCA	5.12118e-14
224																																											ACCTAAACATGATAAAAGCAA	1.25866e-13
225																																											GAAGGGACTTGTGCCCCAGAT	1.25866e-13
226																																											GCGGGTGTTGGGCAAGACTCT	1.25866e-13
227																																											TATCAGAGTAATAGTGGCTTC	2.53552e-13
228																																											GATCCACTCACCAGAGGTCTT	2.53552e-13
229																																											GTGCCCCAGATCAGGCCCGGG	4.00755e-13
230																																											CCTGCTTCCCTATGTACCGCA	1.42591e-12
231																																											TGAAGCCACTATTACTCTGAT	1.22251e-11
232																																											AGAGGTCTTAGGGTCCCGTGG	1.22251e-11
233																																											CCCAGATCAGGCCCGGGTAGC	2.03898e-11
234																																											TCCCGTGGGGAGTCCCGTGTG	7.02373e-11
235																																											GGTAGCCTGCTTCCCTATGTA	2.28531e-10
236																																											AAGGCCCATACCTAAACATGA	3.60827e-10
237																																											AAGACTCTGCTGGCAAGGTAG	3.60827e-10
238																																											TTGGGCAAGACTCTGCTGGCA	3.60827e-10
239																																											GCAAGGTAGCCCGGGGCTCGA	1.01429e-09
240																																											CACTCACCAGAGGTCTTAGGG	2.06675e-09
241																																											CCACTCACCAGAGGTCTTAGG	9.7722e-08
242																																											CCCGGGTAGCCTGCTTCCCTA	9.7722e-08
243																																											CTTAGGGTCCCGTGGGGAGTC	9.7722e-08
244																																											AAGGACCCAGATATAGCTGTC	1.00738e-06
245																																											AGGGAGAGGGAGAGGGAGAGG	0.0001294
246																																											TATATTAAACCATCCCTGCAT	0.000278823
247																																											CCTTGCGGGTGTTGGGCAAGA	0.000278823
248																																											CTTTCCCCCTTGATCACTAAT	0.00126787
249																																											ATAACATTTGAAATGTAAATA	0.00500088
250																																											CTATCAGACCTTCAAAGAAGA	0.00500088
251																																											AGGAGATCAAGGGGATACAAA	0.00500088
252																																											AGGGGCCTTTCCCCCTTGATC	0.0116366
253																																											ACAAACAAACAAACAAAAAAA	0.0311471
[truncated: 29 more columns]

## Sheet: Sheet10
Table S1. Sh10. Overrepresented 20 bp sequences in 3' NCC Regulated TAD borders.
Row	-190kb Sequences	-190kb adjusted p	-180kb Sequences	-180kb adjusted p	-170kb Sequences	-170kb adjusted p	-160kb Sequences	-160kb adjusted p	-150kb Sequences	-150kb adjusted p	-140kb Sequences	-140kb adjusted p	-130kb Sequences	-130kb adjusted p	-120kb Sequences	-120kb adjusted p	-110kb Sequences	-110kb adjusted p	-100kb Sequences	-100kb adjusted p	-90kb Sequences	-90kb adjusted p	-80kb Sequences	-80kb adjusted p	-70kb Sequences	-70kb adjusted p	-60kb Sequences	-60kb adjusted p	-50kb Sequences	-50kb adjusted p	-40kb Sequences	-40kb adjusted p	-30kb Sequences	-30kb adjusted p	-20kb Sequences	-20kb adjusted p	-10kb Sequences	-10kb adjusted p	0kb Sequences	0kb adjusted p	10kb Sequences	10kb adjusted p	20kb Sequences	20kb adjusted p	30kb Sequences	30kb adjusted p	40kb Sequences	40kb adjusted p	50kb Sequences
1	ACAGTGTATCCTCCTTCAGGG	0	AGCTCTAACATCCATGGATTC	0	GTGGATACAGCAGGAGCAGAG	0	GAGGGAGCATCACTGTAGAGG	0	AAGGCGAAGGCGAAGGCGAAG	0	CTATTCCTTGCTTACAGCCTC	0	AGAGGCAGAGAGAGAGGCAGA	0	AAGCAGAAGCAGAAGCAGAAG	0	CATGAACAAGTCAGTACCCAG	0	CAGGTGCAGATGGCTGTAAGG	0	CTGTAGCTGTAGCTGTAGCTG	0	TACATATATACATATATACAT	0	AGGCAGGAGGCAGGAGGCAGG	0	ATATATAGATATATAGATATA	0	TAATAGTAATAGTAATAGTAA	0	AGGATGGGGAGCAGAGGATGC	0	ACCATCAGACTGGCTTACTCT	0	CTTTGGTAGCCTAGCTTCCGG	0	TACCATCCTGCCTCTCTGACA	0	AGAGGCAGAGAGAGGCAGAGA	0	TAACAAGAACAGGATAACATC	0	CCCAGGAGGCCTTCTCTTCCT	0	AGGCCTGTGCTCAGGCAGGGA	0	AGTGCAGGTGGGATAGTGCAG	0	ATAGACTAGATAGACTAGATA
2	AGACAGTGTATCCTCCTTCAG	0	TCACCAGCTCTAACATCCATG	0	GATACAGCAGGAGCAGAGTGA	0	GTAGAGGGAGCATCACTGTAG	0	ACTGTATCCCAGCCACCCATC	0	AAAGCAGGGCAGGAACCCAGT	0	AGAGAGAGGCAGAGAGAGAGG	0	AGAAGCAGAAGCAGAAGCAGA	0	TCTCCAGTGAACAAGTCAGTA	0	CATCATCATCCCAATGCTGCA	0	GTGTAGTAAGGGTGATGAGTA	0	ACATATATACATATATACATA	0	GCAGGAGGCAGGAGGCAGGAG	0	TATAGATATATAGATATATAG	0	AGAGAAATGCAGGGATTCACC	0	GGGGAGCAGAGGATGCAGAGG	0	ATGTGCCCTTGGCTAGTGTGC	0	GAGCACCTGTCTGTGCACACC	0	ATCCTGCCTCTCTGACAAAGG	0	GAGAGGCAGAGAGAGGCAGAG	0	ACAAGAACAGGATAACATCTG	0	TATTCCTGTGTCCACTGCGTA	0	GTATGTTACTAACCTGGGCTA	0	GAGGCAGTGCAGGTGGGATAG	0	CTAGATAGACTAGATAGACTA
3	ATCCTCCTTCAGGGCAGTATT	0	AAGGCTGGTGGTCACACAGTG	0	TGGATACAGCAGGAGCAGAGT	0	AGGGAGCATCACTGTAGAGGG	0	ATGAGAGGTTCACACTGAGTC	0	CTTGCTTACAGCCTCTCTTCC	0	CAGAGAGAGAGGCAGAGAGAG	0	AGCAGAAGCAGAAGCAGAAGC	0	TGTTAGTTCACACCCCAGCAT	0	GCCAGTGCTTCATCCCTAGGA	0	AAAGACTAGTGGCTTCTAAAG	0	TATACATATATACATATATAC	0	AGGAGGCAGGAGGCAGGAGGC	0	AATACTCAGGTTAGTGTATAG	0	TAGTAATAGTAATAGTAATAG	0	GGAGGATGGGGAGCAGAGGAT	0	GTGCCCTTGGCTAGTGTGCAC	0	AGGAGGGAGGAGGGAGGAGGG	0	CCTGCCTCTCTGACAAAGGGT	0	GGCAGAGAGAGGCAGAGAGAG	0	TCCTCTCCTCTTTCCTCTCCT	0	TCTCTTCCTCCCAGGAGGCCT	0	ACCTACCCCTAAGTTAGTTAC	0	GTGCAGGTGGGATAGTGCAGG	0	TAGCCTAGATAGACTAGATAG
4	GACAGTGTATCCTCCTTCAGG	0	CAGCTCTAACATCCATGGATT	0	ATACAGCAGGAGCAGAGTGAG	0	TCACTGTAGAGGGAGCATCAC	0	GAGGTTCACACTGAGTCTACT	0	TCCCATCCCCTCTGTAGCGTT	0	CAGAGCCGCTGAGGCAGCAGC	0	GCAGAAGCAGAAGCAGAAGCA	0	TCACACCCCAGCATCAGTGTG	0	AAACAAGTGATAAATGTTCTT	0	ATGTGTAGTAAGGGTGATGAG	0	GAGGAGCAGGAGGAGCAGGAG	0	CACACAGTCAGACCGCAAACT	0	AGATATATAGATATATAGATA	0	ACACCTGTCTACATGTGTGCT	0	GAGGATGGGGAGCAGAGGATG	0	TGGCTACACCTATGTGTGATA	0	GAGAGCACCTGTCTGTGCACA	0	ACTTACCATCCTGCCTCTCTG	0	CAGAGAGAGGCAGAGAGAGGC	0	ACATCTATGCGTAGTATACAG	0	GCGTATTCCTGTGTCCACTGC	0	AGATGGCAATAAATTATAAGA	0	AGGTGGGATAGTGCAGATGAG	0	ACTAGATAGACTAGATAGACT
5	GTATCCTCCTTCAGGGCAGTA	0	CCAGCTCTAACATCCATGGAT	0	GGATACAGCAGGAGCAGAGTG	0	GAGCATCACTGTAGAGGGAGC	0	TGAGAGGTTCACACTGAGTCT	0	TCTCTTCCATCTATTCCTTGC	0	GAGAGAGGCAGAGAGAGAGGC	0	AGAAGGAGACATGGAAGCTGC	0	GTCAGTACCCAGGCCGTGCTC	0	AAAGGTATGGGTTTCAGACAC	0	GCAGTGGATGAGGAAGACAGA	0	AGGAGCAGGAGGAGCAGGAGG	0	CAGGAGGCAGGAGGCAGGAGG	0	CACAGGGCACACAGGGCACAC	0	ACAGCCTGAGACAGTCTGGGA	0	TGGAGGAGGATGGGGAGCAGA	0	CACCATCTGAAGGTGTGGCCT	0	GAGAGGGAGAGAGCACCTGTC	0	CTGCCTCTCTGACAAAGGGTT	0	GAGAGAGGCAGAGAGAGGCAG	0	AGCCTCGTGTGAGATGGAGGA	0	AATGATACCTGATTTTAGTAA	0	ACACATTCACACACACACAAG	0	ATTACAGTGTACCCTGTGTAA	0	AGATAGACTAGATAGACTAGA
6	CCACCCACCTCACGTTAGACA	0	ACCAGCTCTAACATCCATGGA	0	GAGCGTGGATACAGCAGGAGC	0	ACTGTAGAGGGAGCATCACTG	0	CTGAGTCTACTGATGAGAGGT	0	AAAAAATTAAAAGTGTTGGAC	0	GAGCACTGTGGGAGGAGAGAG	0	TGTATGTGTTGTGAGTGTGGG	0	GTGTGTGTGTTAGTTCACACC	0	AACCTGATGATACAGGGATTA	0	GCTGTAGCTGTAGCTGTAGCT	0	AGGAGGAGCAGGAGGAGCAGG	0	GAGAAAAGAGAAAAGAGAAAA	0	GGTAGAGGTAGAGGTAGAGGT	0	ACATACAAAATGAAACCTATA	0	GTACTAATGTTACTTCTCTGA	0	CATACAGCATACAGCATACAG	0	TGTGCACACCTGCCCTCAGAG	0	CACACTTACCATCCTGCCTCT	0	AGGCAGAGAGAGGCAGAGAGA	0	AGGATAACATCTGCATATAAC	0	CTTACATACATACATACATAC	0	ATCTCGGACCATCACTGAGCA	0	GTACCCTGTGTAAGAAATGAC	0	GATAGACTAGATAGACTAGAT
7	CGTTAGACAGTGTATCCTCCT	0	CACCAGCTCTAACATCCATGG	0	TACAGCAGGAGCAGAGTGAGT	0	AGAGGGAGCATCACTGTAGAG	0	GAGAGGTTCACACTGAGTCTA	0	AACTTTGCATGGTTTTTTTTT	0	GTGTGTGAGTGTGGGGTGTGT	0	AGACTCACAGTTGAGAAGGAG	0	CAGTGAACAAGTCAGTACCCA	0	ACACATATACACATATACACA	0	GTCACACCAGAGTGAGGACAC	0	CAGGAGGAGCAGGAGGAGGAG	0	TGCCTGTCTCTGCCTGGTCAG	0	GGTTAGTGTATAGAAATACTC	0	AGGATTCAACTGCCAAATTCA	0	TAATGTTACTTCTCTGAGTAC	0	CTGTGGGACATGCCATCAGTC	0	ACCTGTCTGTGCACACCTGCC	0	CTTACCATCCTGCCTCTCTGA	0	AGGCAGAGAGAGGCAGAGAGG	0	AGTATACAGTATTAACAAGAA	0	GAGGCCTTCTCTTCCTCCCAG	0	CATACACAGAGGCACCTATAT	0	TGAGGCAGTGCAGGTGGGATA	0	TAGACTAGATAGACTAGATAG
8	TATCCTCCTTCAGGGCAGTAT	0	TCTAACATCCATGGATTCCCC	0	CAGCAGGAGCAGAGTGAGTGA	0	ATCACTGTAGAGGGAGCATCA	0	GGTTCACACTGAGTCTACTGA	0	AAGCTATGGAGTTAACACTTT	0	AGAAGAGAGAAGAGAGAAGAG	0	TGATGTGTAGTGTATGTGTTG	0	GTTCTTGTGACGATTCTCTAT	0	ACAGTGTTGGTTCGCCCCACG	0	AAGCCTCTCCCAGAGCCTGAG	0	GGAGCAGGAGGAGCAGGAGGA	0	TGCTCCTGCTGCATGTCCCAT	0	TGTATAGAAATACTCAGGTTA	0	AGGGATTCACCATTCTCCCAA	0	GGAGGAGGATGGGGAGCAGAG	0	CTGTGGTCCCTCGGCTGTGGT	0	CCCTCAGAGAGGGAGAGAGCA	0	CTGCACACTTACCATCCTGCC	0	CAGAGAGGCAGAGAGAGGCAG	0	CCTCGTGTGAGATGGAGGAGC	0	GAGTGAGCAGTGTGTGAGAAG	0	CGAGAGCGAGAGCGAGAGCGA	0	TTACAGTGTACCCTGTGTAAG	0	TAGAGGCTATCTGGACATGAC
9	TCCACCCACCTCACGTTAGAC	0	AACATCCATGGATTCCCCCAT	0	GAGTGAGCGTGGATACAGCAG	0	CACTGTAGAGGGAGCATCACT	0	GTCTACTGATGAGAGGTTCAC	0	AATAAATCTATTTTCTCCTGA	0	AGCACTGTGGGAGGAGAGAGG	0	TGGTGGTGATAGCTGCAGACT	0	TCCCATGAACAAGTCAGTACC	0	ACTCTTCAGTTTGATTGGCTA	0	AGAAGACAGGTCTGCGGTAAT	0	GGAGGAGCAGGAGGAGCAGGA	0	AATGGGAAGACAGTCACCCTC	0	ACTCAGGTTAGTGTATAGAAA	0	AGGTTGGTTTGCTTCTTTCTT	0	GGATGGGGAGCAGAGGATGCA	0	TACAGCATACAGCATACAGCA	0	GGGGATCCCTTGGTATCCTAG	0	ACACTTACCATCCTGCCTCTC	0	TCTCAGCACACACATGGTGGG	0	CGTGTGAGATGGAGGAGCCTC	0	GGTTCCCTGGCACTGTGGCAC	0	CTACCCCTAAGTTAGTTACCT	0	CAGTGCAGGTGGGATAGTGCA	0	TAGATAGACTAGATAGACTAG
10	TTAGACAGTGTATCCTCCTTC	0	ACATCCATGGATTCCCCCATC	0	TGAGCGTGGATACAGCAGGAG	0	GCATCACTGTAGAGGGAGCAT	0	TACTGATGAGAGGTTCACACT	0	ACCTTTGAAGCATCAGGCATG	0	AGTATATTTGTGTGTGAGTTT	0	AAGCTGCCTTTGCGGTGGTGG	0	TGAACAAGTCAGTACCCAGGC	0	AGATGTCTTGTGTGTATATTT	0	AGCATGGTTGTAGTAGCAGGC	0	TCCTGGCTCCTGGCTCCTGGC	0	ACCGCAAACTGATGATGTACA	0	TTCCCTTCCCTTTTCCCTTCC	0	ATGCCAGATAGCTATAAATAA	0	TGGGGAGCAGAGGATGCAGAG	0	TCGGCTGTGGTCCCTCGGCTG	0	TGCTAGATTACAGAGACATAG	0	ACCATCCTGCCTCTCTGACAA	0	GGCAGAGAGGCAGAGAGAGGC	0	CTGCACTGAGCACACCTGCAC	0	GTGAGCAGTGTGTGAGAAGAC	0	CTATGTATTCACTGGTGTATG	0	CAGTGTACCCTGTGTAAGAAA	0	CTAGATAGCCTAGATAGACTA
11	AGCAGGGGGGAGGAGCTCTCA	0	CTCTAACATCCATGGATTCCC	0	AGTGTGGATACAGCAGGAGCA	0	CATCACTGTAGAGGGAGCATC	0	AGAGGTTCACACTGAGTCTAC	0	ATCTAGGTTTGTCACTCCTGT	0	GTGTGTGTGAGTGTGGGGTGT	0	AGGAGACATGGAAGCTGCCTT	0	TGTGTGTTAGTTCACACCCCA	0	AGTGGTTTTCTTTTATGAGTG	0	AGTAGAGATCAGGCATGAACT	0	ACAGACACAGCACAGACACAG	0	CTGCTGCATGTCCCCATGCTC	0	CACACAGTGCACACAGGGCAC	0	ATGTCTAGGTTTGTGTCAAAT	0	ACTTCTCTGAGTACTAATGTT	0	TGTGCCCATGGCTAGTGTGCA	0	ACCTGCCCTCAGAGAGGGAGA	0	TCTCTCTGCACACTTACCATC	0	TGTGTGCATGTGTGTGAGTCT	0	GGAGCCTCATGTGAGATGGAG	0	TCCTGTGTCCACTGCGTATTC	0	CTGGTGTATGTTACTAACCTG	0	CTTCATTACAGTGTACCCTGT	0	TAGATAGCCTAGATAGACTAG
12	CTCCTTCAGGGCAGTATTTTA	0	GTAGTCACCAGCTCTAACATC	0	ATAGGTATAGGTATAGGTATA	0	GGAGCATCACTGTAGAGGGAG	0	GAGTCTACTGATGAGAGGTTC	0	CAAAACTAAAAGCAAGGCAAG	0	TTTTTGAGACTGTATTCCCCA	0	AGGTGGGGTGAAAGGTTAGGT	0	TGTGTTAGTTCACACCCCAGC	0	ATAAAGGGGCCAGACAAGGTG	0	ATAACTTTTCTCAGCATAGGG	0	CACAGACACAGCACAGACACA	0	GCACACAGTCAGACCGCAAAC	0	CACAGGGCACACAGTGCACAC	0	CAGACAAGATGTGCCTACGGG	0	GAGTACTAATGTTACTTCTCT	0	AAATGCAGAGTTTGGAACAGA	0	AGAGAGGGAGAGAGCACCTGT	0	CCATCCTGCCTCTCTGACAAA	0	AGGCAGAGAGGCAGAGAGAGG	0	GGAGGAGCCTCGTGTGAGATG	0	TGGTTCCCTGGCACTGTGGCA	0	GCCTGTGCTCAGGCAGGGATC	0	GCCTTCATTACAGTGTACCCT	0	ATAGACTAGATAGCCTAGATA
13	CTTCTCTTTTCTTCTCTTTTC	0	TAACATCCATGGATTCCCCCA	0	GGAGCAGAGTGAGTGAGCGTG	0	TAGAGGGAGCATCACTGTAGA	0	TCTACTGATGAGAGGTTCACA	0	CACGATGCAAAGATAAATCAC	0	AATTAAAATAGATTTTTATAC	0	AGTGTGATGTGTAGTGTATGT	0	CACACCCCAGCATCTGTGTGT	0	ATGGCTGTAAGGCACCTGTGG	0	ATGCAGTGGATGAGGAAGACA	0	CCTGCCATCTTCTCCTGCCAT	0	GCCTGGTCAGCTGGTGCCCCG	0	CAGTGCACACAGGGCACACAG	0	CCCCTGCCATATTTATAAAAT	0	TACTAATGTTACTTCTCTGAG	0	ACGTCCCTGTCCTATCCCTAT	0	CCTCAGAGAGGGAGAGAGCAC	0	CTCTCTGCACACTTACCATCC	0	CACACACATGGTGGGCTAACT	0	GGGGAGGTGGCTCAGTGGTAG	0	TGTGTGAGAAGACAGCGAGTG	0	TAACTATGTATTCACTGGTGT	0	GGCAGTGCAGGTGGGATAGTG	0	GACTAGATAGACTAGATAGAC
14	GGTGGTGGTGATGATGATGGT	0	TCCATGGATTCCCCCATCTGT	0	AGTGAGTGAGCGTGGATACAG	0	GGGAGCATCACTGTAGAGGGA	0	TGAGTCTACTGATGAGAGGTT	0	CATAAGCAGATTGAGTGTCAA	0	ACACACCTACACACACATACA	0	ATGTGTTGTGAGTGTGGGTGT	0	CCCATGAACAAGTCAGTACCC	0	ATGGGAAGCCTGGAGTACTCC	0	CACACTCCAGCTGCTTACTGT	0	GCAGGAGGAGCAGGAGGAGGA	0	TCTGCCTGTCTCTGCCTGGTC	0	CCTTCCCTTTTCCCTTCCCTT	0	CCCTAGCTGTGACTCCTAGCT	0	TACTTCTCTGAGTACTAATGT	0	ACTCAGCATAAGATTATAGCA	0	CTGTCTGTGCACACCTGCCCT	0	CTCTGCACACTTACCATCCTG	0	CATGGTGGGCTAACTCCAGTT	0	GTGTGTTTGTATGTGTGTGTT	0	AAGAAAATCCATCTACCAATG	0	TATGTTACTAACCTGGGCTAC	0	TGCAGGTGAGGCAGTGCAGGT	0	AGATAGCCTAGATAGACTAGA
15	TTTTTACTTTCCACCCACCTC	0	CTAACATCCATGGATTCCCCC	0	TGTGGATACAGCAGGAGCAGA	0	TGTAGAGGGAGCATCACTGTA	0	TGATGAGAGGTTCACACTGAG	0	CATGGAGCCCTGGGGAAATTC	0	ACATTAATGAACTGGGCTTCA	0	CGGTGGTGGTGATAGCTGCAG	0	CCCCCCAGGCCAGGTGCTTGC	0	CACGTTCTTTTAGACCTCAGC	0	CCTCCTCCAACAAGAGCACAC	0	TGGGTGTGTGAGGCCTGGGTG	0	TCTGTACACCCTGGGCTACCT	0	GAAATACTCAGGTTAGTGTAT	0	CTAAGCAGATGCGTGACAGCA	0	TGTTACTTCTCTGAGTACTAA	0	AGCATACAGCATACAGCATAC	0	GAGAGAGCACCTGTCTGTGCA	0	GCACACTTACCATCCTGCCTC	0	CCAGTTCTCAGCACACACATG	0	TGCACTGAGCACACCTGCACT	0	AAGACAGTGAGTGAGCAGTGT	0	ACTTTTTGTTTGTATTCTTAC	0	ACACACATTCACACACATGCA	0	GAGGCTATCTGGACATGACAG
16	ACGTTAGACAGTGTATCCTCC	0	GCTCTAACATCCATGGATTCC	0	ACAGCAGGAGCAGAGTGAGTG	0	CTGTAGAGGGAGCATCACTGT	0	CGAAGGCGAAGGCGAAGGCGA	0	CCAACATCCACCATCAAAGAC	0	AGGGAGCACTGTGGGAGGAGA	0	GCCCTCAGCTTGCTGAGACCC	0	CCGTGCTCTCCAGTGAACAAG	0	CTATGAGTACCTATTACTCTA	0	GATAACATATAGGGGAAATAC	0	ACACAGACACAGACACAGCAC	0	AACAGTGGCTGGAATCTCGGG	0	GATATATAGATATATAGATAT	0	GAAATTTTGTATACTTTTGAA	0	TTCTCTGAGTACTAATGTTAC	0	AGTATGATTTGTATGTGTGAA	0	GCACCTGTCTGTGCACACCTG	0	GCCTCTCTGACAAAGGGTTCC	0	GGCTAACTCCAGTTCTCAGCA	0	AACATCTGCATATAACATCTA	0	AATAGAAAAAAGTTTAATATT	0	AGCCTTGGGCTCTTTCTGCTT	0	AGGCAGTGCAGGTGGGATAGT	0	TAGATAGACTAGATAGCCTAG
17	GAGCTCTCAGCCACAGAGCAC	0	GTGTGTACACTGGAAGGCTGG	0	AGTGAGCGTGGATACAGCAGG	0	TCCTTCTCCTTCTCTCCTTCT	0	GCCAAAAGATGGTTGGCTAGC	0	CTCACACTTCAGAAACACTAA	0	AGTGTGGGGTGTGTGTATGTG	0	GGGTGTGTCTGTGATGTACAT	0	CTCCAGTGAACAAGTCAGTAC	0	GATGGCTGTAAGGCACCTGTG	0	GATTACACATCGAGCCTATGC	0	CAGCACAGACACAGACACAGA	0	AACTTTGTTTAGTCTTTAAAA	0	TCAGGTTAGTGTATAGAAATA	0	GTGCTTTGGACTGTGTTGTTA	0	ACTAATGTTACTTCTCTGAGT	0	CACATACAACACACACATACA	0	GCCCTCAGAGAAGGAGAGAGC	0	TCCTGCCTCTCTGACAAAGGG	0	GGGCTAACTCCAGTTCTCAGC	0	AAGTTCTAGGTCATCCTTATT	0	AGAGCTGGGCCATTTGCCCCG	0	AGGCTTTGGAAAGTCTTTTTG	0	GAAATGACATGCCTTCATTAC	0	ACTAGATAGCCTAGATAGACT
18	TTCCACCCACCTCACGTTAGA	0	TGTCTGTAGTCACCAGCTCTA	0	CAGAGTGAGTGAGCGTGGATA	0	CTCTCCTTCTCCTTCTCTCCT	0	GCTGGATGCTGGATGCTGGAT	0	CTCATAGAGGCAGAAGCAGAG	0	ATGTAGCTGATCTTCTGAAGA	0	TCTGTGATGTACATGTTATGT	0	GAACAAGTCAGTACCCAGGCC	0	GCTAAACAGTACAGAATACCC	0	GCACAGCACAGCACAGCCCAG	0	GAGCAGGAGGAGCAGGAGGAG	0	AATACCCGGTGCATTGCCTCT	0	TGAAGGTGATCACTGATGAAG	0	TAATGTAGGGACTTCTCAAAA	0	AGGAGGATGGGGAGCAGAGGA	0	CAGAAAATAGAGTATTCTCAA	0	GGAGAGAGCACCTGTCTGTGC	0	CACTTACCATCCTGCCTCTCT	0	GTACGGCACTCCATCACTGTA	0	ACCTTCTCAGACGGCCCCCTC	0	ATAAGGACTGACGCATCCACA	0	AGTTAGTTACCTACCCCTAAG	0	GCAGGTGGGATAGTGCAGGTG	0	CTAGATAGACTAGATAGCCTA
19	ACACACACACTCACATACACA	0	ATCCATGGATTCCCCCATCTG	0	GCAGAGTGAGTGAGCGTGGAT	0	CCTTCTCCTTCTCTCCTTCTC	0	GTAATGCCAAAAGATGGTTGG	0	CTCCCCAGAACTTGCCACCCC	0	ATTTGTGTGTGAGTTTGGTGT	0	TGAGTGTGGGTGTGTCTGTGA	0	TCACACCCCAGCATCTGTGTG	0	GGAGACTGACCACAGGGGCCT	0	GGTGATGAGTATATGTGTAGT	0	GAGGAGGAGCAGGAGGAGCAG	0	AATTTCACCTGCAGTTCAGAA	0	ACTGCTGACCCAGGAGTACTG	0	TATCAGCCTATCTATACATAG	0	ATGTTACTTCTCTGAGTACTA	0	CATGCCATCAGTCTGTGGGAC	0	GTCCATTATAACCTGAGTCTG	0	TCTCTGCACACTTACCATCCT	0	TGGTGGGCTAACTCCAGTTCT	0	AGCCCATTCCAAGTCATGATA	0	ATGTAAAACACTATATATATA	0	ATAAATAAATCTCATATCATC	0	GCAGTGCAGGTGGGATAGTGC	0	GGACATGACAGGTAGAGGCTA
20	ACAGAGCACTGTTGATGTGAG	0	ATGGATTCCCCCATCTGTCTG	0	CGTGGATACAGCAGGAGCAGA	0	TCCTTCTCTCCTTCTCCTTCT	0	TATCCCAGCCACCCATCATGC	0	CTCTCTTCCATCTATTCCTTG	0	CACACAAATTGAACTCGGATG	0	TGTGATGTACATGTTATGTGT	0	AACAAGTCAGTACCCAGGCCG	0	GGAGCTGGCTTTGTACTTGAG	0	GTGTGCATGGGTGTGTGAGCA	0	GGAGCAGGAGGAGGAGCAGGA	0	ACAATATAATACAATATTATA	0	AGGGAGGACTGCAGCTGACTG	0	TATCGCTGTGCTGAACGATCT	0	GATGCAGAGGTGGAGGAGGAT	0	CATGGTCAAAAGTATATTGCT	0	AAGGAGAGAGCACCTGTCTGT	0	CATCCTGCCTCTCTGACAAAG	0	TTCTCAGCACACACATGGTGG	0	AGGAGAAACTGCCCTCCTTCA	0	CAAAATCTTGCAATGACTCCA	0	ATGTATTCACTGGTGTATGTT	0	GTAAGAAATGACATGCCTTCA	0	ATCTGGACATGACAGGTAGAG
21	ACCTCCACCCTGCACCCCTCT	0	CACACAGTGTGTGTACACTGG	0	GCAGAGTGAGTGAGTGTGGAT	0	AGAGGGGGCATCACTGTAGAG	0	AACTCCCAAGACTTATGACTT	0	CTCTTAACACTTCTCAACACA	0	CATATATCTCCTAACCTTTGA	0	AAGGAGACATGGAAGCTGCCT	0	ACAACTTTAAGCATCCTCCAA	0	GGCAACCCTGTAAGTATCCCC	0	TATATGTGTAGTAAGGGTGAT	0	GTGTATGTGCCATGTGTATGT	0	ACATACTTATGAGTGACAACA	0	ATAGATATATAGATATATAGA	0	TCCCCACACCCCTGCCTCTGT	0	GATGGGGAGCAGAGGATGCAG	0	CGGCTGTGGTCCCTCGGCTGT	0	AGAGGGAGAGAGCACCTGTCT	0	CCTCTCTCTGCACACTTACCA	0	AAAACAACAAGAACAACAAAG	0	AGTTCATTGTCAACCCCACAT	0	CAACATGGTTCACCTCCAATA	0	CCAGGCAGGCCTTTACAGAAT	0	GTGGGATAGTGCAGATGAGGC	0	GACAGGTAGAGGCTATCTGGA
22	AGGAGCTCTCAGCCACAGAGC	0	CATCTGTCTGTAGTCACCAGC	0	AGCGTGGATACAGCAGGAGCA	0	TTCTCCTTCTCTCCTTCTCCT	0	AAGTGTGTTACAGACGGTAAC	0	CTGCTGTGCTCGGAGAGAGAA	0	CCTCTGCTTAAACATAAACCT	0	AATGTCAATGAGTGTGATGTG	0	ACACATGATTCTGTTCTTCAG	0	GGCAGAGTAGGCAGATGAGAG	0	TATGTGTAGTAAGGGTGATGA	0	TCTCCTGCCATCTTCTCCTGC	0	ACCTCCGAGACCTTTCTCTAA	0	GAAATACTCAGGCTAGTGTCT	0	TGAATCTTCCTGACCCTCACT	0	GGATGCAGAGGTGGAGGAGGA	0	GAAGATTAAATCCACCAAAGA	0	AGCTTCCGGGAATGGAGTCCT	0	CTCTCTGACAAAGGGTTCCCC	0	ACACACATGGTGGGCTAACTC	0	ATTAACAAGAACAGGATAACA	0	CAATTACTCTCCAAAATGTTA	0	CCCTTTCCCCTTTCCCCTTTC	0	TACAGTGTACCCTGTGTAAGA	0	GACTAGATAGACTAGATAGCC
23	AGTGTATCCTCCTTCAGGGCA	0	GGATTCCCCCATCTGTCTGTA	0	AGGAGCAGAGTGAGTGAGCGT	0	CCTGTGCCTGTGCCTGTGCCT	0	AGCCACCCATCATGCCACTGT	0	CTGGTCTATAAGGTGTCCGTC	0	GAGAGAGAGGCAGAGAGAGAG	0	ACTCACAGTTGAGAAGGAGAC	0	ACCCAGGCCGTGCTCTCCAGT	0	GTGCAGATGGCTGTAAGGCAC	0	TGCTAACGGGGGCTTCCCAGG	0	TGCCATCTTCTCCTGCCATCT	0	AGACCAATGGCCCTATGAGGG	0	GAGGCTAGCCTTGTCATACAA	0	TGCTGTTGGCCCTCTAGAGCT	0	GTTACTTCTCTGAGTACTAAT	0	GACCTTGAACATCTGATCTTA	0	CACAAACCAGGCGTGGTGGAG	0	TGCACACTTACCATCCTGCCT	0	ACACATGGTGGGCTAACTCCA	0	ATTGACGTAAGCATTAAAAAC	0	CAGCGAGTGAGCAGTGTGTGA	0	CTAACTATGTATTCACTGGTG	0	TGCAGGTGGGATAGTGCAGGT	0	GATAGCCTAGATAGACTAGAT
24	CACCTCACGTTAGACAGTGTA	0	TGTAGTCACCAGCTCTAACAT	0	ATCCCTGCCCTCACTCCTAAC	0	CCTTCTCTCCTTCTCCTTCTC	0	CACACTGAGTCTACTGATGAG	0	CTTACAGCCTCTCTTCCATCT	0	GAGTGGGGGGCTGGTGATCCC	0	ATACTGTATAATCTAGACTAT	0	AGTCAGTACCCAGGCCGTGCT	0	GTTTGGTGTCTTTTATTTGGG	0	TGTCGAGCCTATGCAACATGA	0	ACACAGCACAGACACAGACAC	0	AGCTGGTGCCCCGTGTCTGCC	0	GCACACAGGGCACACAGGGCA	0	TGGCTGTTTCCTCTTACTCTC	0	TCTCTGAGTACTAATGTTACT	0	GAGATTTAATTCTGTGTTTCT	0	CCACACACAAACCAGGCGTGG	0	TGCCTCTCTGACAAAGGGTTC	0	ACGGCACTCCATCACTGTACA	0	CAACAGTGGACCCTGACACAC	0	CCACAGGAATAAGGTGAAGTC	0	CTCTTGCTGGTCATGTGCAAT	0	AAAAAAGCAAGGGAAGGGAGT	0	ACATGACAGGTAGAGGCTATC
25	CAGGGCAGTATTTTTACTTTC	0	ACTCACCAGCTCTAACATCCA	0	GAGCAGAGTGAGTGAGCGTGG	0	CTCCTTCTCTCCTTCTCCTTC	0	CTGATGAGAGGTTCACACTGA	0	CTTGATTCTGCTATCTTGAAC	0	GGCTAGGGAGCACTGTGGGAG	0	CAGTTGAGAAGGAGACATGGA	0	AGTTCACACCCCAGCATCAGT	0	TAAAAACATGTTGTGGCGCCT	0	TGTGATACAGTTGACCTAAAA	0	AGGCCTGGGTGTGTGAGGCCT	0	ATAAGAATAATTTTGTCAAGT	0	TATATAGATATATAGATATAT	0	TTCGAAAGCATGGGGACCTGT	0	TTACTTCTCTGAGTACTAATG	0	GCAGTGGAGTGGATCAACCTG	0	CCGGGAAGGGGATCCCTTGGT	0	CCTCTCTGACAAAGGGTTCCC	0	ACTCCAGTTCTCAGCACACAC	0	CACACCCAAAGCATGGCCCCC	0	CTAGGCCACTCTGGGAGGAAT	0	CTGCGCAGGCCTGTGCTCAGG	0	AGGGTTACTGTGCATTGGGTA	0	AGACTAGATAGACTAGATAGA
26	CCTCCTTCAGGGCAGTATTTT	0	AGTCACCAGCTCTAACATCCA	0	GAGTGAGTGTGGATACAGCAG	0	TGCCTGTGCCTGTGCCTGTGC	0	CTGGATGCTGGATGCTGGATG	0	GACCTCAGACTGGTTTGCAGG	0	GGCTTACAGGTTGAGAGGTTC	0	CCCAGCCCTGCCCTCAGCTTG	0	CAAAATCTTGTCTCAAAAACC	0	TAAAAGCACATTTTTCTTTCT	0	CCGTGTGGACCCTTGCGGGTG	1.68787e-224	ATGTGCCATGTGTATGTGCCA	0	ATCACTCTGAGAAACCCTCCA	0	TTCCCTTTTCCCTTCCCTTTT	0	TTTCCACTGTCAGTAATTCAC	0	AGTACTAATGTTACTTCTCTG	0	GCCTAGTAGATGCACTGTCAG	0	CTGAACTGGGGCACAAGTCCC	0	GCTCCGGACCCCCGCTCGCTC	0	ACTCTGGAACAATCTGAATTT	0	CAGACAGCCCCCTCACAGTGC	0	CTCACCATGCTCAGCATGATC	0	CTGTACACTAGACTCCTTCTA	0	CAGGTGAGGCAGTGCAGGTGA	0	AGGTAGAGGCTATCTGGACAT
27	CCTTCAGGGCAGTATTTTACT	0	CTGTCTGTAGTCACCAGCTCT	0	GGAGCAGAGTGAGTGAGTGTG	0	TTCTCTCCTTCTCCTTCTCTC	0	CTGTATCCCAGCCACCCATCA	0	GATGCATGCTGAACTGAGCAC	0	GGGAGGAGAGAGGCTAGGGAG	0	GAAGCAGAAGCAGAAGCAGAA	0	CAAGTCAGTACCCAGGCCGTG	0	TACACATATACACATATACAC	0	GCACAGCACAGCACAGCACAG	6.5982e-195	CATCTTCTCCTGCCATCTTCT	0	ATTGCTATTCCAAGCTTACCT	0	AGGTAACACATGGATGTCTTA	0	CTGAGAGAGAGCAGTGGAGAC	1.68787e-224	CTCTGAGTACTAATGTTACTT	0	GGTCCCTCGGCTGTGGTCCCT	0	CTGTGCACACCTGCCCTCAGA	0	GTCCTGGTGTGAGAGTGTGTG	0	ACTGCATAAAACCCAACCTCC	0	CAGTGCACCCTGCTTGCTGGG	0	CTGCAGTTATGTCAGGGAAGC	0	GAAGATTTCTGCTTGGAAAAA	0	CGGTGCAGAGGGTTACTGCGC	0	CATGACAGGTAGAGGCTATCT
28	CGATGAGCTCTTTAGTGACCT	0	TCTGTCTGTAGTCACCAGCTC	0	AGAGGAAGAGAAAGAGAAAGA	0	AGCATCACTGTAGAGGGAGCA	0	GATCTCATGGAGGCATTTTCC	0	GCAGGAGCTGGCAGATGAACA	0	GGGTATTCATAAGGGAAATTG	0	GATGTACATGTTATGTGTGTT	0	CACTAATAAATGCTTATTCCA	0	TCATTGAGAAGATAGTGAATC	0	AGTCCCGTGTGGACCCTTGCG	7.10784e-181	CATGTGTATGTGCCATGTGTA	0	CAAAATACTTATATTTGACCT	0	AGTACTGCTGACCCAGGAGTA	0	GGAAAGGGAAAGGGAAAGGGA	8.99596e-170	CTTCTCTGAGTACTAATGTTA	0	TGCTATAAAAATGGGAGAAGT	0	GAAGGGGATCCCTTGGTATCC	0	TCTGCACACTTACCATCCTGC	0	AGTTCTCAGCACACACATGGT	0	CCATGCAGAGGATGGAGGGAG	0	CTGGTCACCCTGCACCAGAGG	0	GAGCGAGAGCGAGAGCGAGAG	0	GATGGAGGAGTACTCAGTTCT	0	GATAGCCTAGATAGCCTAGAT
29	GAGGAGCTCTCAGCCACAGAG	0	TGTGTACACTGGAAGGCTGGT	0	AGAGTGAGTGAGTGTGGATAC	0	AGGGGGCATCACTGTAGAGGG	0	GATGAGAGGTTCACACTGAGT	0	GCGCCATGGCCAGGCAAAAGC	0	GTTTTTGAGACTGTATTCCCC	0	GCTTGCTGAGACCCCTTCTGA	0	CAGACACACAACACGGACACA	0	TCTTTGGAGTCTTAAATAAGT	0	TCTCTCATCTGATTGGTTAAC	1.39708e-163	CCATGTGTATGTGCCATGTGT	0	CACAACACACAAGTACCTTTC	0	AGTGCACACAGGGCACACAGT	0	TGGGCTGGGCTGGGCTGGGCT	7.83894e-142	GACACAAAATTCTCCTTCACA	0	TGGTGCATTCAGAGTTGAAGG	0	GAGTCCATTATAACCTGAGTC	0	TTACCATCCTGCCTCTCTGAC	0	ATCACTGTACAGTGAGCACGG	0	CCCCACACAGCCCTCTCCACA	0	CTTTTCCTTAAACCTTGGTTT	0	GATGGAGGTGAGGATAGAGAT	0	GGTGGGATAGTGCAGGTGAGA	0	GTAGAGGCTATCTGGACATGA
30	GGGGGAGGAGCTCTCAGCCAC	0	AAGGCTGGTGGATCACACAGT	0	AGCAGAGTGAGTGAGCGTGGA	0	ATCACTGTAGAGGGGGCATCA	0	GATGCTGGATGCTGGATGCTG	0	GCTATAAATTTGAGGTCAGCC	0	TCATTTTCTCAGTTTCCATAG	0	GGAAGCTGTTCACACTGCAGG	0	CATGGGCTCAGCATTTAAGAG	0	TGCATGTATGTCATCATCATC	0	CGATTGGATTGGGGCAGGCAC	7.83894e-142	CTCCTGCCATCTTCTCCTGCC	0	CAGACCGCAAACTGATGATGT	0	ATCACTGATGAAGGTGATCAC	0	GCCAGGAAGAACACCACAGAC	4.98581e-124	GGAGCAGAGGATGCAGAGGTG	0	TGTGGTCCCTCGGCTGTGGTC	0	GGAAGGGGATCCCTTGGTATC	0	GTGAGCAGCACAGTGAGCAGC	0	ATGTGTATGTATGTATGATAT	0	CCTGCACTGAGCACACCTGCA	0	GAAGACAGTGAGTGAGCAGTG	0	GCATAGATAAACACCTCAGTG	0	GTGCAGGTGAGACAGTGCAGG	0	TGGACATGACAGGTAGAGGCT
31	GTGTATCCTCCTTCAGGGCAG	0	AGGCTGGTGGATCACACAGTG	0	AGCAGGAGCAGAGTGAGTGAG	0	CTCCTTCTCCTTCTCTCCTTC	0	GGCGAAGGCGAAGGCGAAGGC	0	GCTTACAGCCTCTCTTCCATC	0	TCCGGGACTCCGCGGGACCTA	0	GGTGGTGATAGCTGCAGACTC	0	CCACTGGCTGGGTACCTCGGA	0	TGTGTGTGTATGTGTACGTGT	0	AAGACTCTGCTGGCAAGGTAG	8.04761e-103	GCACAGACACAGACACAGCAC	0	CCCGTGTCTGCCTGTCTCTGC	0	CTAGCCTTGTCATACAATAAG	0	GGAGGAAGAGGAAGAGGAGGA	6.70081e-97	AGCAGAGGATGCAGAGGTGGA	0	GGGAAAGGGGAAAGGGGAAAG	4.97286e-248	GGGGAGTTGGGGTGATATGGA	0	CTCTCTCTGCACACTTACCAT	0	ATTGAGCACTATGTGTTTAAC	0	CTGAGGTTAAGAGCACTGACT	0	GCAGTGTGTGAGAAGACAGCG	0	GGAAGTCAGATACACAAAGGT	0	GTGCAGGTGAGGCAGTGCAGG	0	AGACTAGATAGCCTAGATAGA
32	TACTTTCCACCCACCTCACGT	0	CAGTGTGTGTACACTGGAAGG	0	AGTGAGTGAGTGTGGATACAG	0	TAGAGGGGGCATCACTGTAGA	0	GTTCACACTGAGTCTACTGAT	0	GGGGTCAATGTTTCAAGAGAG	0	TCTTCTAAGACATTAGTAGAA	0	GGTGGTGGTGATAGCTGCAGA	0	CCAGCCCAGCCCAGCCCAGCC	0	TGTTCTCACAGTGGAGGGCAA	0	TGATCCACTCACCAGAGGTCT	6.70081e-97	GCCCCCACACTAGCCTGCTGC	0	CCTCCTTCCAATGAGAAGACA	0	GCCTAGAAATACTCAGGTTAG	0	GGAGGAGAAGGAGGAGGAGGA	6.70081e-97	ATGCAGAGGTGGAGGAGGATG	0	TATAGTCCACCTTCCCCCTAG	4.98581e-124	GTGCACACCTGCCCTCAGAGA	0	GCACAGTGAGCAGCACAGTGA	0	CAGCACACACATGGTGGGCTA	0	CTTCTTATTTTGTTGGTCTCT	0	GCCTGATGTGGGGTGCCGAGA	0	GTAGGGCATGCTCACCAATGC	0	TCATTACAGTGTACCCTGTGT	0	TGACAGGTAGAGGCTATCTGG
33	TCCTCCTTCAGGGCAGTATTT	0	CCCATCTGTCTGTAGTCACCA	0	ATCCCTGCTCACACTCCTAAC	0	CTGTAGAGGGGGCATCACTGT	0	GTTGGCTAGCAAATCTAGCCA	0	GTAAATTGGCAAGCATTGTAC	0	TGAGATCTGAGCATAAATATT	0	GTGAGTGTGGGTGTGTCTGTG	0	CCCCAGGCCAGGTGCTTGCTG	0	TTCATTTTCAGCTTAATAAAA	0	TCTCCCCTCTCCCCTCTCCCC	6.70081e-97	GCTCCTGGCTCCTGGCTCCTG	0	CCTGTAGGCTGGTGATGGCCT	0	GGCACACAGGGCACACAGTGC	0	GAAAGGGAAAGGGAAAGGGAA	1.73779e-77	CAGGCCTGACACATACTAAGC	0	GGAAAGGGGAAAGGGGAAAGG	6.70081e-97	GTGCTGCCCGTCCTGGGGTTG	0	GGGTTCCCCCTCTCTCTGCAC	0	CAGTTCTCAGCACACACATGG	0	GAAGACACTCTTGGGATAATC	0	GGGGTCTCCAAGGCAACTTAA	0	GTCCTCCCTGCTTGCCCCCTC	0	TGCCTTCATTACAGTGTACCC	0	ACAGGTAGAGGCTATCTGGAC
34	TCTTTTCTTCTCTTTTCTTCT	0	CTGGTGGATCACACAGTGTGT	0	CACACAAACACGCACACACAC	0	CTGTGCCTGTGCCTGTGCCTG	0	TCCCAGCCACCCATCATGCTA	0	GTACCAAAGCAAGAGTCTGTG	0	TGTATTCCCCAGCATATATCT	0	GTGGTGATAGCTGCAGACTCA	0	CCCTCACAGAGCTCGCATACT	0	TTTGGGGGAAAGGTGTGGGGG	0	TGGGGAGTCCCGTGTGGACCC	6.70081e-97	GGGGAGGAGGGTGCTGCACTA	0	CTCTGCCTGGTCAGCTGGTGC	0	GGGAGGACTGCAGCTGACTGA	0	TAGATAGATAGATAGATAGAA	1.73779e-77	CCTATAACCCTAGCACTCAGT	0	TCCCAGCACCCACATGGTGGC	3.21529e-93	TCCCTTGGTATCCTAGCTTCC	0	AGCACAGTGAGCAGCACAGTG	0	CATATCTGGAAAAAAAAAAAG	0	GACCCAGGATTGCTAAGTATT	0	GTGTGTGAGAAGACAGTGAGT	0	TACTTGCCTATTTAGGAAATC	0	TGGGATAGTGCAGGTGAGACA	0	ACTAGATAGACTAGATAGCCT
35	TGTATCCTCCTTCAGGGCAGT	0	GTGTACACTGGAAGGCTGGTG	0	CAGGAGCAGAGTGAGTGAGCG	0	CACTGTAGAGGGGGCATCACT	0	TCTGAGTGTGAGTCCCACCAC	0	GTCTATTCCCTGAACTTGGAA	0	TTACTTTTAATGTGGGAAGCT	0	GTGTTGTGAGTGTGGGTGTGT	0	CTCTCCAGTGAACAAGTCAGT	0	TGGCTTAGGTCGCCTCCCCAG	8.34653e-238	CTCTGCCTCTGCCTCTCTGCC	3.21529e-93	TGCCATGTGTATGTGCCATGT	0	CTGCCTGTCTCTGCCTGGTCA	0	GGTGATCACTGATGAAGGTGA	0	CGGCTGGGGAGGCGACCTAAG	1.73779e-77	CTAATGTTACTTCTCTGAGTA	0	TAGATAGATAGATGGATGGAT	4.08814e-63	TCTGTGCACACCTGCCCTCAG	0	CCCTCTCTCTGCACACTTACC	0	CCTTCCAGCCTCTGGGGTTAA	0	GAGCCTAATGTCCGTCAGTGG	0	TACATACATACATACTTACAT	0	TAGTTACCTACCCCTAAGTTA	0	AAGAAATGACATGCCTTCATT	0	TAGACTAGATAGCCTAGATAG
36	TTTTACTTTCCACCCACCTCA	0	ACAGTGTGTGTACACTGGAAG	0	CCTAACTCATCCCTGCTCACA	0	CATCACTGTAGAGGGGGCATC	0	TGTGATGAGGGGAGGAGTGTG	0	TAACATATAGCAAGGACACAC	0	TTCTAATTCTAATTCTAATTC	0	TAGGTGGGGTGAAAGGTTAGG	0	GATCTCAGGTTCCCAGACAGC	0	ATATACACATATACACATATA	6.5982e-195	TGCCTCTGCCTCTCTGCCTCT	1.73779e-77	TGTGAGGCCTGGGTGTGTGAG	0	GACAGCCACCCTCCTTCCAAT	0	GTATAGAAATACTCAGGTTAG	0	GCTGAAAAGTTCTGAATTCAT	1.73779e-77	CTAGCTCCTCCTCAGTCCTCC	0	GCGTGGTGGCACATGCCTTTA	1.15229e-47	TGCACACCTGCCCTCAGAGAG	0	CCTCTCTGACAAAGGGTTCCT	0	CTAACTCCAGTTCTCAGCACA	0	GATAGCGCTAACTAACATTTT	0	TATTTTTGCTGCTTTTCCTTG	0	TCTCGCTGGCTCTAAGGATCG	0	ACACAGCCTACAACAGCACAC	0	AGATAGACTAGATAGCCTAGA
37	AAAGATGTTTGTTTTTATTAA	0	AGTGTGTGTACACTGGAAGGC	0	GAGCAGAGTGAGTGAGTGTGG	0	GAGCATCACTGTAGAGGGGGC	0	TTCACACTGAGTCTACTGATG	0	TAGCTGTCTCCTGAGAGGCTT	0	TTCTCGTCCCGGAATTTCTCG	0	TGGGGAAGGGGCTGCTGAGAT	0	GCAGCAGAGTCAGGGAAGGCT	0	AGGGGAGGGGAAGGGAAGGGA	7.10784e-181	GTCGAGCGGAAGGGACTTGTG	1.73779e-77	ACACAGACACAGCACAGACAC	0	GCAGGGCAGTTTTGTCATTTA	0	GTGCACACAGGGCACACAGTG	0	CTGGGCTGGGCTGGGCTGGGC	4.08814e-63	GCAGAGGATGCAGAGGTGGAG	0	AATAGTGTCTGGGTTTGGTGG	6.57828e-36	TGCCCTCAGAGAGGGAGAGAG	0	CTCTGACAAAGGGTTCCCCCT	0	CTCAACCTTATTGTTTTTAGA	0	GCCTGTACTGAAGATGTCTAT	0	TCAGAGCAGGCCTGTACTAAC	0	TTACCTACCCCTAAGTTAGTT	0	AGAGGGTTACTGTGCATTGGG	0	AGATAGCCTAGATAGCCTAGA
38	AATGTGCTGGGTTTGATGAGC	0	CCATCTGTCTGTAGTCACCAG	0	GCAGGAGCAGAGTGAGTGAGC	0	GTAGAGGGGGCATCACTGTAG	0	AAAAGATGGTTGGCTAGCAAA	0	TCATCTCACCCCATGGGAGAA	0	TTCTCTCTCTGTCTCTCTCTC	0	TGTGAGTGTGGGTGTGTCTGT	0	GCGGTGAGTTGGGGTGGAACT	0	TGGCTGGCTGTCCCCGGCCCA	1.39708e-163	GGGGAGTCCCGTGTGGACCCT	1.73779e-77	ACACTGAGAGCCATGCATGCC	0	GCTCTACTTGGGCCGTGCCTG	0	GTTAGTGTATAGAAATACTCA	0	GGCATATATCCAGAAGATGTT	1.16219e-43	GTGGAGGAGGATGGGGAGCAG	0	TGACAGTGTCTTTTGCCTTAC	2.9347e-23	AACCAGGCGTGGTGGAGTCCA	0	CTGACAAAGGGTTCCCCCTCT	0	CTCCAGTTCTCAGCACACACA	0	GCTCCATGCAGAGGATGGAGG	0	TCATTTTTAGAAATTTAAAAT	0	TTCAAAGTAACTGTTGAGTGG	0	AGGCAGTGCAGGTGAGACAGT	0	AGCCTAGATAGACTAGATAGA
39	ACCACTCCACTCCCACTCAGC	0	GGAAGGCTGGTGGTCACACAG	0	GCCCCAGTAACCGCGGCCAGC	0	GGGCATCACTGTAGAGGGAGC	0	AACCTGAGAGCTACCAGACCA	0	TCCTTGCTTACAGCCTCTCTT	0	TTGAGACTGTATTCCCCAGCA	0	TTTGCGGTGGTGGTGATAGCT	0	GGAACATGGGTGAGGGTTACA	0	TAGTTGACTCTGTTTAGAGAT	1.39708e-163	TCCCGTGTGGACCCTTGCGGG	1.73779e-77	ACAGCACAGACACAGACACAG	0	GTCAGACCGCAAACTGATGAT	0	TAGTGTATAGAAATACTCAGG	0	CAGTTTCATGAGGTCCCATTT	1.16219e-43	AATGTTACTTCTCTGAGTACT	0	ATTTGAACTCAGGACCTCTGG	3.57299e-12	ACACAGAAGACATTTTAAAAT	0	TCTCTGACAAAGGGTTCCTCC	0	CTTGCTCTCCCAGTGATCCCC	0	GGAGCCTCGTGTGAGATGGAG	0	TCCACTGCGTATTCCTGTGTC	0	TTGGGTTGGCCCATCAGACCT	0	AGGTGAGACAGTGCAGGTGGG	0	ATGGACAAGAATCACAGTAAG
40	ACCCTGCACCCACTCTCTTCT	0	TCTGTAGTCACCAGCTCTAAC	0	GTAACCGCGGCCAGCCCCAGT	0	TCTCTCCTTCTCTCCTTCTCC	0	AAGTGAATGGTGAGTATTTGT	0	TGATTTAAGAATGCTGAGCAT	0	TTGGTCTTAGAAGTCATTTTT	0	AATAATGATTTTTGTGGAGAT	0	GGACCAGCACACCCCAGGACC	0	TTCGGCGGGTCCCGGACCAAG	1.39708e-163	CACAGCACAGCACAGCACAGC	4.95014e-68	AGAAAGCAGAGGCTCTGAAGA	0	GTCTGCCTGTCTCTGCCTGGT	0	TCCCTTCCCTTTTCCCTTCCC	0	TGCATGGTACTGGTATAGTGA	6.57828e-36	ACCACTGAGCTGCAGGCCTGA	0	TTTTATTAGATATTTTCTTTA	7.0815e-09	AGAAAGACATGAACAATCTAT	0	TGTGTGTGTCCTGTGTGTATG	0	GAGCACACCTGTGTGGAAGGA	0	GTACCCTGACCCTAGTTTAAA	0	TCCCCCACCTGCTCCCCCACC	0	GCTACTAACTATGTATTCACT	8.34653e-238	AGTCAGTGCAGAGGGTTACTG	0	CTATCTGGACATGACAGGTAG
41	ACCTCACGTTAGACAGTGTAT	0	ACACTGGAAGGCTGGTGGTCA	0	GTGAGCGTGGATACAGCAGGA	0	TGTAGAGGGGGCATCACTGTA	0	ACACTGAGTCTACTGATGAGA	0	TGGAAGATGTGGAAGTGCAGG	0	TTTAGAAAATAAATGTATGAG	0	ACCACACACACACACACTATA	0	GGCTCTGTGTCTGCCTAGAGC	0	GTTCTCTGGCGCACCCTCTCA	3.65687e-151	ACTCTGCTGGCAAGGTAGCCC	3.08388e-65	AGACACAGACACAGCACAGAC	0	GTGAGTCCCAGCAATGAGCTG	0	TGACCCAGGAGTACTGCTGAC	0	GCAGGCAGGCAGGCAGGCAGG	1.51942e-28	ACGACCACATTCCACTCCCTG	0	AGCATTTTCAACAAATGGTGC	7.0815e-09	AGAAGGGAGTCCTGTGGTAGC	0	ACAAAGGGTTCCCCCTCTCTC	0	GGCTTTCTTATGTGGGTGATT	0	GTGGAAAACAGCATTTTCAAC	0	TCCTCCCAGGAGGCCTTCTCT	0	ACTAACTATGTATTCACTGGT	1.68787e-224	AGTGCAGGTGAGGCAGTGCAG	0	CTGGACATGACAGGTAGAGGC
42	ACTTGGGAATCAGGTACCCAG	0	CACTGGAAGGCTGGTGGATCA	0	GTGAGTGTGGATACAGCAGGA	0	ACCACTGCCCTGCCCCTGCAG	0	ACGGATTGTAGCTCCCGTCAG	0	TGTGAAGAAGACAAGATGTGC	0	GCAGAGAGAGAGGCAGAGAGA	1.06702e-262	ACCCCTTCTGACCCCAGCCCT	0	GTGCTTGCTGGGATTCATTCC	0	TTCCGCCTGTTCCAGAAGCTG	7.83894e-142	CACCAGAGGTCTTAGGGTCCC	4.08814e-63	AGCAGGAGGAGCAGGAGGAGG	0	GTTCCCTTGGGAGAGCACTGT	0	ACACAGTGCACACAGGGCACA	0	GTGTATGTGTGTGTATGTGTG	1.51942e-28	AGGTGGAGGAGGATGGGGAGC	0	TCGGGAGGCAGAGGCAGGCAG	9.79956e-08	AGACCTTTGACCTTGAGGACC	0	ACAGTGAGCAGCACAGTGAGC	0	GGTGACATCACCCACAGGCAA	0	GTGTGAGATGGAGGAGCCTCG	0	TCCTGTCTCCACTGCGTATTC	0	CTTTCCCCTTTCCCCTTTCCC	1.68787e-224	AGTGTACCCTGTGTAAGAAAT	0	GATAGACTAGATAGCCTAGAT
43	AGAGGAACAGCTGTGTAGATG	0	CATCCATGGATTCCCCCATCT	0	GTTCGTTTTGAGGATTCAAAT	0	ACTGTAGAGGGGGCATCACTG	0	ACTCCAGATCCTCCTGCCTCA	0	TGTGTGTAGCTTTCAAGTCTC	0	AGGCAGAGAGAGAGGCAGAGA	3.96647e-256	ACCCTAAGGAAATGAGATCCA	0	TACCCAGGCCGTGCTCTCCAG	0	GCATATGGCAATCACTAGATG	7.83894e-142	CAGCACAGCACAGCACAGCAC	4.08814e-63	ATCTTCTCCTGCCATCTTCTC	0	TCGGAAGAGCAGTCGGTTGCT	0	AGAGGCTAGCCTTGTCATACA	0	AGGCAGGCAGGCAGGCAGGCA	1.2282e-21	ATGGGGAGCAGAGGATGCAGA	0	CTGGAGTTATCACAGAGAAAG	8.09594e-06	AGCTGGCGAAGAAAAAGACTT	0	CAGCACAGTGAGCAGCACAGT	0	GTCCCCATAGATGGAGCCCCC	0	TAACTCTGAGGGTGGTGTCTA	0	TCGCGGCATAGTAATGGGATG	0	TGTATTCACTGGTGTATGTTA	6.5982e-195	ATAGTGCAGATGAGGCAGTGC	0	GCCTAGATAGACTAGATAGAC
44	AGGGCAGTATTTTTACTTTCC	0	GTCTGTAGTCACCAGCTCTAA	0	TCCTAACAGTAGTAGAGGTAG	0	CTTCTCTCCTTCTCCTTCTCT	0	ACTGTATCCCAGCTATCTATC	0	TTACAGCCTCTCTTCCATCTA	0	AGAGAGGCAGAGAGAGAGGCA	4.97286e-248	ACTGGGAAGGGAGGCGAGAAG	0	TAGCTGGGAACCACTTCAATA	0	CTCTCTCTTGCTTTTCTCTCT	7.83894e-142	ACAGCACAGCACAGCACAGCA	4.17261e-60	ATGTAACACAAACCTACATGT	0	TGACCTGAAGATGAAACTTAT	0	AGGTGCAGGTGCAGGTGCAGG	0	CCCCAGTACAGGGGAACACCA	3.78772e-20	ATGTTACTAATGTTACTTCTC	0	CATATGCAGCTAGAGACACGA	8.09594e-06	AGCTTCCGGGAGGGGAGTACT	0	GTGTCCTGGTGTGAGAGTGTG	0	GTGTGTTCCTGAGTGTGCATA	0	TCTCAGACAGCCCCCTCACAG	0	TCTTCCTCCCAGGAGGCCTTC	0	TTCACTGGTGTATGTTACTAA	7.10784e-181	CAGGTGGGATAGTGCAGGTGA	0	GCCTAGATAGACTAGATAGCC
45	ATATGGTTGGCCCAGGGAGTG	0	TAGTCACCAGCTCTAACATCC	0	TGAGTGAGTGTGGATACAGCA	0	GCATCTGCATCTGCATCTGCA	0	AGACTCCAGTGGTCATGGTTT	0	TTATTTTCATAGAATTATATT	0	CCTTTCCCTTTCCCTTTCCCT	8.34653e-238	ACTTTCTCCCCTGTGTCATAA	0	TCATCACAGATAGATAGATAG	0	TATGGGATGGATCCCTGCATA	7.83894e-142	CTCTGCCTCTCTGCCTCTCTC	1.63278e-55	ATGTGTATGTGCCATGTGTAT	0	TGATGGCCTGTAGGCTGGTGA	0	ATAGCAATAGCAATAGCAATA	0	CAGGCAGGCAGGCAGGCAGGC	7.80735e-17	ATTACTATTTTTTTGCTTGTT	0	AGTGCTCTTAACCGCTGAGCC	2.10902e-05	AGGAAGTCCTGTTGTAGCCTG	0	TCCCCCTCTCTCTGCACACTT	0	TAACTCCAGTTCTCAGCACAC	0	TGAGATGGAGCCTCGTGTGAG	0	TGAGCAGTGTGTGAGAAGACA	0	GGTGCAACATTATGAACTAAC	1.39708e-163	GACAGTGCAGGTGAGGCAGTG	0	GCCTAGATAGCCTAGATAGAC
46	ATCTCGCCCATAGAAAAGAGA	0	TCCATGGATTCCCCCACCATC	0	AAATGCACAGGAGTACAGTGG	0	GGAGCATCACTGTAGAGGGGG	0	AGAGTCTCCCCAGTGCTCCCC	0	TTGACAGTCACAGGGCCACAA	0	GAGAGGCAGAGAGAGAGGCAG	1.28573e-231	AGACCCCTTCTGACCCCAGCC	0	TCCTGTGGGGCCCACACTCAG	0	GTTCCAGAAGCTGTCAGGTTC	4.98581e-124	GGGGCTCGAGTCTCGAGTCGA	1.63278e-55	CAACTTGTCTTTACAACTCAT	0	TGCCTCCCAAGTGATGGGAGG	0	CAGCTGACTGACTGCCCCTCA	0	TTTTTGTTGTTGTTGTTGTTG	2.92003e-15	CAGAGGATGCAGAGGTGGAGG	0	ATGTATATGTATATGTATATG	0.000279604	AGGGAGAGAGCACCTGTCTGT	0	TGTCTGTGTCCTGGTGTGAGA	0	TCCAGTTCTCAGCACACACAT	0	TGGAGGAGCCTCGTGTGAGAT	0	TGAGCAGTGTGTGTGAGAAGA	0	ACTGGTGTATGTTACTAACCT	1.39708e-163	GATAGTGCAGGTGAGGCAGTG	0	ACAAGAATCACAGTAAGGTGA
47	ATGATTCATTCCCACCAGCCC	0	TGGAAGGCTGGTGGTCACACA	0	AACCGCGGCCAGCCCCAGTAA	0	GGCCATACTCACCCTGCCCAG	0	AGATCCAGCCCCCGTATGCTC	0	TTGGGGTATGGCGTTTTCCAT	0	ACCACACACCACACACCACAC	1.68787e-224	AGCTCTCCTGGGAGGACCTAG	0	TCTAAATATTTCTTATTCATT	0	TAGGTAGGTAGGTAGGTAGGT	6.70081e-97	TTCCCTATGTACCGCAGTCTC	2.14015e-53	CACTAGGGGAGGAGGGTGCTG	0	TGTGCACAGAATAATTACTGT	0	CAGCTTCTTGAATCTGGATAT	0	GTGTGTATGTGTGTGTATGTG	2.54262e-13	CAGGGGTCATGGGGAGAGGGG	0	CCCCCCCCCCCCCCCCCCCCC	0.000279604	AGTGCTAGATTACAGAGACAT	0	AGTGTGTGTGTGTCCTGTGTG	0	TCCATCACTGTACAGTGAGCA	0	TGGCTTGGCTTGGCTTGGCTT	0	TGCGTATTCCTGTGTCCACTG	0	GGCTACTAACTATGTATTCAC	1.39708e-163	GGGATAGTGCAGATGAGGCAG	0	AGAGAAGGAAGCCCATCATGG
48	ATGTGAGCAGGGGGGAGGAGC	0	ACACAGCATGCATGCACAGGA	0	ACAAACACGCACACACACAAA	0	GGGGCATCACTGTAGAGGGAG	0	AGATGGTTGGCTAGCAAATCT	0	TTTATGAGTTTAAGGTAAGAA	0	CAGAGGAGGCAGAGGCAGAGG	1.68787e-224	AGTGTATGTGTTGTGAGTGTG	0	TCTCCCATGAACAAGTCAGTA	0	AAGCTGTCAGGTTCTCTGGCG	6.70081e-97	GCAAGGTAGCCCGGGGCTCGA	3.53574e-52	CACTGGGTCTGCTAAGCCAGG	0	TTGACTTTGATTTTTGGCAGT	0	CCCTTTTCCCTTCCCTTTTCC	0	AGGGAAGGGAAGGGAAGGGAA	9.16807e-13	CCAGCCTGATCCACACCCAGC	0	GTTGGGGAGGAAAGGGTTTAT	0.00127142	ATAGATAGATACAATAGATTA	0	ATAGATGAATGAATGGATGAG	0	TGGCAACTGTTTTATTGCCTG	0	TGTAAGTGGGTGCTGGGATCT	0	TTCCCTTAATCACCTCAAGTC	0	GGGCTACTAACTATGTATTCA	1.39708e-163	GGGATAGTGCAGGTGAGACAG	0	ATAGCCTAGATAGACTAGATA
49	CAAAAGCATCATTTGCTAGAT	0	ACCTGGTAGGCTGTGATCATG	0	ACACGCACACACACAAACACG	0	GGGGGCATCACTGTAGAGGGA	0	AGCAAATCTAGCCAAGATGGA	0	CCCCTCCTCCTCCCCCTCCTC	1.68787e-224	CGGGCGGAAGCACAGAGCCGC	1.68787e-224	ATATTCTCATTATCGAATTCT	0	TGTAATGAATTAGAGGGCAGC	0	ACATGCGCAGATTATTTGTTT	6.70081e-97	CCTCTGCCTCTCTGCCTCTCT	3.53574e-52	CAGACACAGACACACAGACAC	0	TTTGCTGTTGAATTCAGCCAA	0	GCAATAGCAATAGCAATAGCA	0	TACAGGGGAACACCAGGGCCA	7.04339e-11	CCTCCCAGGCAACACATACCC	0	AAACAAAAACAAACAAACAAA	0.00501488	ATAGTCCGCCCAGCTCCACAT	0	CACAGTGAGCAGCACAGTGAG	0	TGGGATTACAGGCAAACACTG	0	TGTGGCGGCAACATACTTGGT	0	TTTTTTCTTTCTTTTAAAGGA	0	ACTGAAAAGGGAGACATAACA	6.70081e-97	GGTGTAGTCGGTGCAGAGGGT	0	CAGGTAGAGGCTATCTGGACA
50	CAATCTTAAAAAGCCCAGGAC	0	AGGCTGTGATCATGGTATACC	0	ACCATGCATTGCTTGAAGCAA	0	TAGATAGATAATAGGTAGGTA	0	AGCCCCTTTTCTGTTGGCCAG	0	AAACTACCCTTGGCACATGCG	1.39708e-163	GCCGCTGAGGCAGCAGCCTGG	1.68787e-224	ATGAACATGGATGAGAGGATT	0	TTCTTGTGACGATTCTCTATA	0	TTTTCTCTCTCTCTTGCTTTT	6.70081e-97	GTCTCAAGTTCCGCGCGATTG	3.53574e-52	CAGGAGGAGGAGCAGGAGGAG	0	GAGGCAGGAGGCAGGAGGCAG	3.96647e-256	GCACACAGTGCACACAGGGCA	0	ACACCGTCAATAAGACAAAAA	2.2917e-10	CCTCTAGAATAGAGTGTATTG	0			ATCATGGTGATACCTTTCCAT	0	CAGTGAGCAGCACAGTGAGCA	0	TGGGCTAACTCCAGTTCTCAG	0	TTCTCAGACGGCCCCCTCACA	0	TCCCTCTTCCTCCTCCTCCTC	8.34653e-238	TCTGCCCCTCTGCCCCTCTGC	6.70081e-97	TAGTCAGTGCAGAGGGTTACT	0	GAAGGAAGCCCATCATGGACA
51	CACCTCCACCCTGCACCCCTC	0	CATGGATTCCCCCATCTGTCT	0	ACTGCGTTGTATTGCATGGCC	0	TCACTGTAGAGGGGGCATCAC	0	AGGCGAAGGCGAAGGCGAAGG	0	ATGCTCACAGCCATCCATTGG	1.39708e-163	TGTGTATGTGTGTGTGAGTGT	1.68787e-224	ATGAGTGTGATGTGTAGTGTA	0	CAGCCCAGCCCAGCCCAGCCC	3.96647e-256	TTGGTTTTTTTCTGTTATTAT	3.21529e-93	CCAGAGGTCTTAGGGTCCCGT	1.15229e-47	CCGGGGCCAGGAAATGGGAGT	0	AGAGAAAAGAGAAAAGAGAAA	3.96647e-256	GCTGTGTGGGGTACTGAGGGG	0	GGCAGGCAGGCAGGCAGGCAG	3.61837e-10	CTAAAACAGTCATAGTAAATC	0			ATCCACACACAAACCAGGCGT	0	CCGGACCCCCGCTCGCTCCGG	0	TGTCTCTCCCTTTCTGTGTAT	0	TTTCCTGTGTTTCTTTCTGCC	0	CGTATTCCTGTGTCCACTGCG	7.10784e-181	GGTAGAAGTCCTTACAGAAAA	1.73779e-77	TAGTGCAGATGAGGCAGTGCA	0	GCTATCTGGACATGACAGGTA
52	CACGTTAGACAGTGTATCCTC	0	CTGGTAGGCTGTGATCATGGT	0	AGCAGAGTGAGTGAGTGTGGA	0	TCTCCTTCTCCTTCTCTCCTT	0	AGGGATCATGTAATGCCAAAA	0	TTTCTCCCAACATCTAGTCCA	1.39708e-163	AGGCAGAGGCAGAGAGGCAGA	7.10784e-181	ATGTACATGTTATGTGTGTTG	0	ATTTTCTTTATCTCAGGTCCT	1.68787e-224	CCAAGATGGCGACCGCTGCTG	3.21529e-93	TTAGGGTCCCGTGGGGAGTCC	1.15229e-47	CCTGGCTCCTGGCTCCTGGCT	0	AAAAGAGAAAAGAGAAAAGAG	8.34653e-238	GGACTGCAGCTGACTGACTGC	0	CCAAAGTGTGGACACTTTGCC	9.79956e-08	CTCCTCCTCCTCCTCCTGCTC	0			CACACACAAACCAGGCATGGT	0	CTCCGGACCCCCGCTCGCTCC	0	TTGACCCCAAAGGATCACTTG	0	AGAAATGCAACCTGTGGTGAT	1.68787e-224	CTTCCTTTCTTTCTTCCTTTC	1.39708e-163	GTGTATGTATATATATATATA	4.08814e-63	TGGGATAGTGCAGATGAGGCA	0	TAGATAGCCTAGATAGCCTAG
53	CACTCTCTTCTCCTCACCTCC	0	GCTGGTGGATCACACAGTGTG	0	AGTAACCGCGGCCAGCCCCAG	0	TCTCCTTCTCTCCTTCTCCTT	0	AGTCTACTGATGAGAGGTTCA	0	CTCTCTTTCTCTCTTTCTCTC	4.98581e-124	GGCAGAGAGAGAGGCAGAGAG	2.09376e-174	ATGTTATGTGTGTTGTGAGTG	0	CTAGGCCCTGTAATGAATGAG	1.68787e-224	TCTTGCTTTTCTCTCTCTCTT	3.21529e-93	GCCTCTCTGCCTCTCTGCCTC	2.81044e-46	CTAACTAGTACAGCCCCCAGA	0	AAGAGAAAAGAGAAAAGAGAA	8.34653e-238	GGAGGACTGCAGCTGACTGAC	0	TGTGGACACTTTGCCCCTTCT	8.09594e-06	CTGAGTGTGTGCCTATAACCC	0			CAGAGAAGGAGAGAGCACCTG	0	GAGTGTCTGTGTCCTGGTGTG	0	TTTTGGGATTTTACTGACTTG	0	AAAAGGAAAAGGAAAAGGAAA	3.65687e-151	TTCCTTCCTTTCTTTCTTCCT	1.39708e-163	AAACCAAATTCACACATTATC	6.72382e-37	TGGGTAGGGTGTAGTCAGTGC	0	AATCACAGTAAGGTGAGGGGG
54	CAGTGTATCCTCCTTCAGGGC	0	GCTGGTGGTCACACAGTGTGT	0	ATGAATGAATGAATGAACAGC	0	TCTCTCCTTCTCCTTCTCTCC	0	ATCCCAGCCACCCATCATGCT	0	AACACATACACACACACACAC	6.70081e-97	AACATAACATAACATAACATA	1.39708e-163	ATTGAAAGTTTGGCTGGGTAT	0	TCTAACTAAGGAGGTGAAAGA	1.68787e-224	CTCAGTGGTAGAGCCCCTGCC	1.73779e-77	GAGCGGAAGGGACTTGTGCCC	9.30573e-45	CTACACCCTGGCTCATCTTTT	0	AGATTTCATTATGGATGGTTG	1.68787e-224	GGCTAGCCTTGTCATACAATA	0	CTTGCTTGCTTGCTTGCTTGC	2.10902e-05	CTGGACCACTGAGCTGCAGGC	0			CAGAGACATAGTCCGCCCAGC	0	GCAGCACAGTGAGCAGCACAG	0	AGAGAGAGGCAGAGAGAGGCA	2.20859e-297	GAAAAGGAAAAGGAAAAGGAA	6.76483e-114	ACTCAAGAAGGTGGACCTCAG	4.08814e-63	AGAACGAAGACCAAAGTGTGG	1.93663e-31	AAATGTTAGAATTCTAAGTTT	0	AGACTAGATAGACTAGATAGC
55	CAGTTAGCTAATCCTACAAAA	0	TGATCATGGTATACCTGGTAG	0	CAAGCACATTTTATTCTGGCT	0	AAGTTGTAAGGACCACAGAAT	0	ATGCCAAAAGATGGTTGGCTA	0	TTTGTTTGTTTGTTTGAGACA	4.08814e-63	AGAGAGGCAGAGAGAGAGAGA	1.39708e-163	CAGAAGCAGAAGCAGAAGCAG	0	TCTGATTGGCTACTCTCTCTC	1.68787e-224	GTTGACTCTGTTTAGAGATTG	1.73779e-77	AGTCGAGCGGAAGGGACTTGT	3.07995e-41	CTATAAGCTAAGTAAATGAAA	0	GAAAAGAGAAAAGAGAAAAGA	7.10784e-181	TAGATATATAGATATATAGAT	0	GACAAAGTTTGGAGCTGAGAC	9.3191e-05	CTTAGTGCACATACAGCAATG	0			CAGGCGTGGTGGAGTCCATTA	0	TCCTGGTGTGAGAGTGTGTGT	0	GAGGCAGAGAGAGGCAGAGAG	9.31402e-288	GTGTGTGTTTGTATGTGTGTG	3.21529e-93	GCACGCACGCACGCACGCACG	1.63278e-55	TTTGGTTTTGGTTTTGGTTTT	2.01752e-24	AATGACATGCCTTCATTACAG	0	AGCCTAGATAGCCTAGATAGA
56	CATAAGCCCTGGTTAAACATC	0	TGCATGCACAGGAAGGCTGGT	0	CAGCCCCAGTAACCGCGGCCA	0	AGCCTCTGTATGAACATGGCC	0	ATGCCTGAGGCTCCTGCCACC	0	AGAGGGGAGAGGGGAGAGGGG	1.63278e-55	GAGAGGCAGAGGCAGAGAGGC	1.39708e-163	CAGACTCACAGTTGAGAAGGA	0	GCCCAGCCCAGCCCAGCCCAG	6.5982e-195	CTAAGCCACAGCAGCAGCGGT	8.16923e-67	TTGCGGGTGTTGGGCAAGACT	3.07995e-41	CTGGATCTGGCTTTCATCTGT	0	AGAAAAGAGAAAAGAGAAAAG	1.39708e-163	TCACTGATGAAGGTGATCACT	0	ATTCTCTCTCTCTCTCTCTCT	0.000139181	GAGGTGGAGGAGGATGGGGAG	0			CATGAACTTACTCGGCTAATA	0	TGGTGTGAGAGTGTGTGTGTG	0	GCAGAGAGAGGCAGAGAGAGG	5.74286e-280	ATAAATCTTTAAAAAAAAAAG	1.73779e-77	ACATGGCAGCTCACAACTGTC	1.16219e-43	TAGAGAGAGAGAGAGAGAGAG	2.9347e-23	ACACAGACACAGCCTACAACA	0	AGGCTATCTGGACATGACAGG
57	CCCATCATCCTCAAACATTAA	0	ACATCCATGGATTCCCTCCAT	0	CATCCCTGCCCTCACTCCTAA	0	ATAGGTAGGTAGATTGATGAT	0	ATTACATATATATATATATAT	0	GAAACCCTAGGAAAGAGATCT	3.53574e-52	TAGTCTGAACAGGTTAGAGGG	1.39708e-163	CAGCTTGCTGAGACCCCTTCT	0	GGCAGGGCAGGGCAGGGCAGG	6.5982e-195	CTCTGTTTAGAGATTGTTCTT	3.08388e-65	GCCCGGGTAGCCTGCTTCCCT	3.07995e-41	CTGGCTCCTGGCTCCTGGCTC	0	TGGAGGCCAGAAGAGGGCATC	6.70081e-97	AATAGGACAGAGGCTAGCCTT	0	TGGTGGGATTGCAAGCTTGTA	0.000363762	GGGAGCAGAGGATGCAGAGGT	0			CCGTCCTGGGGTTGTAGTGGG	0	ACCCCCGCTCGCTCCGGACCC	0	AGAGGCAGAGAGGCAGAGAGA	1.04724e-272	GTGTGTGTGTGTGGTGTGTGT	5.80771e-54	TGCCCCTGCCCCTGCCCCTGC	1.29282e-39	AAAAAAAAAAAAAAAAAAAAT	3.92465e-18	ACAGCAGTGAAGTGTACACGA	0	ATAGCCTAGATAGCCTAGATA
58	CCTCACGTTAGACAGTGTATC	0	ACTGGAAGGCTGGTGGATCAC	0	CATGTGACACAGCCACCCCTG	0	CCAAATACAGCAGTTAAACGA	0	CACCCATCATGCTACTGTATC	0	GCAGAGAGGCAGAGAGGCAGA	1.14166e-45	AGAGAGAGAGGCAGAGAGAGA	1.23589e-159	CAGGAACACAAAGATGTCCTT	0	CCCAGCCCAGCCCAGCCCAGC	7.10784e-181	GGCTTAGGCCGCCTCCCCAGC	4.08814e-63	TAGCCCGGGGCTCGAGTCTCG	1.29282e-39	GACACAGACACAGACACAGCA	0	GTGGTGGTGCATGCCTTTAAT	4.08814e-63	ACACAGGGCACACAGTGCACA	0	TACATATAATAAATAAATAAA	0.00050231	GGTGGAGGAGGATGGGGAGCA	0			CCTGCATCCACACACAAACCA	0	AGCAGCACAGTGAGCAGCACA	0	GCAGAGAGGCAGAGAGAGGCA	3.90772e-268	GTGTGTGTGTGTGCATGTGTG	3.53574e-52	GAGAGGGAGGGAGGGAGGGAG	1.93663e-31	AGGGAAACTCATAGCTCTGAG	2.92003e-15	ACATGCATGCACGTGTATGCA	0	ATCATGGACAAGAATCACAGT
59	CCTCCACCCTGCACCCCTCTC	0	ATGACCCACGAGCATGTCTAT	0	CCATGACCAACATCATGGGAT	0	CCATACTCACCCTGCCCAGGC	0	CCAGCACTTAGAGGTGGGAGG	0	GAAGAGCCTGGACAGATGTTA	2.20628e-45	TCTCTCTCCCTCTCTCTCCCT	9.03224e-129	CAGGCAGTCCTCATATCATGA	0	TTGGCTGCAGCCCATCGGCCG	7.10784e-181	AGTGGTAGAGCCCCTGCCTAG	4.08814e-63	AGGGAGAGAGGGAGAGAGGGA	6.72382e-37	GAGGAGCAGGAGGAGGAGCAG	0	TTAAAGATTTATTTATTATAT	1.93663e-31	ACACATGGATGTCTTATACAC	0	CCCTCCCCTCCCCTCCCCTCC	0.00369654	GTAGGGGAGCAGGACAGAGGG	0			CCTTGGTATCCTAGCTTCCGG	0	AGGGTTCCCCCTCTCTCTGCA	0	AGAGAGGCAGAGAGAGGCAGA	1.26975e-253	TGTGTGTGTGCATGTGTGTGT	4.19314e-50	CCCCTGCCCCTGCCCCTGCCC	1.93663e-31	ATCATGTAGAAGAATGCGAAT	2.92003e-15	ACCCATTGGAAATGTGAGCCA	0	CAGCAACCGGGGCAGCAGAGG
60	CTATCTACCAACTGCTTTCCG	0	CATCTGTCTGTACTCACCAGC	0	CTCAGAGTATCTGTGTCTGAC	0	CCCTGCCCCTGCAGCCTATGC	0	CCAGGGTGGACAGGGTCTGAG	0	CTCTGAGCCCCATTTTTTAAT	1.16219e-43	TTTCCCTTTCCCTTTCCCTTT	4.98581e-124	CCACAAAGACATGGAAGGAAA	0	GAGGAATGGATACAAAAAATG	1.39708e-163	GAGCCCCTGCCTAGAATCCCC	4.08814e-63	CTGCCCACTGAAACTAAGGAG	6.57828e-36	GATATGCACAGCATGACACAC	0	AGAAATACTCAGGTTAGTGCA	1.51942e-28	ACTGACTGCCCCTCAGGGAGG	0	AATTAGGGAAACAACACCCTT	0.00402611	GTGCTGTCCGCCGATGGTTTA	0			CTCTACCCCATGACTAAGCAT	0	CCCCAGCCCCACCCCCAGCCC	0	AGAGAGAGGCAGAGAGGCAGA	6.5982e-195	TGTGTGTGTGTGGTGTGTGTG	3.07995e-41	GACAGCTACAGTGTACTCATA	5.73609e-27	ATTGATTGATTGATTGATTGA	7.57516e-14	ACGATGATGGAGGAGTACTCA	0	CCTAGATAGACTAGATAGACT
61	CTCACGTTAGACAGTGTATCC	0	CCCCATCTGTCTGTAGTCACC	0	CTCCTAACTCATCCCTGCTCA	0	CCTGCCCCTGCAGCCTATGCA	0	CCATCATGCCACTGTATCCCA	0	GATGAAACAAATGGATCTGAC	1.16219e-43	AGAGCAGTCGGCGCTCTTAAC	6.70081e-97	CCACCTCATTAAGGGGGAGCA	0	GTCAGCGCCATCTTGTAACGG	1.39708e-163	GGAAGGTGGCCGGCTGTCCCC	4.08814e-63	GTAGCCTGCTTCCCTATGTAC	1.93663e-31	GCAGGAGCAGGAGGAGGAGCA	0	ATTGGAAATGTAAATGAGGAA	1.17902e-27	AGGCTAGTGTCTAGAAATACT	0	TCTATCAGACCTTCAAAGAAG	0.0174592	GTTACTAATGTTACTTCTCTG	0			CTGCAAGCCTCAGGATGTAGA	0	CCCCGCTCGCTTCGGGTCCCC	0	GAGGCAGAGAGGCAGAGAGAG	8.99596e-170	AGCCGGGCGTGGTGGCGCACG	6.72382e-37	ACACACACTCACACACACACA	2.01752e-24	AAGAAATTCCTCCCGACACAT	1.4299e-12	ACTCTGTCTTCTGGGTGTGGA	0	CTCCACACAGTCCTCCTCCTC
62	CTTCTCCAAAGCAGCCCTGGA	0	CTGTAGTCACCAGCTCTAACA	0	CTGTTGCTTGACATTTGGATA	0	CTGCCCCTGCAGCCTATGCAC	0	CCTGGGTACTTACTTGCCAGC	0	GGAGAGGGGAGAGGGGAGAGG	1.16219e-43	GATTACATTGATGGATTTCCA	6.70081e-97	CCATCCTCTCTGCCTCCCCAT	0	GGAAGGCAGAGCACATGGAGT	4.98581e-124	TCTCACCTGTTCAGACTAATT	1.63278e-55	ACTCACCAGAGGTCTTAGGGT	1.93663e-31	GCAGGAGGAGCAGGAGGAGCA	0	AGGTTAGTGCATAGAAATACT	5.73609e-27	AGGCTCTGGTTGACTCCACTG	0	GAGTTCTATCAGACCTTCAAA	0.0174592	GTTCATCAACTTGGTTAGAAA	0			GAACTGAAGAACACAGCTATC	0	CCCCTCTCTCTGCACACTTAC	0	GCTCAAGAAGAAAGAAGACCA	1.39708e-163	ACCCGACTGCTCTTCCAAAGG	5.73609e-27	CACACTCACACACACACACAC	2.9347e-23	TCTCTTGTATTCTGTTGCTGA	3.57299e-12	ACTGTGCATTGGGTAGGGGTG	0	GACATGACAGGTAGAGGCTAT
63	CTTGAGAGGGTGTTACTTGCG	0	GAAGGCTGGTGGTCACACAGT	0	CTTCCACCTTGTGGTTCCCCG	0	CTTGAAGTTTTTATCATACAA	0	CTAAGCCCACATGCTCGTCAC	0	AGAGAGGCAGAGAGGCAGAGA	9.89908e-43	AGAGGCAGAGGCAGAGAGGCA	1.73779e-77	CCCATCCTCTCTGCCTCCCCA	0	AGGCCTCAACAGATACAAAAA	1.73779e-77	GGCGCACCCTCTCACCTGTTC	2.14015e-53	TAGCCTGCTTCCCTATGTACC	1.93663e-31	GGAGGAGGAGCAGGAGGAGCA	0	ATACTCAGGTTAGTGTCTAGA	2.9347e-23	AGGTGATCACTGATGAAGGTG	0	AAGGGAAGGGAAGGGAAGGGA	0.038794	TATAACCCTAGCACTCAGTGC	0			GAGGGAGAGAGCACCTGTCTG	0	CCGCTCGCTCCTGACCCCCGC	0	AGCACAGCACAGCACAGCACA	9.03224e-129	ACACACACAGACACACAGACA	5.73609e-27	CTGGCTGTCCTGGAGCTCACT	3.78772e-20	ATGTGTGTGTGTGTGTATGTG	3.57299e-12	ACTTGTTTTAGGGAAGTAATA	0	GGCAGGGGCAGCAACCGGGGC
64	CTTTTCCTTGCTGCTTCAAAT	0	GCATGCACAGGAAGGCTGGTG	0	GAGTGTGGATACAGCAGGAGC	0	GAGAGAGGAGAGAGAGAGGAG	0	CTGTCAATTCCGCTAAGTATG	0	GGCAGAGAGGCAGAGAGGCAG	1.40427e-37	GGTGTGTGTGTATGTGTGTGT	1.73779e-77	CCCTCAGCTTGCTGAGACCCC	0	CTCTTCCTCTTCCTCTTCCTC	1.16219e-43	GGACCAAGATGGCGACCGCTG	9.30573e-45	ACACACACACACACACATATG	1.93663e-31	GGCTCCTGGCTCCTGGCTCCT	0	GTGCATAGAAATACTCAGGTT	2.9347e-23	ATAAGACAGAGGCTAGCCTTG	0			TCTGAGTACTAATGTTACTTC	0			GAGTACTTTGGTAGCCTTGCT	0	CGCTCCTGACCCCCGCTCGCT	0	CCCCTTTTATGGCCCTGGCGT	6.70081e-97	GAAAGGAGCTTCAGTTGGGGA	2.9347e-23	GAAAGGGTTTATTCAGCTTAC	1.63476e-17	ACTGCTCTTCCGAAGGTCCTG	1.22593e-11	AGCCTTAGTGGAGTGGTGAGC	0	TCTGGACATGACAGGTAGAGG
65	CTTTTCTTCTCTTTTCTTCTC	0	GGAAGGCTGGTGGATCACACA	0	GCAGGAGCAGAGTGAGTGAGT	0	GAGGGAGAGGGAGAGAGAGGA	0	CTTAGTCTCTGTCAGCCATGG	0	AGGCAGAGAGGCAGAGAGGCA	6.72382e-37	TCCGGACCAGAGGACAGGTGT	1.73779e-77	CCCTTCTGACCCCAGCCCTGC	0	TCCTCTTCCTCTTCCTCTTCC	3.07995e-41	GTCTACTTCCCTTTTTAGGTC	1.16219e-43	TGTGGACCCTTGCGGGTGTTG	1.93663e-31	GGGTGTGTGAGGCCTGGGTGT	0	CAGGTTAGTGCATAGAAATAC	8.81745e-23	ATACTCAGGTTAGTGCCTAGA	0			TCTGTGGGTGATGGGAAGAAG	0			GCAGGCTACCCGGGCCTGAAC	0	CTGTGTCCTGGTGTGAGAGTG	0	CAAAATAGAAACAGAAGGTAC	1.73779e-77	AGCTGTGAATGGAAGTCCAAG	3.78772e-20	CACTTCCTCCAACAAGGCCAC	1.63476e-17	CCCATACCTAAACATGATAAA	7.04339e-11	AGGAAGGATGGAAGGAAGGAA	0	AAGAATCACAGTAAGGTGAGG
66	GACTTATTAAAGGTGCAAAGA	0	GGATCACACAGTGTGTGTACA	0	GCAGTACCTGGAACAGACACG	0	GAGGGGGCATCACTGTAGAGG	0	GAGGCTCGTCAGTCTGAGTCC	0	TTCTTCAACGAATTAGAAGGA	1.93663e-31	GACTTCCAACCCAAAGTCATC	1.63278e-55	CCTGCCTGTGCCTCTGTGTTC	0	CTGTGTCTGTGTCTGTGTCTG	3.19563e-35	TCTAATTGCTCTGGCTAGGAC	1.16219e-43	GGTCTTAGGGTCCCGTGGGGA	1.93663e-31	GGTTCTGCTGGCCTAGAAGTT	0	TGCTGGGATTAAAGGCATGCA	1.63476e-17	ATATTACATGTTCTTAACCAC	0			TGTGTGTGTGTGTATGTGAGA	0			GCATCCACACACAAACCAGGC	0	CTGTGTGTATGTGTCCTGGTG	0	CAGCACAGCACAGCACAGCAC	4.08814e-63	TGTGTGTGTGTGTGGTGTGTG	3.19524e-19	CCTGCCCCTGCCCCTGCCCCT	1.63476e-17	CAAACCTAAAAGAAGACAGCC	3.61837e-10	AGTCGGTGCAGAGGGTTACTG	0	AGACTAGATAGCCTAGATAGC
67	GATGCCAGAATATGAAAAAAA	0	GGATTCCCCCACCATCTGTCT	0	GCAGTGTCATATATTAATAAT	0	GCAGCATGACCCAAGCTAGAG	0	GGGCCACCTGGACTGGGGGTC	0	GGATTCTAGGCAGGGGCTCTA	1.93663e-31	TCCAAGACTTTTATCATGAAT	3.53574e-52	CTCCCCATCCTCTCTGCCTCC	0	TCTTTTTTCCACTGGATGGTT	1.93663e-31	GTTTGTTGAGGGATTACCTTC	1.16219e-43	CGAGCGGAAGGGACTTGTGCC	5.73609e-27	GTCTTTACCCAGCTTTTTATA	0	ATACTCAGGTTAGTGCATAGA	1.63476e-17	ATGGATGTCTTATACACAGGT	0			TTAAAGAGTTAAATTAATTGT	0			GCCTGGTTTCCGAGAAGGGAG	0	GAGTGTGTGTGTGTCCTGTGT	0	CTTTTAGTATTCTATCTTTAT	4.08814e-63	CAACCTGACCATGTTTTGGGG	1.63476e-17	TTTTGCTGAAAGGACCCTGAT	2.92003e-15	CTCTAACTAAGGAAGTGAAAG	3.61837e-10	AGTGCAGATGAGGCAGTGCAG	0	AGAGGCTATCTGGACATGACA
68	GATGTGAGCAGGGGGGAGGAG	0	GTGGATCACACAGTGTGTGTA	0	GCATGGATATCTCCCAGACAG	0	GCATACGCTCAGTTGGTGTGC	0	GGTCCCAGCTCTGAAAGCATT	0	GAGGCAGAGAGGCAGAGAGGC	5.09735e-29	GAGGCATTTCCTCAAGGGAGG	3.53574e-52	CTGGGCTTGTTATTTGAGACC	0	CTTCCTCTTCCTCTTCCTCTT	1.93663e-31	TAGAGCCCCTGCCTAGAATCC	1.16219e-43	GCAGCATCCAGGCAGGCATGG	5.73609e-27	GTGCCATGTGTATGTGCCATG	0	ATGGTGTCTCTTCACAGCAAT	2.92003e-15	CACAGGTAACACATGGATGTC	0			TTCATTTTTAAGTGTGTGTGT	0			GGAGTCCTTTGGTAGCCTGGT	0	TCTGTGTCCTGGTGTGAGAGT	0	GTAAGGCAAAAGACACTGTCA	3.53574e-52	TGTGTGCATGTGTGTGTGTGT	2.92003e-15	CCCTGCCCCTGCCCCTGCCCC	2.92003e-15	CTGACTGCTCTTCCAAAGGTC	3.61837e-10	AGTTCTGTAGAAGTAGCACAG	0	AGCCCATCATGGACAAGAATC
69	GCAAGATTCGGGCATGCCTGA	0	TACTCACCAGCTCTAACATCC	0	GCCAGCCCCAGTAACCGCGGC	0	GGCATCACTGTAGAGGGAGCA	0	GTAACAGGTTACTGTCAATTC	0	CAGAGAGGCAGAGAGGCAGAG	3.6928e-28	GCAGAGGCAGAGAGGCAGAGG	3.53574e-52	CTTTATAAATCAGAAGCATTT	0	TATGTAGCAGAAGATGGCCTA	1.93663e-31	CTCACCTGTTCAGACTAATTT	1.87943e-38	CCTCTCTGCCTCTCTGCCTCT	2.01752e-24	GTGTGAGGCCTGGGTGTGTGA	0	AATACTCAGGTTAGTGCATAG	2.92003e-15	CACTGATGAAGGTGATCACTG	0			GGCTGGGGCTGGGGCTGGGGC	1.68787e-224			GGCCAGTAACTGGGAAACCCA	0	TGATGTGATGTGATGTGATGT	0	ACAGCACAGCACAGCACAGCA	9.30573e-45	TTTTTTTTTTTTTTTTTTAAT	2.92003e-15	GCTCAGCCTGCTCTCTTATAG	2.54262e-13	AAGTAAATGGAGAGAAGCTGG	7.0815e-09	ATCTCTGCCTGCAGTACAGAG	0	ATGACAGGTAGAGGCTATCTG
70	GCACTCAGGAGAACAGAAACA	0	TGGTATACCTGGTAGGCTGTG	0	GCTCACAGTCCTTTGTTGTAG	0	TATGAACAGTGAGTATATACA	0	GTATCCCAGCCACCCATCATG	0	AGAGGCAGAGAGGCAGAGAGG	1.75884e-25	TCTGGATGGCCTTTCCTTCAG	6.72382e-37	GAAGGAGACATGGAAGCTGCC	0	ATATACATATACATATACATA	1.51942e-28	CGCCGAACTTAGGAAATTAGT	6.72382e-37	AGATATAGATATAGATATAGA	2.9347e-23	GTTCCACTTCCTAGCCAGAGC	0	GCGTGCGTGCGTGCGTGCGTG	2.54262e-13	CATTTGCAAGTGGCTATTAAT	0			CTGGGGCTGGGGCTGGGGCTG	1.68654e-206			GGCTACCCGGGCCTGAACTGG	0	TGTATGATGTGCATGTGAGTG	0	TCTTTCACTTCCTTCGTTAGA	6.72382e-37	GTGTGGTGTGTGTGTGTGTGT	1.01713e-09	TTTCTTTCTTCCTTCCTTCCT	1.4299e-12	CCTAGGAAAGAAATCTGGAAC	7.0815e-09	ATGCCTTCATTACAGTGTACC	0	CAGAGGCAGGGGCAGCAACCG
71	GCCATGCACATAGGCACCATC	0	TGTACACTGGAAGGCTGGTGG	0	GGAGCTCTTAGGGATCCAGGT	0	TCAGTAGGTGTGCAGAAGACA	0	GTCACTGTGCCCTCCCACAGA	0	GAGAGGCAGAGAGGCAGAGAG	1.30026e-23	AGACAGAGAGAGACAGAGAGA	3.78772e-20	GAATGTCAATGAGTGTGATGT	0	CATATACATATACATATACAT	3.6928e-28	GTTCAGACTAATTTCCTAAGT	6.72382e-37	CCGCGCGATTGGATTGGGGCA	2.9347e-23	TAGGATCCTGTTCACACTGAG	0	TACTCAGGTTAGTGTCTAGAA	7.04339e-11	CCAATCAAATCAATCTGCCAG	0			AGACAAGACAAGACAAGACAA	7.10784e-181			GGCTTCCGGGAAGGGGATCCC	0	TGTGAGTGTGTATGATGTGCA	0	CTATTCAAAGAATCAACCAAA	1.93663e-31	GTGTGTGTGTGTGTGGTGTGT	7.0815e-09	TTCCTTCCTTCCTTTCTTTCT	5.35911e-10	CTGTCTCTCTGTCTCTCTGTC	7.0815e-09	ATTATTACTATTACTTATTAA	0	CAGCAGAGGCAGGGGCAGCAA
72	GGCTAAGCCCCAACCCTCAAT	0	AAGGCTGGTGGTCACACAGCA	0	GGCCAGCCCCAGTAACCGCGG	0	TCATCACAAGTAAAGCTCTAA	0	GTGTGATGAGGGGAGGAGTGT	0	TCATGTAGAAGAATGCGAATC	3.78772e-20	CTGTTCAGACTAATTTCCTAA	1.63476e-17	GAGTGTGGGTGTGTCTGTGAT	0	TAACCCAATCACAAAAGAACT	5.73609e-27	GAGGTTCTTTTATTGTTGAGA	6.72382e-37	CCCCAGATCAGGCCCGGGTAG	2.9347e-23	TCTGTATCTGTATCTGTATCT	0	GGCATATAAAGTTTGCGTGTC	3.61837e-10	CCGGCTCACTGACCTGCTGGT	0			GTGTGTGTGTATGTGAGAGAG	1.39708e-163			GGGAGATGGTGAGACATGCAT	0	TGTGCATGTGAGTGTGTATGA	0	AAATGTAAACGAGGAAAATAC	5.73609e-27	AACTCAAGCAGGTCAGGAAGC	1.12225e-08	TGTGTGTATGTGTGTGTGTAT	7.0815e-09	AGAGAGGGAGGGAGGGAGGGA	1.12225e-08	CATGCATGCACGTGTATGCAC	0	CAGTAAGGTGAGGGGGAGAGA
73	GGGGTCAGGTGCCTCAGATCA	0	ACACAGTGTGTGTACACTGGA	0	GGTTCAAGCCCAAGATGGGCA	0	TGCTTTCTGGCTCCTGGGACT	0	GTTTAATCTTTCCCCCTACAG	0	TTGGGGCTGGCTTACAGGTTC	2.92003e-15	AAGGCAAGCCTATCAGAATTA	2.92003e-15	GATAGGTGCCTTGTGTGTGAA	0	CTTCAGAGACTTGAAGTTCTT	2.9347e-23	CCTCTCACCTGTTCAGACTAA	6.57828e-36	TCAGGCCCGGGTAGCCTGCTT	2.9347e-23	TCTTCATCTTGGTTAACGTGG	0	TACTCAGGTTAGTGCATAGAA	3.61837e-10	CCGGCTCTCTTATTTCAGGCT	0			AAGACAAGACAAGACAAGACA	4.98581e-124			GTTGGGGTGATATGGAGGAGT	0	TTCCCCCTCTCTCTGCACACT	0	CCAAGGAGCTAAAGGGGTCTG	5.73609e-27	TTTTTTTTTTTTTTAAAGATT	1.12225e-08	TTTTGTTTTTTGAGACAGGGT	7.0815e-09	GCAAAGCTTCTGTAAGGCAAA	9.79956e-08	CCTACAAAATGACTCAGCAAA	0	CATGGACAAGAATCACAGTAA
74	GGTGGAGGAACCTCATGTTCC	0	AGGCTGGTGGTCACACAGTGT	0	GTACTTGTGGGCGGGTTAACA	0	TTTTCAGGATCCCAACTGCAT	0	TAATGCCAAAAGATGGTTGGC	0	TGTAATGGGATCTGATGCCCT	2.92003e-15	TCTGAAGTCCACCTTCTTGAG	2.92003e-15	GCCTCCCCATCCTCTCTGCCT	0	CTCTCTGCCTCTCTGCCTCTC	1.2282e-21	CATCATCATGAGATATGCTTT	6.57828e-36	ACCAGAGGTCTTAGGGTCCCG	1.2282e-21	TGCACTAGGGGAGGAGGGTGC	0	AGCATTTGGAAGCTGATTATG	7.0815e-09	CCTCAGGGAGGACTGCAGCTG	0			CGACTGCTCTTCCGAAGGTCT	4.98581e-124			TAGATTACAGAGACATAGTCC	0	AAAGGGTTCCTCCCCTCTCTG	0	TATATCTATATCTATATCTAT	1.09537e-23	GATAGCATTGGAAATGTAATT	1.0102e-06	AGACAGCTACAGTGTACTCAT	9.79956e-08	TAAATGAAGAAAATACCTAAT	9.79956e-08	CTAAGTTCAAGGCCCCTCGTT	0	CATGTATGTGTATGCAGATAC
75	GTTGTGACTGTCACTGTCACA	0	ATCTGTCTGTAGTCACCAGCT	0	GTATGGCAGTCCATGCCTTTA	0	AAAAAAAGAAGAACCTGGATT	0	TAGGAACGGCAGATAAGGCCA	0	TCAGAACAACAAATGCACTAA	1.26219e-13	TTTATTTAGTGCATTTGTTGT	2.92003e-15	GGAAGTGCCCAGCCTTTGAAA	0	GTGTGCGTGTGCGTGTGCGTG	1.2282e-21	TTTTGGAGGCACTCAGAGCTA	1.93663e-31	CACTCACCAGAGGTCTTAGGG	1.2282e-21	TGTGTGAGGCCTGGGTGTGTG	0	GGTTAGTGTCTAGAAATACTC	7.0815e-09	CCTCCATCCCCCAGGCCCTCG	0			CATCTATGGTTCCAGATTTCT	4.98581e-124			TAGGGGGAGTTGGGGTGATAT	0	AAGATTGGATGTTTTGGATAA	0	CACAGCACAGCACAGCACAGC	2.9347e-23	GCGCATGCCTTTAATCCCAGC	1.0102e-06	CTGCCCCTGCCCCTGCCCCTG	9.79956e-08	GATTGATTGATTGATTGATTG	9.79956e-08	CTCACCTCCCCTCTCTGAGCC	0	CCCATCATGGACAAGAATCAC
76	GTTTGTGTGTGTAGGGGTGTG	0	CACACAGCATGCATGCACAGG	0	GTGAGTGAGTGTGGATACAGC	0	AAAAGACAAACGTTTCCCATC	0	TCACACTGAGTCTACTGATGA	0	AAAGTATTCCACGACAAAACC	1.26219e-13	TTCAGACTAATTTCCTAAGTT	2.54262e-13	GGAAGTTGAAGGCCTGGGGAA	0	TCTCTGCCTCTCTGCCTCTCT	3.78772e-20	CTTTGAGTTTTCTTTATTGTG	1.93663e-31	GCCCCAGATCAGGCCCGGGTA	1.2282e-21	GGAGGAGCAGGAGGAGGAGCA	6.73859e-283	TAGAAATACTCAGGTTAGTGC	7.0815e-09	CCTGCTTGGCCATGACCCCCT	0			TGTATTCTGTTGCTGATGCTG	6.76483e-114			TCCACACACAAACCAGGCGTG	0	ACTCCCGCTCGCTCCTGACCC	0	AGGTATTTTCCTCATTTACAT	1.2282e-21	CATGAAACTCAAGAAGAATGA	8.09594e-06	TGTCTGTGTCTGTGTCTGTGT	9.79956e-08	TCCAACAAAGATAGAGAACTT	9.79956e-08	GAAGGACTCACAGGCAGAGAG	0	CCTCCACACAGTCCTCCTCCT
77	GTTTTACAATTGAGAGAGAGG	0	CACAGGAAGGCTGGTGGTCAC	0	GTGTGGATACAGCAGGAGCAG	0	AACATGGCCACAGTTTAGCCT	0	TCAGTCCTTTGTGCTACGGTT	0	CCCGACACATAATAATCAGAA	1.01713e-09	CTTTATTGTGTCTACTTCCCT	7.0815e-09	GGAATGTCAATGAGTGTGATG	0	CTATCTATCTATCTATCATCT	3.92465e-18	TGATGCTCAAATCTATGGTTC	1.93663e-31	CTCACCAGAGGTCTTAGGGTC	1.46416e-20	ATATATACATATATACATATA	1.32417e-276	TCTAGAAATACTCAGGTTAGT	9.79956e-08	CCTTGTCATACAATAAGACAG	0			GCCATCTTGTAACGGCGAATG	6.70081e-97			TCCGAGAAGGGAGTCCTGTGG	0	AGAGTGTGTGTGTGTCCTGTG	0	ATTCGCATTCTTCTACATGAT	1.63476e-17	GTTGGTTGGTTGGTTGGTTGG	2.10902e-05	CGGATGGTTGTGAGCCACCAT	4.34698e-07	TTCTTTGAGAAAATCAACAAG	4.15075e-06	GACAATGGATTCTAAATTACA	0	CCTGTATTAGTGTGGGTGTCT
78	TAGTGGTGGTGGTGGTGATGA	0	CCATGGATTCCCCCATCTGTC	0	TAACCGCGGCCAGCCCCAGTA	0	AAGAGAGACCCTCACTTGAGG	0	TCGTGGTGCTGTGTAGAATTC	0	CTCAACAAACCTAAAAGAAGA	7.0815e-09	CTCCTCCTCTTCCTCCTCCTC	1.12225e-08	GTGATAGCTGCAGACTCACAG	0	TTCTTTCTCAGCCTGTTTATC	1.63476e-17	AGCTCCCTTGTCAAAGATCAA	1.93663e-31	GGGTAGCCTGCTTCCCTATGT	1.36735e-18	CATATATACATATATACATAT	3.90772e-268	TAGTGTCTAGAAATACTCAGG	4.15075e-06	CTAGGGATGTTCACACTAGGA	0			ACCTGAAGTCTCAATTCCCGA	6.70081e-97			TCCGGGGAGGGGGGGCTGTCT	0	ATGAATGGATGAGTGTGTGTA	0	TTGGAACATCTTCTGGATATA	4.10423e-17	CTGACTTCCTTTGGTGATGAA	5.22489e-05	TCAGCCTGCTCTCTTATAGAA	6.97574e-07	CCACTCCCACTTCTTGGCCCT	8.09594e-06	GAGCTCATAAGACCCCACTCC	0	CCTTTCTTTCCTTTCTTTCCT
79	TATACAGGACAGAGGTCAACC	0	CCCCCATCTGTCTGTAGTCAC	0	TACAAAATAAATAAGTAAATG	0	AAGCCAGAGGCCCTAAGCCTA	0	TGCTGGATGCTGGATGCTGGA	0	AGGCAGATTTCTGAGTTTGAG	9.79956e-08	TCCTCCTCTTCCTCCTCCTCC	1.55035e-08	GTGGGTGTGTCTGTGATGTAC	0	CTGCCTCTCTGCCTCTCTGCC	4.10423e-17	TTCTCTGGCGCACCCTCTCAC	1.93663e-31	CCACTCACCAGAGGTCTTAGG	1.63476e-17	ACAGACACAGACACACAGACA	4.97286e-248	AGTGTCTAGAAATACTCAGGT	5.22489e-05	CTGATGAAGGTGATCACTGAT	0			GCAGCCTGCCCTCCGCGGAGT	1.73779e-77			TGGAGTCCATTATAACCTGAG	0	ATGTGAGTGTGTATGATGTGC	0	CAGAAGATGGCCTAGTTGGCC	2.92003e-15	TCAGACACTCCAGAAGAGGGC	9.3191e-05	AGGAAGGAAGAAAGAAAGAAA	8.09594e-06	AAGAAGCCTACAGAACTCCAA	2.10902e-05	GCACCTGCTATGGACAGTCAC	0	CTTTCTTTCCTTTCTTTCCTT
80	TCAGGGCAGTATTTTTACTTT	0	CTCACCAGCTCTAACATCCAT	0	TACACATACACCTACATACCT	0	AAGGCTGGCCCAGAGATGAAC	0	TGTAATGCCAAAAGATGGTTG	0	CTATCAGAATTACACCAGACT	9.79956e-08	AGGTATTTTATATTATTTGTG	6.97574e-07	GTGTCTGTGATGTACATGTTA	0	ACTCCCCACGGGACCCTAAGA	4.10423e-17	TTGGGTCTTGTTTGTGTAGCC	1.93663e-31	AAGGGACTTGTGCCCCAGATC	2.92003e-15	GAGCAGGAGGAGGAGCAGGAG	4.97286e-248	TAGTGCATAGAAATACTCAGG	5.22489e-05	CTGGGTCCTAGAACCCTGCGA	0			TCCAGGCAGGCATGGTGCAGG	4.08814e-63			TGGTATCCTAGCTTCCGGGGA	0	CAAAGGGTTCCCCTTCTCTCT	0	TGAATTTGGTTTTGTCGTGGA	2.54262e-13	GAGTTCCAGGACAGCCAGGAC	0.000279604	TCAAGCAGGTCAGGAAGCAGG	8.09594e-06	GAACTCCAAATAGACTGGACC	0.00127142	GCAGGTGAGACAGTGCAGGTG	0	GCCACTTGCATTGTTGTGGAT
81	TCCTCACCTCCACCCTGCACC	0	CTGTACTCACCAGCTCTAACA	0	TACATCATTTCATCCTAGGGC	0	AATACTTTCACTGTAGAAGCC	0	TGTCAATTCCGCTAAGTATGA	0	CACACACACACACCACACACA	9.79956e-08	GTGTGTGTGTGTGTGAGTGTG	1.0102e-06	GTGTGTCTGTGATGTACATGT	0	TGCCTCTCTGCCTCTCTGCCT	5.81098e-17	GTACCATGAGGTGCTGAGAAG	1.93663e-31	ATATAGATATAGATATAGATA	2.92003e-15	ATACATATATACATATATACA	2.33731e-229	ATAGAAATACTCAGGTTAGTG	9.3191e-05	CTTCCCTTTTCCCTTCCCTTT	0			ACATGGCAGCATCCAGGCAGG	1.16219e-43			TGGTGGCAGAGACAGGAACAT	0	CAAAGGGTTCCTCCTCTCTCT	0	GAAGAGGGCATCAGATCCCAT	1.77157e-10	TTTTTTTTTTTTTAAAGATTT	0.000363762	AAAGGCGTGCGCCACCACGCC	9.3191e-05	GGATTAAAGGTGTGTGCCACC	0.00127142	GGCCTCAGCTCTGAGAGAGGA	0	GCCCATCATGGACAAGAATCA
82	TCTCCTCACCTCCACCCTGCA	0	GCACAGGAAGGCTGGTGGTCA	0	TAGGACTTCAAGTACAATTTT	0	AATCTAGCATTCTGTCGCACA	0	TGTCTGGCAGGGCCTTTCTAT	0	CCTCCCTCCCTCCCTTCCTTC	1.0102e-06	TCTTGGAGGATTTTACCTTTG	1.0102e-06	TACACACCGTCTGTGTTTAAG	0	TGTGTCTGTGTCTGTGTCTGT	1.2549e-16	CCCCCCCACACACACACACAC	5.73609e-27	CTAGCAAGATTTTATCGAAAG	1.26219e-13	AGCAGGAGGAGGAGCAGGAGG	1.68787e-224	TCTGTCTGTCTGTCTGTCTCT	0.000279604	CTTTTCCCTTCCCTTTTCCCT	0			AAGTACACTGTAGCTGTCCTC	6.72382e-37			TGTCTGTGCACACCTGCCCTC	0	CCTGGTGTGAGTGTCTGTGTC	0	TTGCTATCCTAGGTTTTTTGT	2.2917e-10	ACCCACCCACTCCCACTTCTT	0.00127142	AGGCAGAGGCAGAGGCAGAGG	0.000243302	CTGGGATTAAAGGCGTGTGCC	0.00343417	GGTGAGGCAGTGCAGGTGGGA	0	GGCTATCTGGACATGACAGGT
83	TCTCTCTCTCAATCTCTCTCT	0	GGCTGGTGGTCACACAGTGTG	0	TATGTAACAGTGGTGTTTTCA	0	AATTATACCAATTTTCAAGAA	0	TGTGGCTATACAACAGAATTT	0	ACACACACACACCACACACAC	1.0102e-06	AATTACCATAGATGGAGAAAC	1.0102e-06	TATACTGTATAATCTAGACTA	0	CCCAAAGTTATCAAAAAAGAC	2.92003e-15	CTGAACAGGTGAGAGGGTGCG	5.73609e-27	TGGGCAAGACTCTGCTGGCAA	1.26219e-13	AGGAGCAGGAGGAGGAGCAGG	1.68787e-224	GGTCCAGAGTTCAAATCCCAG	0.000279604	GAAATCAAATGATTTCAATAT	0			TAGATATAGATATAGATATAG	6.57828e-36			TGTGGTAGCCCTGTTTCCGGG	0	CTCCGGACTCCCGCTCGCTCC	0	TGTCTACTTCCCTTTTTAGGT	3.61837e-10	TGGATGCTGATTATGGGGTGG	0.00501488	TGAAATGTAAATGAAGAAAAT	0.000279604	ACCCACCCACCCCCACTCCCC	0.0116692	GGTTCATTTTACTATATATTC	0	GGTGAGGGGGAGAGAGAGAGA
84	TCTCTTCTCCTCACCTCCACC	0	GGCTGTGATCATGGTATACCT	0	TATGTACTTCACCAAAGTGTG	0	ACAACTCTTCTAACTGTACTG	0	TTCTGATTTGGTTTTAGGTCC	0	AAACAGGTGATGGAAATGAAC	4.15075e-06	TTGTCTTATTGACGGTGTCTT	5.22489e-05	TATCTGTGAGTGGGAATGTCA	0	TGTCTGTGTCTGTGTCTGTGT	1.26219e-13	TCCCTCCTTGTCTTTTTTGAT	5.62415e-26	GGTAGCCTGCTTCCCTATGTA	2.54262e-13	ATATACATATATACATATATA	2.37109e-167	CTTCTTTCTTTCTTTCTTTCT	0.00127142	GCTCAGTGGTAGAACACTTAA	0			TTTTTTTTTGTTTGTTTGTTT	1.93663e-31			TTGGTGCCATTCTCCTCTGTC	0	CTCCTCTCTCTGCACACTTAC	0	TATTAGGTATTTTCCTCATTT	7.0815e-09	ACACACGCACACACACACACA	0.0116692	GTGTTCCCCTGTACTGGGGCA	0.000279604	TTAATGAAAATGAAGCCACAA	0.0116692	GTAGTCTTCAATGGTAAGATC	0	GTAAGGTGAGGGGGAGAGAGA
85	TGACTTAGGAAAGCTGAGATT	0	GGTATACCTGGTAGGCTGTGA	0	TCTCTTCATTGTTTACACAAG	0	ACATAGATCCATACACCAGAA	0	TTTATTTGGCGTGCACAGGGA	0	CAGAAGAGCCTGGACAGATGT	2.10902e-05	TCTCTTCCATCTCTTGTATTC	5.22489e-05	TCACAGTTGAGAAGGAGACAT	0	AATAAAACCTACTTGGTCAGG	2.54262e-13	AGCTTTTAGATGTGTTGTCAA	5.62415e-26	ACTTGTGCCCCAGATCAGGCC	2.54262e-13	TATATACATATATACATATAT	2.37109e-167	AAATACTCAGGTTAGTGTCTA	0.00127142	GCTCCTTAATAAGGGGATTTG	0			ACTCCCTCTTCTGGAGTGTCT	5.73609e-27			TTTGAAGGAAAGGCCTAATAG	0	GGACCCCCGCTCGCTCCGGAC	0	TCTATTTCTTTAGGGGATATG	7.0815e-09	CATGGTGGCTCACAACCATCC	0.0312343	ACCAAACCAAACCAAACCAAA	0.00055852	TCAGGTGCAGAAGATTCCATA	0.0174592	GTCAGTGCAGAGGGTTACTGT	0	GTCCTCCTCCTCCACACAGTC
86	TGGCTAGACAGTCTAATGGTA	0	GTACACTGGAAGGCTGGTGGT	0	TGAGTGTGGATACAGCAGGAG	0	ACATGACTAATATAAGTTATT	0	CTCATACACACACACACACAC	1.68787e-224	TGAATGAATGAATGAATGAAT	4.05174e-05	ATTGACGGTGTCTTTTGCCTT	5.22489e-05	TCCGTAACGTGTTTAAAGCAG	0	CTTTGCAATTTTATGAGGTCC	2.54262e-13	AGGGGATATGGGACTGTTTAG	2.01752e-24	TATATATTGGATATTAGTCCC	3.61837e-10	GGAAGGGGAAGGGGAAGGGGA	1.39708e-163	TTTATTTACATTTCAAATGTT	0.0116692	GGATGTCTTATACACAGGTAA	0			CTCGGCCGATGGGCTGCAGCC	2.92003e-15			TTTGGATTGTTATATTCCACT	0	GGGTTCCTCCCCTCTCTGCAC	0	TCTTCCATCTCTTGTATTCTG	1.0102e-06	AGAAACCCTGTCTTGAAAAAC	0.0312343	TGGGTAGGGGAGTGGGGGTGG	0.00127142	AAATTAAAGACTTTTTAGAGT	0.0465758	GTGCAGAGGGTTACTGCGCAT	0	GTGTGTATACATGTATGTGTA
87	TGGGCATGCCTTCCCTGGTAT	0	GTCTGTACTCACCAGCTCTAA	0	TGCATATTTGCACAGAACAAG	0	ACTGACAAGACAGAGTATGAA	0	ACCAACCAACCAACCAACAAA	4.98581e-124	TCCAGGGATCCACCCCATAAT	6.50651e-05	GAAAGGACCCTGATATAGCTG	5.22489e-05	TGAGAAGGGATGTGACTTACT	0	TGTGCCCATATCTTCAAGGCT	3.57299e-12	GGGGGGTACTGGTTAGTTCAT	2.9347e-23	AGAAGAACTATTCAAAGAATT	3.61837e-10	GCAGGAGGAGGAGGAGGAGGA	1.39708e-163	ATTTTCTTCATTTACATTTCA	0.0312343	GGCTAGTGTCTAGAAATACTC	0			CTACTACTACTACTACTACTA	3.78249e-14			TTTTCTTTTAGTAACTAGTGA	0	GTCCTGTGTGTATGTGTCCTG	0	TTCTTTCTTTCTTCCTTCCTT	8.09594e-06			AAGGCCAGCCTGGTCTACAAA	0.00127142			GTGTAAGAAATGACATGCCTT	0	TAAAGTCTTTAATTTCTTTCT
88	TTGGCCATTCATTTATGCAGA	0	GTGATCATGGTATACCTGGTA	0	TGTACATAACTTATTTCAAAT	0	AGACTGTGACAACTCACACGC	0	TTCTATTCTATTCTATTCTAT	3.53574e-52	CAGAAAGATCCAACAAAGATA	0.000279604	TCAGGACCTTTGGAAGAGCAG	0.00127142	TGAGGGCCTCCTTTAGGAAGT	0	AAACAGGCCTCAACAGATACA	1.22593e-11	GCATAGATATTCAGAATTGAG	2.9347e-23	CTTGCGGGTGTTGGGCAAGAC	3.61837e-10	TGGTGCACACTCTCACCTGTG	1.39708e-163			GGGAACAGAGCTGCAATGAAC	0			GGAGCTGAAGGGGTCTGCAAC	2.54262e-13			GTCCTGTGGTAGCCTGGCTTC	3.90772e-268	GTGAGAGTGTGTGTGTGTCCT	0	GTATTTTCCTCATTTACATTT	2.10902e-05			GATATGGCAGTCTCTAGATGG	0.020672			GTGTACCCTGTGTAAGAAATG	0	TACTCTTTCTAGATCAGCTGT
89	TTTGCTTCTTTCCAGCGGAGA	0	GTGTGTGTACACTGGAAGGCT	0	TGTATCTATGTATCTATGTAT	0	AGAGAAAGAGAAAAGGAAAGT	0	CTTCTTCTTCTTCTTCTTCCT	1.16219e-43	GGACAGATGTTATACAGACAC	0.000363762	TGAACTCAGGACCTTTGGAAG	0.00343417	TGATCCTGGACAGAAAATCTT	0	TAATTTCTTTCTTCAGAGACT	3.61837e-10	CTCTCACCTGTTCAGACTAAT	1.2282e-21	ACCAATTTCTCTTATGAATAT	3.61837e-10	CTTTCTTTCTCTTTCTTTCTT	6.71421e-157			GTGATGTGTGTGCTTGTGTGT	0			TCCTTTCTTCCTTTCTTCCTT	1.22593e-11			CCTAGCTTCCGGGAAGGGAGT	3.96647e-256	GTGCATGTGAGTGTGTATGAT	0	TTCCTCATTTACATTTCCAAT	5.22489e-05							GTGTAGTCAGTGCAGAGGGTT	0	TTCCTTTCTTTCCTTTCTTTC
90	TTTTAATTGTAATTAAAGTAA	0	TCTAACATCCATGGATTCCCT	0	TTTACTTTCTTGTTGGCTCTT	0	AGAGATGGCATTTTCGTATGT	0	TTTGTTTTGTTTTTGTTTTTG	6.57828e-36	ACACACACACACACACACAGG	0.00127142	TCCTCCTCCTCTTCCTCCTCC	0.00501488	TGCAGACTCACAGTTGAGAAG	0	CTAAGAGGGAAACTCATAGCT	3.61837e-10	TGCTATCCCAAAGGTCCCCCA	1.2282e-21	CTGCCTCTCTGCCTCTCTGCC	3.70351e-07	GAAGGGGAAGGGGAAGGGGAA	7.83894e-142			GTGCATGCGTGTCTGTGTGTG	0			TCCCTCTTCTGGAGTGTCTGA	3.61837e-10			GAGTGGATCACAGTGCCTGCC	4.97286e-248	GTGTGTATGATGTGCATGTGA	0	AAGTTCTCTATCTTTGTTGGA	0.000279604							GTTCACACCTTCAAAGTCTCA	0	TTTCTTTCCTTTCTTTCCTTT
91	ATACACACACACACACTCACA	1.68787e-224	TGCAATGGGAGTGTCTGACTA	0	CCCTCTCCCCCTCCCCCTCTC	1.68787e-224	AGAGCCGCACACCTACTGGCA	0	AACAGCAGTATGGAAGTGTAA	4.10423e-17	CCTAAACCTGATAAACAGCTT	0.00127142			TGGCAACTCTCTCCCGCTGTT	0	TCTGCCTCTCTGCCTCTCTGC	1.01713e-09	TCCAGCCTTTCATTCTGAGGT	1.2282e-21	GCAGCAGCAGCAGCAGCAGCA	3.70351e-07	GCAGGAGGAGGAGCAGGAGGA	4.98581e-124			GTGTGTACATATATGTATTTG	0			ATCTGACTCCCTCTTCTGGAG	1.12225e-08			GGATCCCTTGGTATCCTACCT	4.97286e-248	GTGTGTGTCCTGTGTGTATGT	0	GGAATTTTTAGGGTCACTTAT	0.000279604							GTTGGGAATTGAATTTTAGGA	0	AAAGACTTGAACAATGGGTCT
92	AGAAAGAGAGAAAGAGAGAAA	7.10784e-181	TGGGTTGTCCATCAGAATGAC	0	GCTTGTTTGTTTGTTTGTTTG	1.68787e-224	AGAGGGTGGGGGGCAGCAAAA	0	AAAAAAGAAAAGAAAAGAAAA	2.92003e-15	TGGACCATGTAGAGACTGCCA	0.00402611			TGGTTGTGTAGATAAGTGGGT	0	AGAAGCTGGAAGCAATCCCAC	1.01713e-09	GACACAGACACAGACACAGAC	3.78772e-20	GAAGCCACAACGTACCCAAAC	1.0102e-06	AAGGGGAAGGGGAAGGGGAAG	8.04761e-103			GTGTGTGCTTGTGTGTGTGTG	0			TCTGACTCCCTCTTCTGGAGT	1.0102e-06			AAGGGGATCCCTTGGTATCCT	8.34653e-238	GTGTGTGTGTCCTGTGTGTAT	0	ATCCCTGCATCCCTGGAATAA	0.000363762							TAAGTGGGAACCTGTACTAAA	0	AACTCATGGCTGTATTCTTTA
93	GGCTGTGTGTGTGTGTGTGTG	1.39708e-163	ACACAGTGTGTACACTGGAAG	0	GTGTGTATGTGTGAGTATGTG	1.68787e-224	AGATAGATAGATAGATAATAA	0	CAGAGAGGCAGAGAGGCAGAG	2.08504e-13	CTTTCTTTCTTTCTTTCTTTT	0.00501488			TGGTTTAACTTTGGTATGTGG	0	AGGCAAATGGATGGACCTGGA	2.07253e-09	TGGAACTCACTCTGTAGATCA	3.78772e-20	CTCTGCCTCTCTGCCTCTCTG	2.53634e-06	AGGGGAAGGGGAAGGGGAAGG	6.70081e-97			TAACACATGGATGTCTTATAC	0			GGAGTGTCTGAAGACAGCTAC	6.31996e-06			GAAGGGAGTCCTGTGGTAGCC	8.34653e-238	TCCCCGCTCGCTCCGGATCCC	0	AAACACCATCAGATCCTTCTA	0.000437791							TAGCATGGTAACCATGTGTAT	0	ACAGCATTAGGAAGGTTGAGA
94	GGGTCTGAGTTACCTCACTCA	1.39708e-163	ACACTGGAAGGCTGGTGGATC	0	CGGAGGCGGAGGCGGAGGCGG	7.10784e-181	AGCAACACAGAATAAATAAAA	0	GAGATGGCTCAGCGGTTAAGA	1.4299e-12	GAATGAATGAATGAATGAATG	0.00868328			TGTCCAGGTTCTCTGCACCTC	0	TATATGCCTCAGTACAGGGGA	7.0815e-09	GAAATTTGTCCATTTCGTCCA	3.78772e-20	GGTGCTGGCACAACTGGTTGT	4.15075e-06	AAAAGGAAGGAAGGAAGGAAG	4.08814e-63			TAAGGTCAAGCTTCAATATCT	0			TGCTGAAAGGACCCTGATATA	8.09594e-06			GCCTAGCTTCCGGGAATGGAG	8.34653e-238	TCCTCCCCTTCTTCTTCTTCA	0	TGAGTTAGGATCTTTTTGCAT	0.00127142							TAGTGCAGGTGAGACAGTGCA	0	AGAAGGAAGCCCATCATGGAC
95	TGCATGCCTTTAATCCCAGCC	1.39708e-163	ACAGTGTGTACACTGGAAGGC	0	GAGGCGGAGGCGGAGGCGGAG	2.33943e-153	AGCACTGTATCCTCTGAACCA	0	AGGCAGAGAGGCAGAGAGGCA	1.78886e-11					TGTTGTGAGTGTGGGTGTGTC	0	TCCCTTACTGCTTTTAATATT	7.0815e-09	GCGACCGCTGCTGCTGTGGCT	3.78772e-20	CTCTGAGGTAGTGTCTGTCTT	8.09594e-06	GAACTCAGAAATTCGCCTGCC	4.08814e-63			TACCAACAAAACACTATCTAG	0			TCTATCTATCTATCTATCTAC	8.09594e-06			AGGACTCCCCACGGGACCCTA	1.68787e-224	TCTGACAAAGGGTTCCCCCTC	0	TGAGATTCTCTCTTCCATCTC	0.00127142							TCCTGCTCTCTCGCTCGCTCT	0	AGAGAGAGAAGGAAGCCCATC
96	AAAGAGAGAAAGAGAGAAAGA	7.83894e-142	ACGAGCATGTCTATGGAGTGT	0	GGCGGAGGCGGAGGCGGAGGC	7.83894e-142	AGCCTATGCACCACTGCCCTG	0	GACCAAAGTGTGGACACTTTG	1.01713e-09					TTAAGTTGCTAGTGTGAAATT	0	ATATGTAGCAGAAGATGGCCT	7.0815e-09	CAAAGCAAAGCAAAGCAAAGC	1.36735e-18	GTTGTACAAGCTTGCAATCCC	8.09594e-06	TCTTTCTCTTTCTTTCTTTCT	3.53574e-52			TAGCAATAGCAATAGCAATAG	0			GAAAGGACCCTGATATAGCTG	5.22489e-05			AGGGAGTCCTGTGGTAGCCTG	1.68787e-224	TCTGACAAAGGGTTCCTCCTC	0	TCAAGGCTTTTCCCCACTTTC	0.00501488							TGACGTGCCTTCATTACAGTG	0	AGGGGGAGAGAGAGAGAAGGA
97	AGAGAGAAAGAGAGAAAGAGA	7.83894e-142	ACTGGAAGGCTGGTGGTCACA	0	AAAGAGAAAGAGAAAGAGAAA	7.83894e-142	AGCCTCTTAGTTTAAGGCGTT	0	GAGGCAGAGAGGCAGAGAGGC	2.88214e-09					TTCTGACCCCAGCCCTGCCCT	0	TATACATATACATATACATAT	2.36812e-08	GAGGCGCTGAGGCAGCACCCT	1.63476e-17	CAAAAAGGGGGAGTGGGTGGG	1.07002e-05	GGGAAGGGGAAGGGGAAGGGG	3.07995e-41			TATACACAGGTAACACATGGA	0			CAGGCAGATTTCTGAGTTTGA	5.22489e-05			ATGGAGTCCTTTGGTAGCCTG	1.68787e-224	TGACAAAGGGTTCCCCCTCTC	0	AAGAGGGCATCAGATCCCATT	0.00868328							TGACTCAGCTCTGTGAAATTC	0	AGTAAGGTGAGGGGGAGAGAG
98	CTTCTGGGCTCCTCCAAGGGC	6.70081e-97	AGTGTGTACACTGGAAGGCTG	0	GGAGGCGGAGGCGGAGGCGGA	4.98581e-124	AGGAGAGGGAGGGGGAACTGC	0	CAGGAGGCAGAGGCAGGCAGA	7.0815e-09					TTTCTAGTTATACTTGCATGG	0	ATTTGATTTTCTGGAGTCCAC	9.79956e-08	CACCTGTTCAGACTAATTTCC	1.63476e-17	CACACACACGCACACACACAC	5.22489e-05	GGCATGGTGCAGGAGGAGCTG	6.72382e-37			TCAGGCTAGTGTCTAGAAATA	0			ACTACTACTACTACTACTACT	0.000139181			CAATCGCGCGGAACTCGAGAC	1.68787e-224	TGAGAGTGTGTGTGTGTCCTG	0	AAAAAAGAAAGAAAGAAAGAA	0.0116692							TGCCTCTCATTCAAAGGCCAT	0	CACCCCTTCTCTCCCACCCCT
99	GGGTATTCTAGGTTTCTGGGC	6.70081e-97	ATCCATGGATTCCCTCCATCT	0	TCCGGATTGTAGTTCATTCCA	4.98581e-124	AGGGCATCCAATTCCCTAGAT	0	TGACACAGCTGGAGTTATCAC	7.0815e-09					TGTGTGTATGAGTGTGTGTGT	4.97286e-248	TGAGTTCTTTATATATATTGG	9.79956e-08	CTGATCTTTCCAAGACTTTTA	4.10423e-17	GGTACTGGTATAGAGACAGAC	5.22489e-05	TTATTGGGGAGTTGAGACCAT	1.93663e-31			TCCCTTTTCCCTTCCCTTTTC	0			GGGATTTGAACTCTGGACCTT	0.000279604			CCCTTGGTATCCTAGCTTCCG	1.68787e-224	TGTATGTGTCCTGGTGTGAGT	0	TACATATGCAGCTAGAGACAC	0.0174592							TGGAGTGGTGAGCCTTAGTGG	0	CCCATACCCTTATTATTATTT
100	AGAGAAAGAGAGAAAGAGAGA	1.73779e-77	ATCTGCTTCCTGATGGTGGAT	0	GAGAAAGAGAAAGAGAAAGAG	7.22855e-95	AGTTTTTAGTTTGCACCATCC	0	GCAAAATCTTGCTAGTGTATG	1.12225e-08					AAAACAAAACAAAACAACACA	1.68787e-224	CCTTCCTCCCTCCCTCCCTCC	1.0102e-06	ATTGCTCTGGCTAGGACTTCA	4.10423e-17	AGATATGGGCACAGGGGAAAA	0.000139181	ACACAGACACAGACACAGACA	3.6928e-28			TCTTATACACAGGTAACACAT	0			TCCGCCTGCCTCTGCCTCCCA	0.0312343			CGCAAGGGTCCACACAGGACT	1.68787e-224	TGTCCTGGTGTGCGTGTCTGT	0	GCTTTAGGTCAGGCATGGTGA	0.0174592							TGGGATATCCTCAACCTCACC	0	CCTAGATAGACTAGATAGCCT
101	GAAAGAGAGAAAGAGAGAAAG	1.73779e-77	CACACAGTCTTCTTTGTCTTT	0	AAGAGAAAGAGAAAGAGAAAG	3.21529e-93	ATACTAATTCCTGATCCACAG	0	GCAGAGAGGCAGAGAGGCAGA	4.45995e-08					GATCTTGTTATGGATGGTTGT	1.68787e-224	GTGGATCAAGGAACTTCACAT	4.15075e-06	GAGTCTAGCTAAGGGTTTATC	4.10423e-17	TCTCTAGCTGCATATGTAGCA	0.000363762	CACAGACACAGACACAGACAC	3.6928e-28			TGATCACTGATGAAGGTGATC	0							GGAGTCCTGTGGTAGCCTGGC	1.68787e-224	TGTCCTGTGTGTATGTGTCCT	0	TGGTGCACGCCTTTAATCCCA	0.0174592							TGTAAGAAATGACATGCCTTC	0	CCTGGTCCTGGTCCTGGTCCT
102	GGTCTCTCTCTCTCTCTCTCT	1.73779e-77	CAGGAAGGCTGGTGGTCACAC	0	GAAAGAGAAAGAGAAAGAGAA	1.73779e-77	ATCAGATCTGACACCTTACAC	0	AGAGCAGGCTGAGCAAGCCAG	9.79956e-08					TCATATCATATCATATCATAT	1.39708e-163	ACAAAAATATTGAAATTGTCC	4.15075e-06	TAAGGACTTGTAACTCTTTAG	2.54262e-13	CACACGCACACACACACACAC	0.00127142	ACAGACACAGACACAGACACA	5.59393e-23			TGCCCCTCAGGGAGGACTGCA	0							GTACTTTGGTAGCCTAGCTTC	1.68787e-224	TGTGTATGATGTGCATGTGAG	0	AGGGCATCAGATCCCATTACA	0.0312343							TTAACTGTAATTTCCATGAGA	0	CTAGATAGCCTAGATAGCCTA
103	TCCTTTGGTGATGAACAGCAG	3.08388e-65	CATCCATGGATTCCCCCACCA	0	AGAAAGAGAAAGAGAAAGAGA	5.32388e-69	ATCTTGGTCTTCATATGGCAA	0	TGCCAGCACCAATTGTTGAAA	9.79956e-08					TGTTGAACATTTTTTTCAGGT	4.98581e-124	AAAGACCACCAACAGATTGGG	8.09594e-06	AGGCAGGCAGGCAGGCAGGCA	2.54262e-13	AAGACAGCTACAGTGTACTCA	0.00127142	AATCTTCATTCTCATCCACTC	1.2282e-21			TGCCCGTGGACTCCCAAGTGA	0							TCGCGCGGAACTCGAGACTGC	1.68787e-224	AAAGGGTTCCCCCTCTCTCTG	0	GAGAGGCAGAGAGGCAGAGAG	0.0376971							TTCATTACAGTGTACCCTGTG	0	CTCTAAGACCTGGAGTAGCAG
104	ACTCACTTTGTAGACCAGACT	4.08814e-63	CCCACCATCTGTCTGTAGTCA	0	AGAGAAAGAGAAAGAGAAAGA	2.92331e-64	ATGAACCCCCACCACCTTTTA	0	GGCAGAGAGGCAGAGAGGCAG	5.28419e-06					GGTGGGGTGGGGTGGGGTGGG	1.73779e-77	TTATTTGATTTTCTGGAGTCC	5.22489e-05	TTCCTTTCTTCCTTTCTTCCT	2.54262e-13	AGGCTATACTCAACAAAACTG	0.00402611	CAGACACAGACACAGACACAG	1.46416e-20			TTATACACAGGTAACACATGG	0							TGAGATGGCTTAGTGGGTAAG	1.68787e-224	AAAGGGTTCCTCCTCTCTCTG	0									GGATGGAAGGAAGGAAGGAAG	1.68787e-224	CTGTACCATGGATGGAAGAAA
105	ATAGATGATAGATAGATAGAT	3.53574e-52	CTACAAAGTAACAATGAGGTC	0	ACTATACTATACTATACTATA	4.08814e-63	ATGCCTGGAGCAAAGTTTGTA	0	ACACACACACACACACAGACA	5.22489e-05					ATATCATATCATATCATATCA	1.73779e-77	TTTTGTTATTCCAGATGAATT	5.22489e-05	AGCAAAGCAAAGCAAAGCAAA	1.22593e-11	TATATACATATATATATATAT	0.00501488	GACACAGACACAGACACAGAC	3.78772e-20			CAGGTTAGTGTCTAGAAATAC	0							AAGGGAGTCCTGTGGTAGCCT	1.68654e-206	AACTCACTGTAGATCAGTGTT	0									CCACACACCACACACCACACA	7.10784e-181	GACTAGATAGCCTAGATAGAC
106	CTCTCTTCAGACACACCAGAA	3.53574e-52	CTGGAAGGCTGGTGGATCACA	0	GACAGCCGGCCACCTTCCGGA	4.08814e-63	ATGTTGTTTTTATAAGGATTG	0	TCTGTTGTTATGTCTCCCTTT	5.22489e-05					TTTAATTTCTTTCTTCAGGGA	4.08814e-63	CCTTGAGAAGAGTTTTTGCTA	5.22489e-05	ACACAGACACAGACACAGACA	1.22593e-11	TCTGCCTCTCTGCCTCTCTGC	0.00579437	GGTGCACACCTTTAATCCCAG	1.63476e-17			CTCAGGTTAGTGTCTAGAAAT	1.27075e-291							GGGAGTCCTGTGGTAGCCTGG	1.68654e-206	AAGGGTTCCCCCTCTCTCTGC	0									CACTTTGTAGACCAGGCTGAC	6.70081e-97	GAGAAGGAAGCCCATCATGGA
107	GATCTCGTTACGGATGGTTGT	1.16219e-43	GAAGGCTGGTGGATCACACAG	0	TTCTTATCATACAGATCTTTC	1.63278e-55	ATTAAAAGAAAACCCTATGGC	0	AGAGGCAGAGAGGCAGAGAGG	0.000804952					GGTTTGTTGAAGGATTACTTT	1.16219e-43	TCATTAGGTCCCATTTGTCAA	5.22489e-05	CAGGCAGGCAGGCAGGCAGGC	7.04339e-11	TGCCTCTCTGCCTCTCTGCCT	0.0069265	AGGTAACACATTCACAAAGGA	4.10423e-17			GAAATACTCAGGTTAGTGTCT	9.31402e-288							AGTACTTTGGTAGCCTAGCTT	6.5982e-195	ACCATCTTCCTCCTCCTCCCC	0									CAACCACATGGTGGCTCATAA	1.73779e-77	GAGAGAGAAGGAAGCCCATCA
108	CTTTGGTTGGTGGTTTAGTCC	1.29282e-39	GAAGGCTGGTGGTCACACAGC	0	GATCTCCTTTTGTTGTCTAAT	3.53574e-52	ATTATGCTATTCCTCTGGGCC	0	AGGTATCAGAGTAATAGTGGC	0.0174592					AGAGAAAGAGAAAGAGAAAGA	1.93663e-31	AGAGAACTTCAGACCAATTTC	5.22489e-05	CAAGGTATCATTGAGAAGAGT	3.61837e-10	ATATCCAGAAGATGCCCCAAC	0.0174592	CCTTCCTTCCTTTCTTTCTTT	2.92003e-15			TTAGTGCATAGAAATACTCAG	1.7867e-285							GGGCCTGATCTGGGGCACAAG	6.5982e-195	ACCTTCTTTTCGCTTTTTGTT	0									CTCTCTGTCTCTGTCTCTGTC	4.08814e-63	GGAAGCCCATCATGGACAAGA
109	GATAGATGATAGATAGATAGA	1.93663e-31	GACCATGCTTCCTCCCAGAAC	0	ACACACATACACACACACATA	6.72382e-37	ATTGGTATCTGTGGGTAGCCT	0	AAGGAAAGGAAAGGAAAGGAA	0.0226842					CTATGTCCAGTTTTCTGAGGA	5.73609e-27	TCAGAGGTTCAGTCCATTATC	5.22489e-05	GAAAAAGACAGACACTACCTC	3.61837e-10	ACATACTAGCAGCTTGACAAC	0.0174592	AGACACAGACACAGACACAGA	1.26219e-13			GTCTAGAAATACTCAGGTTAG	5.74286e-280							GGGAAGGGAGTCCTGTGGTAG	7.10784e-181	ACTCCCCTCTCACCTCTGAGG	0									AGAAGGAGAAGAAGAAGAAGA	3.53574e-52	GGCACAGAGTGTGAGTTGTGG
110	TAGAAAATATCATCCTGAGTG	1.93663e-31	GATCACACAGTGTGTGTACAC	0	TGTTGTTATTGAAGATCAGCC	5.73609e-27	CAAGGGAGTATGGGTGGAGAA	0							CTGTGCCCTCTAGTGAGTCTA	5.73609e-27	TGTTTATCAGGTTTAGGAGTT	9.3191e-05	TGTGGCTGCCCTTGCATTTGG	3.61837e-10			CAGGGGTACTGGTTAGTTCAT	2.54262e-13			CTAGAAATACTCAGGTTAGTG	1.32417e-276							AGATACATAGATACATAGATA	1.39708e-163	AGAGGTTTATTACATTCCTCA	0									CAATTAAATGTTGTCCTTATA	1.16219e-43	GGGGGAGAGAGAGAGAAGGAA
111	TTCATGTGTTTTGCAAATTGT	1.93663e-31	GATGCCTGGTCAGTGTGGGAT	0	TGTGTATGTGTGTGTATGTGT	2.9347e-23	CACACTCGTGGCATACACTCA	0							AGCTTTACTAAAGTTTCTTTA	2.69656e-25	TATCATGTAGAAGAATGCGAA	9.3191e-05	GGATTTTCGTATATTAAACCA	3.61837e-10			ACACGCAAACTTTATATGCCC	2.54262e-13			AAATACTCAGGTTAGTGTATA	1.32417e-276							GATCCCTTGGTATCCTAGCTT	1.39708e-163	AGGGTTCCTCCTCTCTCTGCA	0									TAGTTAGAGTCACGCCAAGAT	6.72382e-37	GTATACATGTATGTGTATGCA
112	TTTTTTTTGGTTTTTTGAGAC	1.93663e-31	GGATAGAAAGGTACAGTGACC	0	GATTTTGTCAAATGCTTTCTC	3.78772e-20	CACTGCCCTGCCCCTGCAGCC	0							GAAAGAGAAAGAGAAAGAGAA	2.01752e-24	GTAAATGTACCACATTTTCTG	0.000234031	TGTCTTAGTTAGGGTTTTACT	1.01713e-09			ACTCTGTAGACCAGGCTGGTC	2.54262e-13			AGGTTAGTGTATAGAAATACT	1.32417e-276							GGGATCCCTTGGTATCCTAGC	1.39708e-163	AGGTATCTTTATAACACATCT	0									TCTTTCTCTTTCTCTTTCTCT	6.72382e-37	GTCTCTTGTGAGGTTATGCCG
113	GAGGAACCACCAGACTGATTT	1.17902e-27	GGCTGGTGGATCACACAGTGT	0	AGCAGCAGCGGTCGCCATCTT	1.26219e-13	CATCAGATCTCATTGCAGGTG	0							TATAACATCTGTCCAGGCTCT	2.01752e-24	TTTAATTTCTTTCTTCAGAGA	0.000279604	AAGTCCTTCTTGATGTCCTCT	7.0815e-09			TGTGCAGAACTGGAATTAGAT	1.22593e-11			TATAGAAATACTCAGGTTAGT	3.90772e-268							TGGAGTCCTTTGGTAGCCTGG	1.39708e-163	AGGTTCTGCAGAAATCTTGAG	0									TGGTTTTGGTTTTGGTTTTGG	6.72382e-37	GTGGTACTGTATCTGTTCTCC
114	TAGATGATAGATAGATAGATA	1.17902e-27	GGTGGATCACACAGTGTGTGT	0	ACATACACACACACATACACA	1.4299e-12	CATCTATTCTGCACAGCAATT	0							GTTCTATTCAGGAATTTTTCC	2.9347e-23	CCATGAGCATGGGAGATCTTT	0.000363762	CTTGTCAAAGATCAAGTGACC	7.0815e-09			AGTATTCTATCTTTATTTAGT	3.61837e-10			AGGTTAGTGTCTAGAAATACT	1.53963e-265							CTCTGGTGAGTGGATCACAGT	6.71421e-157	AGTCTTCCCATGCAGATCACT	0									AAGATCTGACTCCCTCTTCTG	1.93663e-31	TAAGGAAGTAAACAAAGCCTG
115	AGTACATTGTAGCTGTCTTCA	2.9347e-23	GTAGGCTGTGATCATGGTATA	0	GGTGCGCCAGAGAACCTGACA	3.61837e-10	CCACTGCCCTGCCCCTGCAGC	0							TGTTGGTGGCCTTTTTGTCTT	1.2282e-21	AGGGCCAAGAAGTGGGAGTGG	0.000363762	ATTTCTTTCTTTATTCCTTCC	9.79956e-08			GTGATATTTTGACTTCCTCTT	7.0815e-09			ACTCAGGTTAGTGTCTAGAAA	1.27475e-264							GGGAAGGGGATCCCTTGGTAT	6.71421e-157	AGTGAGCAGCACAGTGAGCAG	0									CTTTGTATAGAGAAAGGCCAT	2.9347e-23	TACAATGTGTGTGTGTATACA
116	TAGATAGATAGATAGATGATA	2.9347e-23	GTATACCTGGTAGGCTGTGAT	0	CCAGGTCCATCCATTTGCCTA	9.79956e-08	CCAGGCCATACTCACCCTGCC	0							CCCAATCTGTTGGTGGCCTTT	3.78772e-20	ATATTAGCCCAGAAACTTAGA	0.000363762	ATAGATATTCAGAATTGAGAG	9.79956e-08			ATTGGTGCTGGCACAACTGGT	7.0815e-09			AGAAATACTCAGGTTAGTGTC	1.19105e-260							GGATCACAGTGCCTGCCCCAA	3.65687e-151	AGTGTCTGTGTCCTGGTGTGA	0									ACAAGATCTGACTCCCTCTTC	3.78772e-20	TAGCCTAGATAGCCTAGATAG
117	TATAGATATAGATATAGATAT	3.78772e-20	GTCTGGGTTGTCCATCAGAAT	0	AATTAACTCAAACAAGTCAAT	1.0102e-06	CCATAGGGCCCGACTGAAGGG	0							TGCAGACCCCTTCAGCTCCTT	3.78772e-20	AGTTCTATCAGACCTTCAAAG	0.00127142	CCCTCTTAGAAATGCTTTCAT	9.79956e-08			TTTTTTAAGATTTATTTATTT	7.0815e-09			CTCAGGTTAGTGCATAGAAAT	1.41431e-259							CTTCCGCTCGACTCGAGACTC	1.4225e-134	ATAAATTTTCAAACATCTTTT	0									CAGTAAAACCCTAACTAAGAC	2.92003e-15	TATCTGGACATGACAGGTAGA
118	TTTTTTTTTTTTTTAAGATTT	2.92003e-15	TACACTGGAAGGCTGGTGGTC	0	ATTAAAGACTTTTTAGAGTTT	1.0102e-06	CCTCAGGCCCCAGCCCCGCCC	0							AGAAAGAGAAAGAGAAAGAGA	1.63476e-17	AGCCTACAGAACTCCAAATAG	0.00127142	TGTTGGATCTTGTCAAATGCT	9.79956e-08			AAGGAACTTCACATAAAACCA	1.55035e-08			TCAGGTTAGTGTCTAGAAATA	1.41431e-259							TCCGCTCGACTCGAGACTCGA	1.61391e-131	CATTCCACAAAGCCACGTTGG	0									CTTGAACTCAGAAATCCACCT	1.26219e-13	TCCCCTAGGCCTGCATCCCCT
119	ACTGTAAGGCATTTTCTCAAT	2.54262e-13	TCACACAGTGTGTACACTGGA	0	TAACACACACACACACACACA	1.0102e-06	CCTGTGTGCCACAGACAAGCC	0							ATTTTCTGGAGTCCACCTTCT	1.63476e-17	TATGTCTCCCTTTTCATTTCT	0.00127142	TCTTAGAAATGCTTTCATTGT	5.33117e-07			GTGAGGTAACACATTCACAAA	9.79956e-08			TAGAAATACTCAGGTTAGTGT	6.77177e-258							TAAGACCTCTGGTGAGTGGAT	1.61391e-131	CCAAATGCACTACTTTTTAGA	0									GGTTGTTATCATGTAGAAGAA	2.54262e-13	TCTCTTCCTCCTCCCCCTCCC
120	CCTCTGTTGAGGGACATCTGG	2.54262e-13	TCACACAGTGTGTGTACACTG	0	ACAAAGAATAAACAGGCTGAG	8.09594e-06	CCTTCTCCTTCTTCCTTCTCC	0							TGTGTGCTCTCTCTAGTTTCT	1.63476e-17	GAGTTCTTTATATATATTGGA	0.00127142	CTCTACACAAAGAATAAACAG	1.0102e-06			TGAGGTAACACATTCACAAAG	9.79956e-08			CAGGTTAGTGTATAGAAATAC	3.96647e-256							AGACCTCTGGTGAGTGGATCA	4.98581e-124	CCCCCGCTCGCTCCCGTTCCC	0									AAGATATTTTATATTATTTGT	1.22593e-11	TGCCTGTATTAGTGTGGGTGT
121	CTTATCAGTGAGTACATATCA	2.54262e-13	TCATGGTATACCTGGTAGGCT	0	CATTGTTGGTGGGATTGCAGG	5.22489e-05	CCTTGAGGAAGGGTCAGGACA	0							TTATCGAAAGGACCCAGATGT	2.92003e-15	AAATCCTCCAAGAGGAACTCT	0.00127142	ATCAATCAATCAATCAATCAA	1.0102e-06			CTGAACCTGTAAGCCAGCCCC	9.79956e-08			ATACTCAGGTTAGTGTATAGA	3.96647e-256							AAGACCTCTGGTGAGTGGATC	4.98581e-124	CCCCGCTCGCTCCGGACCCCC	0									GTGTGGACACTTTGCCCCTTC	1.12225e-08	TGGACAAGAATCACAGTAAGG
122	TGATAGATAGATAGATAGATA	1.4299e-12	TGGATCACACAGTGTGTGTAC	0	ATTGGGGGCCCTGTGATCCAT	9.3191e-05	CGAAGGTCCAAAGTTCAAATC	0							GTTTGTGTAGCCAGTCTGTTA	2.92003e-15	GAGTTCTCTGGTGGAATTTTT	0.00127142	TTCCTGCCGTCTACTCCTCTT	1.0102e-06			GATACAATTTCCTAAACACAT	9.79956e-08			CTCAGGTTAGTGTATAGAAAT	3.96647e-256							CAAGGGTCCACACAGGACTCC	4.98581e-124	CCGCTCGCTCCGGACTCCCGC	0									GGAAAAGCCTTGAAGATATGG	9.79956e-08	TGGATATTCTTCCTAACACTA
123	CTCTCTCTTTCTCTCTCTCTC	7.04339e-11	TGGATTCCCCCACCATCTGTC	0	GTGTTTTGTTCCCAATTCTAA	0.000279604	CTAACCCAGAAAACAAAACAA	0							GAGAAAGAGAAAGAGAAAGAG	2.92003e-15	ATAATCAGAACAACAAATGCA	0.00402611	TTCATTTACATTTCCAATGCT	4.15075e-06			AGCTTTGCAATTTTATGAGGT	1.0102e-06			TACTCAGGTTAGTGTATAGAA	3.96647e-256							ACATAGATACATAGATACATA	4.98581e-124	CCTATTTCTGTCTCCACAGTG	0									CTAATATCCAACATATATAAA	9.79956e-08	TGTATGTGTATGCAGATACAA
124	AACTGTAAGGCATTTTCTCAA	7.04339e-11	TGGATTCCCCCATCTGTCTGT	0	TACATATATATATATATATAT	0.000279604	CTAAGTACAGTGAAGGCCCAA	0							TGAAGTGTCCCTCCTTGTCTT	2.54262e-13	ATTGTGTGTGTGTGTGTGTGT	0.00501488	CTTCCATCTCTTGTATTCTGT	4.15075e-06			ACTGGTATAGAGACAGACAAG	1.0102e-06			TGTCTAGAAATACTCAGGTTA	1.26975e-253							AGTCCTGTGGTAGCCTGGCTT	4.98581e-124	CGCTCCGGACCCCCGCTCGCT	0									GAGAAAGTGGGGAAAAGCCTT	6.97574e-07	TGTGCCTGTGGGCAGTGTGTG
125	CCATTTGCCTAGGAATTTCAT	7.04339e-11	TGGTAGGCTGTGATCATGGTA	0	TTGTTCCCAATTCTAAGAAGG	0.00127142	CTCTCCTTGCTCTCGTCCGGG	0							TTAATGAATGTGGCTGCCCTT	2.54262e-13	CATATCTTCAAGGCTTTTCCC	0.00501488	AGAAAGAAAGAAAGGAAGGAA	8.09594e-06			TTCACAAAGGAACTCACACAA	1.0102e-06			TTAGTGTCTAGAAATACTCAG	1.26975e-253							CAATCCAATCGCGCGGAACTC	4.98581e-124	CGCTTCGGGTCCCCGCTCGCT	0									TTGTTTGTTTGTTTTTGTTTT	1.0102e-06	TGTGTGTGTGCACATGCACAA
126	AAGCAAGCAAGCAAGCAAGCA	7.0815e-09	TGTCTGTACTCACCAGCTCTA	0	AGCAGTAAGGGAAAAAGGTCA	0.00127142	CTGGCCAAGGTGCCACGGTCA	0							GTACAAGGAGATAGGAATGGA	2.54262e-13	TTGTTATTCCAGATGAATTTG	0.00501488	TCTGATAGGATACATGGGACA	8.09594e-06			TGTTACTTGACCTTTTTCCCT	1.0102e-06			GTTAGTGCATAGAAATACTCA	2.66184e-252							TAGCCTGGCTTCCGGGAAGGG	4.98581e-124	CGGACTCCCGCTCGCTCCGGA	0									CAGATGAAGATGTAGAACTCT	8.09594e-06	TTCTTTCCTTTCTTTCCTTTC
127	AGATGATAGATAGATAGATAG	7.0815e-09	TTCCCCCATCTGTCTGTAGTC	0	GTATGTGTGTGTATGTGTGTG	0.00501488	CTTCTCCTTCTCTCCTTCTCC	0							GTGTTGTCAAGCTGCTAGTAT	2.54262e-13	CTTGAAGATATGGGCACAGGG	0.0116692	AACAGCTTCGGTGAAGTAGCT	8.09594e-06			AACAGGGACACAGTGAAACTA	1.0102e-06			TCAGGTTAGTGCATAGAAATA	4.97286e-248							AATCCAATCGCGCGGAACTTG	6.76483e-114	CTACCACTACCACTACCACTA	0									AGATGGGTTTCCTGTAAGCAG	8.09594e-06	TTGGGACATTAAATGGGGATT
128	CTGAGCCATCTCACCAGCCCT	7.0815e-09	TTCCTGATGGTGGATACACTG	0	TTGATGTTGGCTACTGGTTTG	0.00501488	CTTGATTAATTCTACATGACT	0							AAGGTCCAGAGTTCAAATCCC	3.57299e-12	TGCAGAGTTCTATCAGACCTT	0.0116692	TGGGTGAATTTGCTTCCTTTT	1.07002e-05			ACTGGCTACACAAACAGGACC	1.0102e-06			AGGTTAGTGCCTAGAAATACT	4.97286e-248							CCGCTCGACTCGAGACTCGAG	6.76483e-114	CTCCCCCCTCACCTCTGAGGA	0									TTGGGAAGAGAGGCCCCTTGG	8.09594e-06	TTTGTATACAACTCTTCTCAT
129	CTCATAAAATTGCAAAGCTTC	9.79956e-08	AAAGTAACAATGAGGTCCTAC	0	ATTTTTAGGGTCACTTATATA	0.0116692	CTTTACACACTCCCAGCTCCA	0							GTAGGTTTGGTCTTCTCATTG	1.22593e-11	TATTTGTGACTATTGAGAAGG	0.0116692	TATCATATCATCTGCAAAAAG	4.05174e-05			AAAGACCACCAACAGATTGGG	8.09594e-06			TAGTGCCTAGAAATACTCAGG	4.97286e-248							AGGGTCCACACGGGACTCCCC	6.76483e-114	CTCCCGTTCCCCGCTCGCTCC	0									AAATGCTGACACCATTGCATA	8.09594e-06	ACACACACCACACACACACCA
130	CCCTTCCCTTCCCTTCCCTTC	0.000363762	AAATATCTAAAGGCAGGGAGA	0	TTTTGTTCCCAATTCTAAGAA	0.0174592	CTTTCACATACAACAGCATCA	0							ATTGCTGTTCTATTCAGGAAT	7.04339e-11	GATTGCAGGCTTGTACAACCA	0.0174592	TTCTCAATGATACCTTGGTCA	5.22489e-05			TTGTATCCCCTTGATCTCCTT	4.05174e-05			TTAGTGCCTAGAAATACTCAG	4.97286e-248							CCACACAGGACTCCCCACGGG	6.76483e-114	CTCGCTCCCGTTCCCCGCTCG	0									CCTGGATTTCCTGGATGTTTT	5.22489e-05	GCCCCAGCCCCAGCCCCAGCC
131	TCTGCTACATATGCAGCTAGA	0.000363762	AAATGAGGAGAAAGAGGAAGA	0	TGGCGGTTCCTCAGAAAATTG	0.0174592	GAAAACTGTGCTTGTCTGGCA	0							TTTTTTAATGGGGTTATTTGA	7.04339e-11	TTTCTTCCACTGGATGGTTTT	0.0174592	CCAGGCTCTTCTGGCTTTCAT	5.22489e-05			AGATCTGTATGATAAAAACTT	5.22489e-05			TTAGTGTATAGAAATACTCAG	4.97286e-248							CACCCGCAAGGGTCCACACGG	2.85694e-109	CTCGCTCCGGACACCCGCTCG	0									TGGGACACAATGAAAGCATTT	5.22489e-05	CGCACACGCACACGCACACGC
[truncated: 174 more rows]
[truncated: 29 more columns]
